# Supplementary material for: Transcriptome Analysis of a Female-sterile Mutant (fsm) in Chinese Cabbage (Brassica campestris ssp. pekinensis)
Source: Front Plant Sci. 2017 Apr 10;8:546. doi: 10.3389/fpls.2017.00546 (PMC5385380; doi:10.3389/fpls.2017.00546)
Supplement: TABLE S1 — List of all genes detected in the ‘FT’ and fsm libraries (XLS). [file Table_1.XLS]

## Sheet: Table S1
GeneID	Length	F1_Uniq_reads_num(25402146)	F1_Coverage	F1_RPKM	F2_Uniq_reads_num(25077713)	F2_Coverage	F2_RPKM	F4_Uniq_reads_num(24990396)	F4_Coverage	F4_RPKM	M1_Uniq_reads_num(29366538)	M1_Coverage	M1_RPKM	M2_Uniq_reads_num(28503514)	M2_Coverage	M2_RPKM	M3_Uniq_reads_num(28118248)	M3_Coverage	M3_RPKM	GO Component	GO Function	GO Process
Bra021109	2469	155549	0.3933	2480.14	168770	0.3925	2725.75	175312	0.4492	2841.3	53304	0.4423	735.167	51899	0.3913	737.462	49841	0.3917	717.922	-	GO:0017016//Ras GTPase binding	-
Bra027246	1035	137166	0.999	5217.18	140392	0.999	5408.96	145703	0.999	5633.2	16853	0.9981	554.478	16859	0.9981	571.469	17117	0.9981	588.165	-	-	-
Bra017861	2109	75499	1	1409.27	77622	0.9995	1467.64	76454	0.9995	1450.61	13222	0.9995	213.485	12702	0.9995	211.299	12746	1	214.936	GO:0016020//membrane	-	-
Bra009254	915	69558	0.9989	2992.65	71157	0.9989	3101.05	76401	0.9989	3341.22	40310	0.9978	1500.16	37572	0.9989	1440.6	37384	0.9989	1453.04	GO:0005811//lipid particle;GO:0031224//intrinsic component of membrane	-	-
Bra008230	1653	64939	0.9994	1546.54	62751	0.9994	1513.77	59718	0.9994	1445.64	5068	0.9976	104.403	5265	0.9946	111.745	5154	0.9964	110.888	GO:0009536//plastid;GO:0042579//microbody;GO:0044432	GO:0046914//transition metal ion binding;GO:0008422//beta-glucosidase activity;GO:0016788//hydrolase activity, acting on ester bonds;GO:0019899//enzyme binding	GO:0006714//sesquiterpenoid metabolic process;GO:0010118//stomatal movement;GO:0048878//chemical homeostasis;GO:0006996//organelle organization;GO:0006970//response to osmotic stress;GO:0043623//cellular protein complex assembly;GO:0009409//response to cold;GO:0009738//abscisic acid-activated signaling pathway;GO:0006952//defense response;GO:0009608//response to symbiont
Bra038907	360	54803	0.9972	5992.82	56643	0.9972	6274.16	58181	0.9972	6467.04	22797	0.9972	2156.37	22873	0.9972	2229.06	20404	0.9972	2015.69	GO:0005576//extracellular region;GO:0005618//cell wall	GO:0005488//binding	GO:0009725//response to hormone;GO:0006970//response to osmotic stress;GO:0051234//establishment of localization;GO:0010876//lipid localization
Bra032390	1416	53945	0.9993	1499.75	55417	0.9993	1560.6	54220	0.9993	1532.23	4447	0.9965	106.943	4967	0.9979	123.064	5364	0.9972	134.722	-	-	-
Bra005944	624	53309	0.9984	3363.14	52198	0.9984	3335.66	54291	0.9984	3481.53	11505	0.9984	627.84	11208	0.9984	630.152	11560	0.9984	658.848	GO:0031224//intrinsic component of membrane;GO:0005811//lipid particle	-	-
Bra025355	1839	52735	0.9989	1128.88	48797	0.9995	1058.09	46727	0.9989	1016.75	4283	0.9978	79.3074	4879	0.9995	93.0788	4987	0.9962	96.4427	-	-	-
Bra020716	1194	52073	0.9992	1716.87	50611	0.9992	1690.26	50194	0.9992	1682.19	5024	0.9941	143.282	4744	0.9983	139.393	5335	0.9983	158.907	GO:0005618//cell wall	GO:0004553//hydrolase activity, hydrolyzing O-glycosyl compounds	GO:0044238;GO:0045229//external encapsulating structure organization
Bra000794	1488	48143	0.9993	1273.68	47226	0.9993	1265.58	48135	0.9993	1294.45	1875	0.9913	42.9087	2045	0.9892	48.2161	1997	0.9899	47.7295	GO:0043231//intracellular membrane-bounded organelle	GO:0004175//endopeptidase activity	GO:0019538//protein metabolic process;GO:0006970//response to osmotic stress;GO:0010038//response to metal ion
Bra010619	2355	47138	0.9996	787.97	48995	0.9996	829.608	48035	0.9996	816.195	8234	0.9979	119.06	9017	0.9975	134.33	8219	0.9979	124.119	GO:0016020//membrane	-	-
Bra039045	1623	45462	0.9908	1102.71	36690	0.9883	901.449	33593	0.9994	828.242	2257	0.9698	47.3544	3065	0.9741	66.2542	3333	0.9975	73.0346	-	-	-
Bra003795	1446	44962	0.9993	1224.07	44451	0.9993	1225.82	47714	0.9993	1320.4	8611	0.9993	202.783	8225	0.9986	199.558	7734	0.9993	190.216	-	GO:0005506//iron ion binding	GO:0006595//polyamine metabolic process
Bra000559	1179	44053	0.9992	1470.93	47334	0.9992	1600.93	49193	0.9992	1669.62	7213	0.9983	208.329	6251	0.9958	186.01	6474	0.9983	195.286	-	GO:0016747//transferase activity, transferring acyl groups other than amino-acyl groups	GO:0010208//pollen wall assembly;GO:0009698//phenylpropanoid metabolic process
Bra025794	2673	43369	0.9996	638.719	50909	0.9996	759.465	47853	0.9996	716.369	5577	0.9966	71.0475	6661	0.9974	87.4263	6089	0.9996	81.0138	-	GO:0016788//hydrolase activity, acting on ester bonds	GO:0044238
Bra029683	1512	42003	0.9993	1093.6	39864	0.9993	1051.34	37841	0.9993	1001.47	3183	0.9987	71.6856	3363	0.9993	78.0327	3693	0.9993	86.8639	GO:0044464	GO:0004553//hydrolase activity, hydrolyzing O-glycosyl compounds	GO:0044238
Bra028691	450	41909	0.9978	3666.27	41004	0.9978	3633.51	41766	0.9978	3713.96	13835	0.9978	1046.92	12382	0.9978	965.339	12541	0.9978	991.132	-	-	-
Bra028181	489	41529	0.998	3343.28	37548	0.998	3061.89	38284	0.998	3132.82	51923	0.998	3615.75	50316	0.998	3609.93	50595	0.998	3679.68	GO:0005840//ribosome;GO:0030312;GO:0009532//plastid stroma;GO:0009526//plastid envelope;GO:0009534//chloroplast thylakoid;GO:0005576//extracellular region;GO:0044436	GO:0046914//transition metal ion binding;GO:0016491//oxidoreductase activity;GO:0016831//carboxy-lyase activity	GO:0015977//carbon fixation;GO:0043094;GO:0009639//response to red or far red light;GO:0006950//response to stress
Bra014410	1728	41176	0.9994	938.059	40841	0.9994	942.464	41149	0.9994	952.889	3125	0.9919	61.582	2955	0.9948	59.995	3224	0.9925	66.3534	GO:0005618//cell wall;GO:0042995//cell projection	GO:0004091;GO:0030234//enzyme regulator activity	GO:0045229//external encapsulating structure organization;GO:0071555//cell wall organization;GO:0000904//cell morphogenesis involved in differentiation
Bra033347	1263	40490	0.9992	1262.04	43439	0.9992	1371.48	45403	0.9984	1438.49	3716	0.9913	100.189	3343	0.9976	92.8613	3665	0.9897	103.201	-	GO:0004553//hydrolase activity, hydrolyzing O-glycosyl compounds	GO:0044238;GO:0045229//external encapsulating structure organization
Bra024450	1143	39554	0.9991	1362.3	41641	0.9991	1452.74	42082	0.9991	1473.25	5084	0.9991	151.463	5149	0.9991	158.044	5044	0.9991	156.943	-	GO:0016747//transferase activity, transferring acyl groups other than amino-acyl groups	-
Bra010198	1185	38599	0.9992	1282.29	37386	0.9992	1258.06	37563	0.9992	1268.44	7870	0.9983	226.154	7355	0.9983	217.754	7547	0.9966	226.5	GO:0043231//intracellular membrane-bounded organelle;GO:0031224//intrinsic component of membrane	GO:0035250//UDP-galactosyltransferase activity	GO:0006464//cellular protein modification process
Bra002116	2298	37189	0.9996	637.08	32601	0.9996	565.709	32156	0.9996	559.937	18417	0.9996	272.908	16979	0.9996	259.217	16377	0.9996	253.452	GO:0009532//plastid stroma;GO:0009526//plastid envelope;GO:0042579//microbody;GO:0031090//organelle membrane;GO:0005576//extracellular region	GO:0016627//oxidoreductase activity, acting on the CH-CH group of donors;GO:0008172;GO:0016620//oxidoreductase activity, acting on the aldehyde or oxo group of donors, NAD or NADP as acceptor;GO:0046914//transition metal ion binding	GO:0010208//pollen wall assembly;GO:0000097//sulfur amino acid biosynthetic process;GO:0010038//response to metal ion;GO:0006730//one-carbon metabolic process;GO:0006970//response to osmotic stress
Bra000438	1791	36240	0.9989	796.567	34791	0.9994	774.611	35881	1	801.67	2134	0.9961	40.5738	2145	0.9983	42.0178	2364	0.9994	46.9422	GO:0005618//cell wall;GO:0042995//cell projection	GO:0004091;GO:0030234//enzyme regulator activity	GO:0071555//cell wall organization;GO:0000904//cell morphogenesis involved in differentiation
Bra006000	1059	34922	0.9991	1298.17	36406	0.9991	1370.85	36294	0.9991	1371.41	4798	0.9991	154.281	4260	0.9991	141.129	4353	0.9991	146.186	GO:0009526//plastid envelope;GO:0009534//chloroplast thylakoid	-	-
Bra007665	1719	34837	0.9994	797.801	31885	0.9994	739.644	30575	0.9994	711.734	1612	0.9895	31.9328	1687	0.9866	34.4303	1908	0.9948	39.4743	GO:0005618//cell wall;GO:0042995//cell projection	GO:0004091;GO:0030234//enzyme regulator activity	GO:0045229//external encapsulating structure organization;GO:0071555//cell wall organization;GO:0000904//cell morphogenesis involved in differentiation
Bra002325	2490	34534	0.9996	545.98	32308	0.9996	517.396	30985	0.9996	497.942	1364	0.998	18.6536	1464	0.9984	20.6273	1597	0.9976	22.8096	GO:0005576//extracellular region	GO:0030246//carbohydrate binding;GO:0043167//ion binding;GO:0015925	GO:0044238
Bra032670	1887	33252	0.9995	693.706	31187	1	659.043	30091	0.9995	638.104	40455	0.9995	730.042	43537	0.9995	809.447	39467	0.9995	743.83	GO:0031224//intrinsic component of membrane;GO:0043231//intracellular membrane-bounded organelle;GO:0044420//extracellular matrix part	GO:0016830//carbon-carbon lyase activity;GO:0046914//transition metal ion binding	GO:0006633//fatty acid biosynthetic process;GO:0006081//cellular aldehyde metabolic process;GO:0007275//multicellular organismal development;GO:0003006//developmental process involved in reproduction
Bra012212	2376	32993	0.9996	546.644	42271	0.9992	709.428	38827	0.9992	653.904	3481	0.9773	49.889	3808	0.9832	56.2279	3590	0.992	53.7353	-	GO:0016788//hydrolase activity, acting on ester bonds	-
Bra012733	1107	31906	0.9964	1134.63	30367	0.9964	1093.87	33108	0.9964	1196.77	3082	0.9946	94.8052	2654	0.9946	84.1114	2811	0.9955	90.3077	GO:0043231//intracellular membrane-bounded organelle	GO:0004175//endopeptidase activity	GO:0019538//protein metabolic process
Bra026541	579	31825	0.9983	2163.81	32507	0.9983	2238.77	34375	0.9983	2375.7	8903	0.9983	523.607	7589	0.9965	459.841	7954	0.9983	488.561	GO:0044435	-	GO:0009987//cellular process;GO:0050789//regulation of biological process;GO:0009409//response to cold;GO:0043170;GO:0003006//developmental process involved in reproduction
Bra012875	966	30415	0.999	1239.48	29662	0.999	1224.43	31394	0.999	1300.46	5627	0.999	198.357	4683	0.9979	170.078	4974	0.9979	183.122	-	GO:0004713//protein tyrosine kinase activity;GO:0016803	-
Bra030510	1263	30327	0.9992	945.27	29444	0.9984	929.62	29812	0.9984	944.528	2778	0.996	74.899	2377	0.9952	66.0279	2843	0.996	80.0544	-	GO:0004553//hydrolase activity, hydrolyzing O-glycosyl compounds	GO:0044238;GO:0045229//external encapsulating structure organization
Bra023405	1788	29946	0.9994	659.327	29946	0.9994	667.857	30254	0.9994	677.083	11683	0.9994	222.502	12284	0.9989	241.032	11665	0.9994	232.022	GO:0043231//intracellular membrane-bounded organelle	GO:0016881//acid-amino acid ligase activity	GO:0009725//response to hormone;GO:0048878//chemical homeostasis
Bra023645	2298	28634	0.9996	490.525	24815	0.9996	430.602	25216	0.9996	439.089	20132	0.9991	298.321	19405	0.9987	296.255	18258	0.9996	282.563	GO:0009532//plastid stroma;GO:0009526//plastid envelope;GO:0042579//microbody;GO:0031090//organelle membrane;GO:0005576//extracellular region	GO:0016627//oxidoreductase activity, acting on the CH-CH group of donors;GO:0008172;GO:0016620//oxidoreductase activity, acting on the aldehyde or oxo group of donors, NAD or NADP as acceptor;GO:0046914//transition metal ion binding	GO:0010208//pollen wall assembly;GO:0000097//sulfur amino acid biosynthetic process;GO:0010038//response to metal ion;GO:0006730//one-carbon metabolic process;GO:0006970//response to osmotic stress
Bra010624	3420	27972	0.5687	321.979	29222	0.5687	340.719	25194	0.5687	294.78	1068	0.5678	10.6339	1165	0.5675	11.9509	1293	0.5678	13.4457	-	GO:0005488//binding	GO:0044238
Bra013576	996	27832	0.999	1100.06	25621	0.999	1025.77	26001	0.999	1044.62	42129	0.999	1440.35	38059	0.999	1340.6	36278	0.999	1295.38	GO:0044464	GO:0005506//iron ion binding;GO:0003824//catalytic activity;GO:0016209//antioxidant activity	GO:0008152//metabolic process;GO:0006950//response to stress
Bra028345	1458	27228	0.9993	735.17	23148	0.9993	633.094	23128	0.9993	634.757	6876	0.9993	160.593	5890	0.9993	141.729	6060	0.9979	147.818	GO:0043231//intracellular membrane-bounded organelle;GO:0031090//organelle membrane	GO:0016802;GO:0046914//transition metal ion binding	GO:0010608//posttranscriptional regulation of gene expression;GO:0006342//chromatin silencing;GO:0003006//developmental process involved in reproduction
Bra029682	1431	27177	0.9993	747.638	25787	0.9993	718.577	26075	0.9993	729.141	2923	0.9979	69.5563	2864	0.9986	70.2158	2891	0.9972	71.8489	GO:0044464	GO:0004553//hydrolase activity, hydrolyzing O-glycosyl compounds	GO:0044238;GO:0045229//external encapsulating structure organization
Bra038343	456	26538	0.9978	2291.04	26667	0.9978	2331.96	28357	0.9978	2488.41	8053	0.9978	601.368	7678	0.9956	590.724	7104	0.9978	554.051	-	-	-
Bra010873	1266	26471	0.9976	823.126	24335	0.9961	766.496	23253	0.9984	734.974	1636	0.9953	44.0045	1600	0.9961	44.3392	1961	0.9945	55.0878	-	GO:0004553//hydrolase activity, hydrolyzing O-glycosyl compounds	GO:0044238;GO:0045229//external encapsulating structure organization
Bra013774	2469	26232	0.9996	418.254	24825	0.9996	400.941	24629	0.9996	399.165	92626	0.9996	1277.49	90457	0.9996	1285.35	86377	0.9996	1244.2	GO:0044432;GO:0009536//plastid;GO:0031410//cytoplasmic vesicle;GO:0031090//organelle membrane	GO:0005515//protein binding;GO:0032559	GO:0010038//response to metal ion;GO:0044267//cellular protein metabolic process;GO:0009933//meristem structural organization;GO:0010073//meristem maintenance;GO:0006970//response to osmotic stress;GO:0015031//protein transport
Bra008229	1026	26074	0.999	1000.44	27335	0.999	1062.39	28074	0.999	1094.92	2356	0.9981	78.1943	2271	0.9932	77.6553	2321	0.9932	80.4525	GO:0044464	GO:0016788//hydrolase activity, acting on ester bonds;GO:0016747//transferase activity, transferring acyl groups other than amino-acyl groups	GO:0044238;GO:0000003//reproduction
Bra029836	1602	26067	0.9994	640.558	26725	0.9988	665.223	28214	0.9856	704.74	5902	0.9707	125.454	5488	0.9713	120.186	5664	0.9719	125.74	GO:0031410//cytoplasmic vesicle;GO:0043231//intracellular membrane-bounded organelle	GO:0004180//carboxypeptidase activity	GO:0019538//protein metabolic process
Bra028693	6117	25743	0.9768	165.672	28396	0.9781	185.11	23801	0.9577	155.698	4388	0.9505	24.4273	5545	0.9552	31.8027	4241	0.9549	24.6571	GO:0005576//extracellular region	-	GO:0051179//localization;GO:0000003//reproduction
Bra013602	960	25524	0.999	1046.66	23475	0.9969	975.094	23548	0.999	981.544	29002	0.999	1028.74	24296	0.999	887.902	24011	0.999	889.51	GO:0009526//plastid envelope;GO:0009534//chloroplast thylakoid;GO:0009570//chloroplast stroma;GO:0044436	GO:0005488//binding;GO:0016491//oxidoreductase activity	GO:0009767//photosynthetic electron transport chain;GO:0009725//response to hormone;GO:0006950//response to stress
Bra025352	1422	25393	0.9993	702.982	26197	0.9993	734.622	25769	0.9993	725.145	2032	0.9965	48.6599	1991	0.9972	49.1217	2237	0.9972	55.9472	-	-	-
Bra009583	1809	25245	0.9994	549.372	22979	0.9994	506.529	24409	0.9989	539.931	44963	0.9989	846.377	42174	0.9989	817.914	41546	0.9994	816.775	GO:0005840//ribosome;GO:0030312;GO:0031981//nuclear lumen;GO:0009536//plastid;GO:0031090//organelle membrane;GO:0005576//extracellular region	GO:0016628//oxidoreductase activity, acting on the CH-CH group of donors, NAD or NADP as acceptor;GO:0019899//enzyme binding;GO:0032559	GO:0006952//defense response;GO:0051707//response to other organism;GO:0010038//response to metal ion;GO:0044267//cellular protein metabolic process
Bra008662	1107	25223	0.9982	896.972	25105	0.9982	904.325	25743	0.9991	930.547	2896	0.9919	89.0837	2723	0.9937	86.2982	2846	0.9973	91.4322	-	GO:0005488//binding;GO:0016831//carboxy-lyase activity	GO:0006596//polyamine biosynthetic process;GO:0019058//viral life cycle
Bra001269	1194	24497	0.9992	807.678	25421	0.9992	848.986	24275	0.9992	813.545	1612	0.9992	45.9735	1558	0.995	45.7788	1661	0.995	49.474	GO:0005618//cell wall	GO:0004553//hydrolase activity, hydrolyzing O-glycosyl compounds	GO:0044238;GO:0045229//external encapsulating structure organization
Bra022819	2010	24477	0.9995	479.393	23448	0.9995	465.181	22621	0.999	450.342	52660	0.9995	892.138	53679	0.999	936.936	51852	0.998	917.447	GO:0044432;GO:0030312;GO:0031981//nuclear lumen;GO:0009536//plastid;GO:0031090//organelle membrane	GO:0016628//oxidoreductase activity, acting on the CH-CH group of donors, NAD or NADP as acceptor;GO:0032559	GO:0043161//proteasome-mediated ubiquitin-dependent protein catabolic process;GO:0010038//response to metal ion;GO:0000741//karyogamy;GO:0033554//cellular response to stress
Bra016955	2400	24261	0.9983	397.949	22372	0.9967	371.711	22561	0.9975	376.161	2050	0.995	29.0864	1903	0.9967	27.8182	1882	0.9946	27.8882	GO:0009570//chloroplast stroma	GO:0016741	GO:0009628//response to abiotic stimulus;GO:0006730//one-carbon metabolic process
Bra013168	2850	23979	1	331.219	24211	0.9996	338.75	22997	0.9996	322.889	1367	0.9989	16.3332	1796	0.9993	22.1087	1509	0.9975	18.8303	GO:0031224//intrinsic component of membrane	GO:0043169//cation binding;GO:0015662//ATPase activity, coupled to transmembrane movement of ions, phosphorylative mechanism;GO:0032559	GO:0006818//hydrogen transport;GO:0009206;GO:0006811//ion transport;GO:0009207
Bra009265	1098	23655	0.9991	848.106	22662	0.9991	823.015	22418	0.9991	816.999	1835	0.9982	56.909	1599	0.9854	51.0914	1741	0.9845	56.3908	GO:0005618//cell wall;GO:0043231//intracellular membrane-bounded organelle;GO:0042995//cell projection	GO:0004091	GO:0071555//cell wall organization;GO:0000904//cell morphogenesis involved in differentiation
Bra030386	1581	23593	0.9994	587.464	22471	0.9987	566.764	23491	1	594.561	27581	0.9994	594.053	25938	0.9987	575.581	25558	0.9987	574.919	GO:0009536//plastid;GO:0042579//microbody;GO:0044432	GO:0046914//transition metal ion binding;GO:0008422//beta-glucosidase activity;GO:0016788//hydrolase activity, acting on ester bonds;GO:0019899//enzyme binding	GO:0006714//sesquiterpenoid metabolic process;GO:0010118//stomatal movement;GO:0048878//chemical homeostasis;GO:0006996//organelle organization;GO:0006970//response to osmotic stress;GO:0043623//cellular protein complex assembly;GO:0009409//response to cold;GO:0009738//abscisic acid-activated signaling pathway;GO:0006952//defense response;GO:0009608//response to symbiont
Bra037509	2595	23583	0.995	357.76	21580	0.9769	331.609	20422	0.9977	314.911	1243	0.9981	16.311	1262	0.995	17.0618	1455	0.9977	19.9406	GO:0044424	GO:0060089;GO:0004553//hydrolase activity, hydrolyzing O-glycosyl compounds	GO:0045229//external encapsulating structure organization;GO:0009639//response to red or far red light;GO:0044238;GO:0023052//signaling
Bra030646	1032	23343	0.999	890.444	24054	0.999	929.436	25782	0.999	999.686	3995	0.9971	131.821	3369	0.9971	114.531	3380	0.9981	116.479	GO:0043231//intracellular membrane-bounded organelle	GO:0004175//endopeptidase activity;GO:0005488//binding	GO:0019538//protein metabolic process;GO:0006970//response to osmotic stress
Bra001046	1335	23246	0.9813	685.483	21784	1	650.681	22320	0.9993	669.021	13575	0.9985	346.263	13242	0.9985	347.996	12844	0.9925	342.161	-	GO:0005488//binding;GO:0016831//carboxy-lyase activity	GO:0006596//polyamine biosynthetic process;GO:0019058//viral life cycle
Bra040474	1791	23097	0.9994	507.679	21803	0.9994	485.437	21309	0.9994	476.096	1235	0.9989	23.4811	1184	0.9961	23.193	1205	0.9966	23.9278	GO:0005618//cell wall;GO:0042995//cell projection	GO:0004091;GO:0030234//enzyme regulator activity	GO:0071555//cell wall organization;GO:0000904//cell morphogenesis involved in differentiation
Bra024042	1431	22645	0.9651	622.963	23514	0.9651	655.238	25352	0.9651	708.924	4388	0.956	104.418	3849	0.956	94.3648	3949	0.9525	98.143	GO:0031410//cytoplasmic vesicle;GO:0043231//intracellular membrane-bounded organelle	GO:0004180//carboxypeptidase activity	GO:0019538//protein metabolic process
Bra023798	585	22490	0.9983	1513.43	22171	0.9983	1511.27	22057	0.9983	1508.75	21558	0.9983	1254.87	19715	0.9983	1182.34	19652	0.9983	1194.71	-	-	GO:0006950//response to stress;GO:0009628//response to abiotic stimulus
Bra018841	1551	22469	0.9987	570.298	22501	0.9994	578.498	23370	0.9994	602.94	1246	0.9974	27.3561	1207	0.9974	27.3022	1386	0.9981	31.7807	GO:0016021//integral component of membrane	GO:0016628//oxidoreductase activity, acting on the CH-CH group of donors, NAD or NADP as acceptor;GO:0005351//sugar:hydrogen symporter activity	GO:0015766;GO:0008152//metabolic process
Bra004481	1779	22312	0.9983	493.733	20181	0.9994	452.354	20280	0.9994	456.162	1709	0.9893	32.7125	1636	0.9899	32.2633	1744	0.9876	34.8644	GO:0005618//cell wall;GO:0042995//cell projection	GO:0004091	GO:0071555//cell wall organization;GO:0000904//cell morphogenesis involved in differentiation
Bra038955	1101	22303	0.9991	797.454	20248	0.9991	733.343	18225	0.9991	662.38	6304	0.9973	194.974	7104	0.9982	226.369	6629	0.9946	214.127	GO:0044464	GO:0016787//hydrolase activity	GO:0044238;GO:0006972//hyperosmotic response;GO:0010033//response to organic substance;GO:0010038//response to metal ion
Bra025130	606	22227	0.9983	1443.9	22621	0.9983	1488.51	24136	0.9983	1593.75	3181	0.9901	178.747	2544	0.9917	147.281	2646	0.9851	155.285	-	-	GO:0003006//developmental process involved in reproduction
Bra011172	2847	21992	0.9996	304.093	20103	0.9996	281.569	20087	0.9996	282.328	10759	0.9989	128.686	10108	0.9996	124.56	9422	0.9993	117.698	GO:0043231//intracellular membrane-bounded organelle;GO:0031224//intrinsic component of membrane;GO:0031090//organelle membrane	GO:0046872//metal ion binding;GO:0032559;GO:0015662//ATPase activity, coupled to transmembrane movement of ions, phosphorylative mechanism	GO:0015988//energy coupled proton transmembrane transport, against electrochemical gradient;GO:0010118//stomatal movement;GO:0009207;GO:0006950//response to stress;GO:0009206;GO:0009725//response to hormone
Bra016729	1020	21665	0.998	836.158	20454	0.999	799.632	21135	0.999	829.142	16102	0.999	537.56	14002	0.999	481.606	14692	0.999	512.262	GO:0030312;GO:0031967;GO:0031981//nuclear lumen;GO:0009536//plastid;GO:0031090//organelle membrane;GO:0005576//extracellular region	GO:0046914//transition metal ion binding;GO:0000166//nucleotide binding;GO:0008943	GO:0006007//glucose catabolic process;GO:0006952//defense response;GO:0010038//response to metal ion;GO:0000302//response to reactive oxygen species;GO:0006970//response to osmotic stress;GO:0034285;GO:0009791//post-embryonic development;GO:0048608//reproductive structure development
Bra012756	1170	21638	0.9991	728.049	23746	0.9991	809.313	24095	0.9991	824.077	1379	0.994	40.1352	1423	0.9897	42.6698	1631	0.9991	49.577	-	GO:0016837	-
Bra040627	288	21583	0.9965	2950.18	21613	0.9965	2992.5	21927	0.9965	3046.59	5871	0.9931	694.172	4682	0.9896	570.349	5607	0.9792	692.388	GO:0031410//cytoplasmic vesicle	GO:0005488//binding	GO:0010876//lipid localization
Bra038151	1059	21323	0.9991	792.651	22267	0.9991	838.451	22460	0.9981	848.674	2624	0.9915	84.3753	2652	0.9924	87.8576	2714	0.9943	91.1435	-	-	-
Bra033967	702	21226	0.9986	1190.31	21702	0.9986	1232.75	23187	0.9986	1321.7	3749	0.9972	181.855	3156	0.9986	157.725	3122	0.9986	158.164	GO:0044444//cytoplasmic part	GO:0008171//O-methyltransferase activity	GO:0006596//polyamine biosynthetic process;GO:0009791//post-embryonic development
Bra018575	1269	20993	0.9992	651.242	20342	0.9992	639.211	19968	0.9992	629.651	23144	0.9984	621.046	23271	0.9984	643.361	22053	1	618.042	GO:0044432;GO:0031090//organelle membrane;GO:0009536//plastid	GO:0046872//metal ion binding;GO:0030246//carbohydrate binding;GO:0005515//protein binding	GO:0055065//metal ion homeostasis;GO:0006970//response to osmotic stress;GO:0044267//cellular protein metabolic process;GO:0010038//response to metal ion
Bra011405	3138	20895	0.9997	262.131	20257	0.9997	257.415	19578	0.9997	249.656	54425	0.9997	590.599	56849	0.9994	635.582	48315	0.9997	547.571	GO:0043234//protein complex;GO:0009526//plastid envelope;GO:0005576//extracellular region	GO:0016642;GO:0016628//oxidoreductase activity, acting on the CH-CH group of donors, NAD or NADP as acceptor;GO:0048037//cofactor binding;GO:0032559	GO:0010038//response to metal ion;GO:0006546//glycine catabolic process
Bra006429	2298	20655	0.9991	353.838	18436	0.9996	319.911	18392	0.9987	320.262	15532	0.9987	230.157	14632	0.9983	223.386	13540	0.9996	209.546	GO:0009532//plastid stroma;GO:0009526//plastid envelope;GO:0042579//microbody;GO:0031090//organelle membrane;GO:0005576//extracellular region	GO:0016627//oxidoreductase activity, acting on the CH-CH group of donors;GO:0008172;GO:0016620//oxidoreductase activity, acting on the aldehyde or oxo group of donors, NAD or NADP as acceptor;GO:0046914//transition metal ion binding	GO:0010208//pollen wall assembly;GO:0000097//sulfur amino acid biosynthetic process;GO:0010038//response to metal ion;GO:0006730//one-carbon metabolic process;GO:0006970//response to osmotic stress
Bra006661	1350	20576	0.997	600.008	20049	0.997	592.204	20431	0.9993	605.596	14431	0.9978	364.007	13451	0.9956	349.561	13094	0.9993	344.945	GO:0031981//nuclear lumen;GO:0009536//plastid;GO:0031090//organelle membrane	GO:0017111//nucleoside-triphosphatase activity;GO:0008135//translation factor activity, nucleic acid binding;GO:0032561//guanyl ribonucleotide binding;GO:0005515//protein binding	GO:0006412//translation;GO:0010038//response to metal ion;GO:0009207
Bra035163	2724	20108	0.9783	290.597	18421	0.9783	269.661	17474	0.9783	256.692	690	0.9754	8.6256	783	0.9765	10.0845	747	0.9754	9.75271	GO:0031224//intrinsic component of membrane;GO:0031090//organelle membrane	GO:0042625//ATPase activity, coupled to transmembrane movement of ions;GO:0032559	GO:0006818//hydrogen transport;GO:0009206;GO:0006811//ion transport;GO:0009207
Bra002247	1695	19900	0.9994	462.182	17559	0.9994	413.088	17790	0.9994	419.984	1373	0.9811	27.5834	1453	0.9853	30.0744	1432	0.9953	30.0459	-	-	-
Bra015487	1035	19635	0.999	746.827	19927	0.999	767.739	20381	0.999	787.974	3327	0.999	109.461	3073	0.999	104.165	3116	0.999	107.07	-	GO:0004175//endopeptidase activity	GO:0019538//protein metabolic process
Bra010727	1389	19245	1	545.438	18227	0.9993	523.269	16757	0.9993	482.748	33125	0.9993	812.084	39256	0.9993	991.529	34005	0.9993	870.667	-	-	GO:0007047
Bra021762	429	19215	0.9977	1763.25	19854	0.9977	1845.45	21475	0.9977	2003.1	2931	0.9953	232.651	2837	0.9953	232.008	2903	0.9907	240.659	-	GO:0004866//endopeptidase inhibitor activity	GO:0051346//negative regulation of hydrolase activity
Bra034559	1416	18753	0.9993	521.359	19212	0.9993	541.03	20414	0.9993	576.888	6461	0.9993	155.376	5902	0.9929	146.23	6266	0.9986	157.376	GO:0043231//intracellular membrane-bounded organelle	-	-
Bra017055	1332	18752	0.9992	554.208	15975	0.9992	478.243	16347	0.9992	491.09	29795	0.9992	761.704	25560	0.9992	673.222	25649	0.9992	684.822	GO:0030312;GO:0009526//plastid envelope;GO:0009534//chloroplast thylakoid;GO:0009570//chloroplast stroma;GO:0005576//extracellular region	GO:0008047//enzyme activator activity;GO:0032559	GO:0009314//response to radiation;GO:0006952//defense response;GO:0019222//regulation of metabolic process;GO:0009719;GO:0010260//organ senescence
Bra030858	2070	18579	0.8754	353.331	18529	0.8754	356.939	17926	0.8749	346.529	11516	0.8734	189.443	10701	0.8749	181.366	10700	0.8749	183.834	GO:0005840//ribosome;GO:0009532//plastid stroma;GO:0009526//plastid envelope;GO:0005576//extracellular region;GO:0016020//membrane	GO:0005515//protein binding;GO:0032559	GO:0051084//'de novo' posttranslational protein folding;GO:0009814//defense response, incompatible interaction
Bra012676	1647	18573	0.9988	443.934	18125	0.9988	438.83	18114	0.9988	440.096	3748	0.9982	77.4914	3792	0.9994	80.7749	3513	0.9994	75.8571	GO:0009532//plastid stroma	GO:0016160//amylase activity;GO:0043167//ion binding	GO:0005982//starch metabolic process;GO:0006950//response to stress;GO:0000023//maltose metabolic process
Bra037913	846	18500	0.9988	860.857	17901	0.9988	843.76	18785	0.9988	888.521	16041	0.9976	645.667	13209	0.9976	547.774	13929	0.9976	585.546	GO:0009503;GO:0009523//photosystem II;GO:0009570//chloroplast stroma	GO:0046906//tetrapyrrole binding	GO:0009639//response to red or far red light;GO:0006091//generation of precursor metabolites and energy
Bra022751	2790	18439	0.9989	260.173	16761	0.9989	239.556	16777	0.9989	240.623	35478	0.9989	433.014	37487	0.9996	471.388	33979	0.9996	433.13	GO:0009706//chloroplast inner membrane;GO:0009532//plastid stroma;GO:0030312;GO:0009534//chloroplast thylakoid	GO:0003676//nucleic acid binding;GO:0032559;GO:0042623//ATPase activity, coupled;GO:0016788//hydrolase activity, acting on ester bonds	GO:0017038//protein import;GO:0006605//protein targeting;GO:0015995//chlorophyll biosynthetic process;GO:0009657//plastid organization;GO:0006281//DNA repair
Bra032758	1443	18350	0.9993	500.61	17686	1	488.737	15415	0.9993	427.468	3739	0.9979	88.2341	3834	0.9986	93.2153	3564	0.9972	87.8381	GO:0044464	GO:0043167//ion binding;GO:0008422//beta-glucosidase activity	GO:0010208//pollen wall assembly;GO:0003006//developmental process involved in reproduction;GO:0044238
Bra015093	1422	18224	0.9993	504.515	18456	0.9993	517.547	19948	0.9972	561.341	3246	0.9986	77.7313	2659	0.9986	65.6025	2837	0.9986	70.9531	GO:0031224//intrinsic component of membrane;GO:0043231//intracellular membrane-bounded organelle;GO:0030312;GO:0005576//extracellular region	GO:0004871//signal transducer activity;GO:0005048//signal sequence binding;GO:0016798//hydrolase activity, acting on glycosyl bonds;GO:0016758//transferase activity, transferring hexosyl groups	GO:0009648//photoperiodism;GO:0035437//maintenance of protein localization in endoplasmic reticulum;GO:0006810//transport;GO:0044042//glucan metabolic process;GO:0042546//cell wall biogenesis
Bra027553	1308	18116	0.8937	545.236	18528	0.9006	564.85	18036	0.8968	551.772	950	0.8991	24.7322	1064	0.8219	28.5388	956	0.8937	25.9933	GO:0030312	GO:0016491//oxidoreductase activity;GO:0050662//coenzyme binding	GO:0008152//metabolic process;GO:0006950//response to stress
Bra027850	11355	18115	0.9982	62.8031	20205	0.9993	70.9551	16467	0.9932	58.0302	14290	0.997	42.8541	19981	0.9856	61.735	13700	0.985	42.9087	GO:0044464	GO:0016879//ligase activity, forming carbon-nitrogen bonds	GO:0043412//macromolecule modification
Bra019722	885	17822	0.9989	792.762	15869	0.9989	715.02	15871	0.9989	717.609	12751	0.9989	490.623	11523	0.9989	456.798	11407	0.9989	458.395	GO:0030312;GO:0031967;GO:0031981//nuclear lumen;GO:0009536//plastid;GO:0031090//organelle membrane;GO:0005576//extracellular region	GO:0046914//transition metal ion binding;GO:0000166//nucleotide binding;GO:0008943	GO:0006007//glucose catabolic process;GO:0006952//defense response;GO:0010038//response to metal ion;GO:0000302//response to reactive oxygen species;GO:0006970//response to osmotic stress;GO:0034285;GO:0009791//post-embryonic development;GO:0048608//reproductive structure development
Bra020508	1164	17793	0.9991	601.763	16210	0.9966	555.318	16305	0.9991	560.525	30558	0.9991	893.962	29710	0.9991	895.47	29502	0.9991	901.385	GO:0044464	-	GO:0009725//response to hormone;GO:0006970//response to osmotic stress
Bra014776	3855	17427	0.9894	177.962	17459	0.9907	180.596	17436	0.9927	180.988	1442	0.9839	12.7376	1470	0.9556	13.3781	1361	0.8495	12.5558	GO:0044464	GO:0017111//nucleoside-triphosphatase activity;GO:0032559	GO:0009207
Bra029067	6600	17038	0.9998	101.626	16885	0.9998	102.016	15740	0.9997	95.4306	6021	0.9994	31.065	7020	0.9989	37.316	5895	0.9988	31.7652	GO:0009536//plastid	GO:0045181//glutamate synthase activity, NAD(P)H as acceptor;GO:0046914//transition metal ion binding;GO:0051536//iron-sulfur cluster binding;GO:0050662//coenzyme binding;GO:0000166//nucleotide binding	GO:0006536//glutamate metabolic process;GO:0040007//growth
Bra005169	1860	16964	0.9995	359.042	15133	0.9995	324.432	14812	0.9995	318.66	9558	0.9989	174.985	10823	0.9989	204.144	9489	0.9995	181.434	GO:0031224//intrinsic component of membrane	GO:0046914//transition metal ion binding;GO:0003824//catalytic activity	GO:0006631//fatty acid metabolic process
Bra000785	984	16697	0.999	667.995	15901	0.999	644.379	16193	0.999	658.505	3749	0.997	129.738	3603	0.9959	128.461	3622	0.998	130.908	GO:0009526//plastid envelope;GO:0009534//chloroplast thylakoid;GO:0009570//chloroplast stroma;GO:0044436	GO:0005488//binding	GO:0009767//photosynthetic electron transport chain;GO:0009725//response to hormone;GO:0006950//response to stress
Bra010872	1263	16613	0.9992	517.815	14968	0.9976	472.577	14209	0.9992	450.181	992	0.9929	26.7458	938	0.9921	26.0556	1096	0.9945	30.8616	-	GO:0004553//hydrolase activity, hydrolyzing O-glycosyl compounds	GO:0044238;GO:0045229//external encapsulating structure organization
Bra003678	2082	16376	0.999	309.64	16893	0.9995	323.548	16515	0.9995	317.413	5969	0.999	97.6266	5566	0.9986	93.7916	5601	0.999	95.6746	GO:0009526//plastid envelope	GO:0015645//fatty acid ligase activity	GO:0006631//fatty acid metabolic process
Bra034603	1860	16374	0.9995	346.554	17230	0.9995	369.389	16772	0.9995	360.827	8645	0.9995	158.27	8532	0.9984	160.931	8037	0.9995	153.671	-	GO:0008135//translation factor activity, nucleic acid binding	GO:0006970//response to osmotic stress;GO:0006412//translation
Bra027127	1272	16368	0.9992	506.568	16148	0.9992	506.225	16647	0.9992	523.692	9950	0.9976	266.369	9136	0.9984	251.983	9207	0.9984	257.42	GO:0043234//protein complex;GO:0044444//cytoplasmic part	GO:0004774//succinate-CoA ligase activity;GO:0032559	GO:0009908//flower development;GO:0016109;GO:0043479;GO:0048827//phyllome development;GO:0006633//fatty acid biosynthetic process;GO:2000026//regulation of multicellular organismal development;GO:0006084//acetyl-CoA metabolic process;GO:0005982//starch metabolic process;GO:0008361//regulation of cell size;GO:0006779//porphyrin-containing compound biosynthetic process
Bra012817	1374	16363	0.9985	468.82	15481	0.9985	449.288	15620	0.9985	454.905	3746	0.9971	92.8385	3602	0.9978	91.9726	3371	0.9978	87.2537	GO:0044464	GO:0016747//transferase activity, transferring acyl groups other than amino-acyl groups	GO:0007275//multicellular organismal development;GO:0006631//fatty acid metabolic process
Bra018669	1350	16206	0.9993	472.576	15539	0.9985	458.988	16354	0.9993	484.749	15215	0.9993	383.783	13721	0.9993	356.577	13629	0.9985	359.039	GO:0031981//nuclear lumen;GO:0009536//plastid;GO:0031090//organelle membrane	GO:0017111//nucleoside-triphosphatase activity;GO:0008135//translation factor activity, nucleic acid binding;GO:0032561//guanyl ribonucleotide binding;GO:0005515//protein binding	GO:0006412//translation;GO:0010038//response to metal ion;GO:0009207
Bra005261	1290	16151	0.9992	492.878	15663	0.9992	484.169	16249	0.9992	504.039	9933	0.9977	262.203	9023	0.9977	245.393	9025	0.9977	248.811	GO:0043234//protein complex;GO:0031967;GO:0009536//plastid;GO:0005576//extracellular region;GO:0016020//membrane	GO:0003676//nucleic acid binding;GO:0046914//transition metal ion binding;GO:0016836//hydro-lyase activity	GO:0009314//response to radiation;GO:0006007//glucose catabolic process;GO:0010038//response to metal ion;GO:0009725//response to hormone;GO:0006970//response to osmotic stress
Bra009255	327	15762	0.9969	1897.55	16538	0.9969	2016.73	17344	0.9969	2122.41	6496	0.9969	676.465	5913	0.9969	634.398	6066	0.9969	659.73	GO:0044421;GO:0005811//lipid particle;GO:0031224//intrinsic component of membrane	GO:0005488//binding	GO:0010876//lipid localization;GO:0006833//water transport;GO:0000003//reproduction
Bra008826	1122	15674	0.9991	549.942	13809	0.9982	490.774	13460	0.9982	480.042	11224	0.9991	340.645	10986	0.9991	343.517	10962	0.9991	347.463	GO:0031224//intrinsic component of membrane;GO:0030312;GO:0031981//nuclear lumen;GO:0019866//organelle inner membrane;GO:0009526//plastid envelope	GO:0015300;GO:0046914//transition metal ion binding	GO:0006862//nucleotide transport
Bra019797	1200	15651	0.9992	513.441	13610	0.9992	452.261	13744	0.9992	458.309	17664	0.9992	501.251	16323	0.9975	477.222	16078	0.9983	476.5	GO:0009532//plastid stroma;GO:0009526//plastid envelope;GO:0009534//chloroplast thylakoid;GO:0005576//extracellular region	GO:0000166//nucleotide binding;GO:0008943	GO:0009314//response to radiation;GO:0006007//glucose catabolic process;GO:0015977//carbon fixation;GO:0034285;GO:0006950//response to stress
Bra027101	960	15596	0.999	639.546	15786	0.999	655.712	16543	0.999	689.557	2859	0.9969	101.412	2603	0.9979	95.1272	2539	0.9979	94.0596	-	GO:0003676//nucleic acid binding;GO:0001071//nucleic acid binding transcription factor activity	GO:0006351//transcription, DNA-templated;GO:0032501//multicellular organismal process
Bra032749	1416	15528	0.9993	431.7	13968	0.9993	393.354	13861	0.9986	391.704	4260	0.9986	102.446	3829	0.9986	94.8689	3773	0.9979	94.7622	GO:0044444//cytoplasmic part;GO:0016020//membrane	GO:0016742//hydroxymethyl-, formyl- and related transferase activity;GO:0048037//cofactor binding	GO:0009069//serine family amino acid metabolic process;GO:0006730//one-carbon metabolic process;GO:0010038//response to metal ion
Bra012383	2958	15047	0.9919	200.254	14856	0.9986	200.27	14858	0.9983	200.997	2943	0.9449	33.8797	2803	0.9466	33.245	2958	0.9297	35.5641	-	-	-
Bra028174	546	14947	0.9982	1077.68	12952	0.9982	945.924	13910	0.9982	1019.44	20509	0.9963	1279.08	20093	0.9945	1291.08	20493	0.9982	1334.83	GO:0005840//ribosome;GO:0030312;GO:0009532//plastid stroma;GO:0009526//plastid envelope;GO:0009534//chloroplast thylakoid;GO:0005576//extracellular region;GO:0044436	GO:0046914//transition metal ion binding;GO:0016491//oxidoreductase activity;GO:0016831//carboxy-lyase activity	GO:0015977//carbon fixation;GO:0043094;GO:0009639//response to red or far red light;GO:0006950//response to stress
Bra036142	2190	14874	0.9959	267.37	13546	0.9516	246.649	13403	0.9927	244.898	5576	0.9977	86.7014	5275	0.9973	84.5045	5570	0.989	90.453	GO:0043234//protein complex;GO:0044444//cytoplasmic part;GO:0016020//membrane	GO:0016747//transferase activity, transferring acyl groups other than amino-acyl groups;GO:0004774//succinate-CoA ligase activity;GO:0046912//transferase activity, transferring acyl groups, acyl groups converted into alkyl on transfer	GO:0005975//carbohydrate metabolic process;GO:0006084//acetyl-CoA metabolic process
Bra028948	2097	14803	0.9957	277.895	13711	0.9986	260.725	14492	0.9971	276.539	35449	0.97	575.642	33790	0.9576	565.316	33107	0.9547	561.479	GO:0031981//nuclear lumen;GO:0005576//extracellular region;GO:0031090//organelle membrane;GO:0030312;GO:0044444//cytoplasmic part	GO:0005515//protein binding;GO:0017111//nucleoside-triphosphatase activity;GO:0032559	GO:0031647//regulation of protein stability;GO:0048827//phyllome development;GO:0051592//response to calcium ion;GO:0009791//post-embryonic development;GO:0044267//cellular protein metabolic process;GO:0042742//defense response to bacterium;GO:0009207;GO:0006970//response to osmotic stress;GO:0009408//response to heat
Bra014002	1437	14504	0.9464	397.338	14309	0.9485	397.068	15006	0.9471	417.864	10966	0.9367	259.86	9902	0.9367	241.751	9406	0.9367	232.788	GO:0043231//intracellular membrane-bounded organelle;GO:0031090//organelle membrane	GO:0016802;GO:0046914//transition metal ion binding	GO:0010608//posttranscriptional regulation of gene expression;GO:0006342//chromatin silencing;GO:0003006//developmental process involved in reproduction
Bra023854	804	14482	0.9988	709.091	14296	0.9975	709.04	14290	0.9988	711.218	2236	0.9963	94.7028	2041	0.9975	89.0612	1957	0.9963	86.5658	-	-	-
Bra036646	4440	14424	0.7095	127.889	15437	0.7061	138.641	13715	0.7617	123.606	2103	0.8065	16.1289	1916	0.7912	15.1396	1765	0.8374	14.1375	GO:0009570//chloroplast stroma	GO:0016405//CoA-ligase activity;GO:0015645//fatty acid ligase activity;GO:0016703	GO:0035337;GO:0010584//pollen exine formation;GO:0051125//regulation of actin nucleation
Bra039389	1563	14423	0.9994	363.267	12326	0.9994	314.467	12212	0.9987	312.647	960	0.9942	20.9151	982	0.9898	22.0422	938	0.991	21.343	-	GO:0046914//transition metal ion binding;GO:0016682//oxidoreductase activity, acting on diphenols and related substances as donors, oxygen as acceptor	GO:0008152//metabolic process
Bra017231	1431	14366	0.9448	395.208	14064	0.9455	391.905	14887	0.9462	416.289	8194	0.942	194.986	7284	0.9434	178.58	7443	0.9441	184.978	GO:0043234//protein complex;GO:0031967;GO:0009536//plastid;GO:0005576//extracellular region;GO:0016020//membrane	GO:0003676//nucleic acid binding;GO:0046914//transition metal ion binding;GO:0016836//hydro-lyase activity	GO:0009314//response to radiation;GO:0006007//glucose catabolic process;GO:0010038//response to metal ion;GO:0009725//response to hormone;GO:0006970//response to osmotic stress
Bra029765	243	14328	0.9959	2321.18	14363	0.9959	2356.95	14756	0.9959	2429.9	6350	0.9959	889.846	5547	0.9959	800.854	6576	0.9959	962.426	-	GO:0046914//transition metal ion binding	-
Bra016118	2055	14042	0.9995	268.997	13305	0.9995	258.176	13031	0.9985	253.742	852	0.9922	14.1181	841	0.9883	14.3577	902	0.9883	15.6101	-	GO:0008135//translation factor activity, nucleic acid binding	GO:0006396//RNA processing
Bra025142	2364	14028	0.9996	233.603	13322	0.9992	224.716	13510	0.9992	228.683	13256	0.9996	190.947	13650	0.9996	202.575	12767	0.9987	192.067	GO:0009532//plastid stroma;GO:0009526//plastid envelope;GO:0031090//organelle membrane	GO:0005515//protein binding;GO:0032559	GO:0010035//response to inorganic substance;GO:0044267//cellular protein metabolic process;GO:0009416//response to light stimulus;GO:0006970//response to osmotic stress;GO:0003006//developmental process involved in reproduction
Bra037296	516	14021	0.9981	1069.69	14010	0.9981	1082.68	14484	0.9981	1123.22	16477	0.9981	1087.37	13253	0.9981	901.086	14493	0.9981	998.896	GO:0016020//membrane;GO:0009536//plastid	GO:0016859//cis-trans isomerase activity;GO:0005488//binding	GO:0044267//cellular protein metabolic process;GO:0023052//signaling
Bra024610	819	14009	0.9988	673.369	14715	0.9988	716.454	14983	0.9988	732.052	2606	0.9951	108.352	2384	0.9963	102.123	2532	0.9988	109.949	-	-	-
Bra003915	1947	13861	0.999	280.258	14315	0.999	293.182	14497	0.9995	297.947	984	0.9949	17.2098	973	0.9928	17.5327	1032	0.9882	18.8506	-	GO:0008135//translation factor activity, nucleic acid binding	GO:0006396//RNA processing
Bra015131	2286	13824	0.3968	238.06	13615	0.3994	237.494	14981	0.5385	262.235	12907	0.9571	192.263	11069	0.9042	169.877	10831	0.9939	168.502	GO:0031981//nuclear lumen;GO:0009536//plastid;GO:0015934//large ribosomal subunit;GO:0016020//membrane	GO:0046914//transition metal ion binding;GO:0019843//rRNA binding;GO:0015291//secondary active transmembrane transporter activity;GO:0005198//structural molecule activity	GO:0015893//drug transport;GO:0003002//regionalization;GO:0022613//ribonucleoprotein complex biogenesis;GO:0051235;GO:0000041//transition metal ion transport;GO:0009887//organ morphogenesis;GO:0051169//nuclear transport;GO:0010467//gene expression;GO:0065003
Bra039642	1551	13816	0.9994	350.671	13730	0.9981	352.997	14938	0.9987	385.396	543	0.9974	11.9216	411	0.9981	9.29676	455	0.9955	10.4331	GO:0016021//integral component of membrane	GO:0016628//oxidoreductase activity, acting on the CH-CH group of donors, NAD or NADP as acceptor;GO:0005351//sugar:hydrogen symporter activity	GO:0015766;GO:0008152//metabolic process
Bra039648	1353	13727	0.9993	399.399	12822	0.9985	377.894	13611	0.9993	402.549	10372	0.9993	261.043	9170	0.9993	237.779	9261	0.9993	243.429	GO:0043234//protein complex;GO:0015630//microtubule cytoskeleton;GO:0030312;GO:0031981//nuclear lumen;GO:0009536//plastid;GO:0031090//organelle membrane	GO:0017111//nucleoside-triphosphatase activity;GO:0032561//guanyl ribonucleotide binding;GO:0005198//structural molecule activity	GO:0010038//response to metal ion;GO:0007010//cytoskeleton organization;GO:0043623//cellular protein complex assembly;GO:0009207;GO:0006970//response to osmotic stress;GO:0007017//microtubule-based process;GO:0009629//response to gravity
Bra022418	1353	13710	0.9993	398.905	13263	0.9993	390.891	12396	0.9985	366.615	6814	0.997	171.495	5665	0.9956	146.894	5647	0.9956	148.433	GO:0005576//extracellular region;GO:0009536//plastid	GO:0004175//endopeptidase activity;GO:0005488//binding;GO:0016628//oxidoreductase activity, acting on the CH-CH group of donors, NAD or NADP as acceptor	GO:0019538//protein metabolic process;GO:0006970//response to osmotic stress
Bra004215	1782	13558	1	299.514	15271	1	341.721	14126	0.9994	317.204	841	0.9972	16.0707	1027	0.9955	20.2192	971	0.9989	19.3786	-	-	-
Bra024606	981	13546	0.9939	543.59	13139	0.9969	534.079	13293	0.999	542.227	1539	0.8206	53.4216	1510	0.8165	54.002	1516	0.8186	54.9594	-	-	-
Bra020192	519	13521	0.9981	1025.58	13446	0.9981	1033.09	13914	0.9981	1072.78	8206	0.9981	538.408	8220	0.9981	555.656	8001	0.9981	548.263	GO:0031224//intrinsic component of membrane	-	-
Bra002483	1350	13514	0.9963	394.076	13468	1	397.815	13686	0.9993	405.667	14885	0.9919	375.459	14975	0.9941	389.166	13438	0.9941	354.008	GO:0031981//nuclear lumen;GO:0009536//plastid;GO:0031090//organelle membrane	GO:0017111//nucleoside-triphosphatase activity;GO:0008135//translation factor activity, nucleic acid binding;GO:0032561//guanyl ribonucleotide binding;GO:0005515//protein binding	GO:0006412//translation;GO:0010038//response to metal ion;GO:0009207
Bra032750	1458	13513	0.9993	364.858	12888	0.9993	352.485	13449	0.9993	369.113	5730	0.9986	133.827	4771	0.9993	114.803	4799	1	117.059	GO:0043231//intracellular membrane-bounded organelle;GO:0031090//organelle membrane	GO:0016802;GO:0046914//transition metal ion binding	GO:0010608//posttranscriptional regulation of gene expression;GO:0006342//chromatin silencing;GO:0003006//developmental process involved in reproduction
Bra038538	1533	13488	0.9987	346.366	12002	0.9993	312.193	12051	0.9993	314.563	17285	0.9987	383.95	16738	0.9993	383.057	16450	0.9993	381.624	GO:0044424	GO:0005488//binding;GO:0016872//intramolecular lyase activity	GO:0009642//response to light intensity;GO:0006952//defense response;GO:0009725//response to hormone;GO:0000302//response to reactive oxygen species;GO:0009267//cellular response to starvation;GO:0006020//inositol metabolic process;GO:0006658//phosphatidylserine metabolic process;GO:0002252;GO:0007275//multicellular organismal development;GO:0032958//inositol phosphate biosynthetic process
Bra023417	1998	13476	0.9735	265.519	12164	0.9735	242.769	12428	0.9975	248.904	8902	0.5866	151.719	7797	0.5851	136.91	7566	0.7087	134.674	GO:0031224//intrinsic component of membrane;GO:0030312;GO:0031981//nuclear lumen;GO:0019866//organelle inner membrane;GO:0009526//plastid envelope	GO:0015300;GO:0046914//transition metal ion binding	GO:0006862//nucleotide transport
Bra029795	2430	13400	0.9992	217.084	12674	0.9992	207.979	13110	0.9996	215.885	10403	0.9996	145.781	9697	0.9996	140.002	9812	0.9996	143.603	GO:0005840//ribosome;GO:0015630//microtubule cytoskeleton;GO:0030312;GO:0031981//nuclear lumen;GO:0012505//endomembrane system;GO:0016020//membrane	GO:0042623//ATPase activity, coupled;GO:0005515//protein binding;GO:0032559	GO:0010038//response to metal ion;GO:0009856//pollination;GO:0000904//cell morphogenesis involved in differentiation
Bra033060	2322	13396	0.9699	227.113	15335	0.9996	263.35	14498	0.9875	249.846	888	0.9978	13.0226	850	0.95	12.8428	837	0.9526	12.8196	-	-	-
Bra003645	615	13354	0.9984	854.803	13603	0.9984	882.006	14426	0.9984	938.637	17203	0.9984	952.525	14923	0.9984	851.3	15463	0.9984	894.191	GO:0009532//plastid stroma;GO:0031090//organelle membrane	GO:0042277//peptide binding;GO:0016765//transferase activity, transferring alkyl or aryl (other than methyl) groups;GO:0016846//carbon-sulfur lyase activity	GO:0009414//response to water deprivation;GO:0009404//toxin metabolic process;GO:0010038//response to metal ion
Bra024207	426	12983	0.9977	1199.76	12913	0.9977	1208.73	14256	0.9977	1339.11	3333	0.9859	266.424	3124	0.9883	257.278	2693	0.9977	224.822	-	-	GO:0051234//establishment of localization
Bra025386	546	12877	0.9982	928.435	13650	0.9982	996.901	14305	0.9982	1048.39	1680	0.9945	104.777	1310	0.9725	84.1744	1549	0.9835	100.895	-	-	-
Bra040146	1017	12860	0.999	497.794	10920	0.999	428.168	10636	0.999	418.489	8917	0.999	298.569	8204	0.999	283.013	8254	0.999	288.639	GO:0030312;GO:0031967;GO:0031981//nuclear lumen;GO:0009536//plastid;GO:0031090//organelle membrane;GO:0005576//extracellular region	GO:0046914//transition metal ion binding;GO:0000166//nucleotide binding;GO:0008943	GO:0006007//glucose catabolic process;GO:0006952//defense response;GO:0010038//response to metal ion;GO:0000302//response to reactive oxygen species;GO:0006970//response to osmotic stress;GO:0034285;GO:0009791//post-embryonic development;GO:0048608//reproductive structure development
Bra038700	978	12815	0.999	515.833	12372	0.999	504.444	12850	0.999	525.764	7505	0.999	261.312	7937	0.999	284.721	7447	0.998	270.803	GO:0005618//cell wall	GO:0004857//enzyme inhibitor activity;GO:0005515//protein binding	GO:0023052//signaling
Bra005677	831	12785	0.9988	605.661	12162	0.9988	583.601	12604	0.9988	606.924	6823	0.9988	279.59	5844	0.9988	246.724	5919	0.9952	253.314	GO:0009532//plastid stroma;GO:0009534//chloroplast thylakoid	GO:0016724;GO:0005506//iron ion binding	GO:0048827//phyllome development;GO:0051707//response to other organism;GO:0010038//response to metal ion;GO:0000302//response to reactive oxygen species;GO:0000041//transition metal ion transport;GO:0006875//cellular metal ion homeostasis;GO:0009791//post-embryonic development;GO:0044237//cellular metabolic process
Bra034927	1347	12732	0.9993	372.099	11505	0.9993	340.589	12166	0.9993	361.416	22951	0.9993	580.205	19395	0.9993	505.154	19377	0.9993	511.6	GO:0009532//plastid stroma;GO:0009526//plastid envelope;GO:0009534//chloroplast thylakoid;GO:0005576//extracellular region	GO:0000166//nucleotide binding;GO:0008943	GO:0009314//response to radiation;GO:0006007//glucose catabolic process;GO:0010038//response to metal ion;GO:0015977//carbon fixation;GO:0034285;GO:0006950//response to stress
Bra011985	1758	12686	0.9994	284.077	11100	0.9994	251.777	11638	0.9994	264.903	17731	0.9994	343.448	14820	0.9994	295.754	15517	0.9994	313.907	GO:0009526//plastid envelope;GO:0005840//ribosome;GO:0009532//plastid stroma;GO:0005576//extracellular region	GO:0005515//protein binding;GO:0032559	GO:0006457//protein folding;GO:0007275//multicellular organismal development;GO:0009657//plastid organization
Bra040754	2070	12589	0.9459	239.415	12400	0.9454	238.871	12851	0.9464	248.424	6120	0.9454	100.677	6293	0.9454	106.657	5818	0.9435	99.9574	GO:0031224//intrinsic component of membrane;GO:0031410//cytoplasmic vesicle	-	-
Bra012929	1164	12471	0.9991	421.772	12820	0.9983	439.185	13133	0.9991	451.479	1337	0.994	39.1134	1238	0.9596	37.3138	1313	0.9682	40.1165	-	-	-
Bra034356	1926	12414	0.7913	253.738	12566	0.8728	260.167	12896	0.7985	267.933	8812	0.4953	155.799	7508	0.4891	136.763	7637	0.3733	141.019	GO:0015934//large ribosomal subunit;GO:0016020//membrane;GO:0031981//nuclear lumen	GO:0003676//nucleic acid binding;GO:0005198//structural molecule activity	GO:0003002//regionalization;GO:0010467//gene expression;GO:0048513//organ development
Bra009584	1662	12412	0.864	293.995	11422	0.8634	274.046	11778	0.8646	283.575	14347	0.8634	293.953	13562	0.864	286.282	13937	0.8634	298.229	GO:0005840//ribosome;GO:0030312;GO:0031981//nuclear lumen;GO:0009536//plastid;GO:0031090//organelle membrane;GO:0005576//extracellular region	GO:0019899//enzyme binding;GO:0016491//oxidoreductase activity;GO:0000166//nucleotide binding	GO:0006952//defense response;GO:0051707//response to other organism;GO:0010038//response to metal ion;GO:0044267//cellular protein metabolic process
Bra001504	1656	12365	0.9994	293.943	10760	0.9994	259.098	11013	0.9994	266.117	769	0.9946	15.813	801	0.9934	16.9697	783	0.9994	16.8156	-	GO:0046914//transition metal ion binding;GO:0016682//oxidoreductase activity, acting on diphenols and related substances as donors, oxygen as acceptor	GO:0008152//metabolic process
Bra035298	1176	12362	0.9991	413.82	11712	0.9991	397.133	11530	0.9983	392.328	7778	0.9974	225.22	7563	0.9966	225.626	7728	0.9966	233.707	GO:0030312;GO:0031981//nuclear lumen;GO:0009536//plastid;GO:0015934//large ribosomal subunit;GO:0031090//organelle membrane	GO:0016791//phosphatase activity;GO:0016301//kinase activity;GO:0005198//structural molecule activity	GO:0003006//developmental process involved in reproduction;GO:0010467//gene expression
Bra011792	2010	12316	0.9995	241.214	12326	0.999	244.533	12444	0.9995	247.737	12918	0.999	218.85	12110	0.997	211.373	11259	0.999	199.212	GO:0031981//nuclear lumen;GO:0044444//cytoplasmic part	GO:0016772//transferase activity, transferring phosphorus-containing groups;GO:0004611//phosphoenolpyruvate carboxykinase activity;GO:0032559	GO:0010038//response to metal ion;GO:0009267//cellular response to starvation;GO:0006796//phosphate-containing compound metabolic process;GO:0006006//glucose metabolic process;GO:0050832//defense response to fungus
Bra020253	1350	12270	0.9948	357.8	12131	0.9963	358.323	11773	0.9985	348.964	12707	0.9711	320.521	13040	0.9667	338.88	12362	0.9659	325.662	GO:0031981//nuclear lumen;GO:0009536//plastid;GO:0031090//organelle membrane	GO:0017111//nucleoside-triphosphatase activity;GO:0008135//translation factor activity, nucleic acid binding;GO:0032561//guanyl ribonucleotide binding;GO:0005515//protein binding	GO:0006412//translation;GO:0010038//response to metal ion;GO:0009207
Bra009536	1035	12262	0.999	466.391	11254	0.9981	433.589	12125	0.9971	468.779	4881	0.999	160.589	4424	0.9952	149.96	4644	0.999	159.575	GO:0009536//plastid;GO:0031090//organelle membrane;GO:0005576//extracellular region	GO:0019206//nucleoside kinase activity;GO:0004672//protein kinase activity;GO:0046914//transition metal ion binding	GO:0006166//purine ribonucleoside salvage;GO:0010038//response to metal ion;GO:0006796//phosphate-containing compound metabolic process;GO:0023052//signaling;GO:0034285
Bra009542	693	12227	0.9986	694.57	11509	0.9986	662.242	12374	0.9986	714.502	21996	0.9986	1080.83	18307	0.9986	926.799	19456	0.9986	998.463	GO:0043231//intracellular membrane-bounded organelle	-	GO:0019941//modification-dependent protein catabolic process;GO:0016567//protein ubiquitination;GO:0009411//response to UV
Bra019845	2976	12175	0.9993	161.052	12757	0.9993	170.934	11834	0.999	159.12	9912	0.998	113.416	10749	0.999	126.718	9755	0.9987	116.575	GO:0030312;GO:0009536//plastid;GO:0031090//organelle membrane	GO:0051536//iron-sulfur cluster binding;GO:0046914//transition metal ion binding;GO:0032559;GO:0016836//hydro-lyase activity	GO:0010038//response to metal ion;GO:0009725//response to hormone;GO:0044262//cellular carbohydrate metabolic process;GO:0006970//response to osmotic stress;GO:0072350//tricarboxylic acid metabolic process
Bra035909	1719	12147	0.9791	278.178	10918	0.9791	253.267	11582	0.9791	269.609	37840	0.9866	749.588	34617	0.9884	706.505	33945	0.986	702.282	-	GO:0000166//nucleotide binding	-
Bra006553	870	12121	0.7782	548.465	11487	0.7782	526.501	12130	0.7793	557.915	5525	0.9793	216.252	4764	0.9644	192.112	4921	0.9632	201.162	GO:0015935//small ribosomal subunit;GO:0016020//membrane;GO:0030312;GO:0009536//plastid;GO:0031981//nuclear lumen	GO:0005198//structural molecule activity	GO:0010467//gene expression;GO:0022613//ribonucleoprotein complex biogenesis
Bra038691	1851	12096	0.9924	257.256	12623	0.9924	271.937	12290	0.9973	265.688	4534	0.9897	83.4108	4291	0.9908	81.3305	4257	0.9908	81.7917	GO:0009526//plastid envelope;GO:0005576//extracellular region;GO:0016020//membrane	GO:0016627//oxidoreductase activity, acting on the CH-CH group of donors;GO:0008172;GO:0016620//oxidoreductase activity, acting on the aldehyde or oxo group of donors, NAD or NADP as acceptor	GO:0010208//pollen wall assembly;GO:0000097//sulfur amino acid biosynthetic process;GO:0010038//response to metal ion;GO:0006970//response to osmotic stress
Bra031144	444	12074	0.9977	1070.53	11447	0.9977	1028.07	11298	0.9977	1018.23	4109	0.9977	315.138	3806	0.9955	300.737	3616	0.9977	289.639	-	-	-
Bra027936	1272	11991	0.9992	371.106	12128	0.9992	380.202	12427	0.9992	390.936	24720	0.9992	661.772	22729	0.9992	626.895	23524	0.9984	657.712	GO:0044432;GO:0031090//organelle membrane;GO:0009536//plastid	GO:0046872//metal ion binding;GO:0030246//carbohydrate binding;GO:0005515//protein binding	GO:0055065//metal ion homeostasis;GO:0006970//response to osmotic stress;GO:0044267//cellular protein metabolic process;GO:0010038//response to metal ion
Bra040213	1017	11826	0.999	457.769	11406	0.999	447.223	11809	0.999	464.643	7788	0.999	260.767	6730	0.999	232.164	7032	0.999	245.906	GO:0030312;GO:0031967;GO:0031981//nuclear lumen;GO:0009536//plastid;GO:0031090//organelle membrane;GO:0005576//extracellular region	GO:0046914//transition metal ion binding;GO:0000166//nucleotide binding;GO:0008943	GO:0006007//glucose catabolic process;GO:0006952//defense response;GO:0010038//response to metal ion;GO:0000302//response to reactive oxygen species;GO:0006970//response to osmotic stress;GO:0034285;GO:0009791//post-embryonic development;GO:0048608//reproductive structure development
Bra002004	1704	11614	0.9994	268.313	11453	0.9994	268.017	11031	0.9994	259.043	3670	0.9982	73.3405	3582	0.9994	73.7492	3532	0.9988	73.7162	GO:0043231//intracellular membrane-bounded organelle	-	-
Bra039506	1341	11599	0.9993	340.503	11247	0.9993	334.441	11573	1	345.338	5375	0.9985	136.489	4396	0.997	115.009	4381	0.9978	116.187	GO:0043234//protein complex;GO:0015630//microtubule cytoskeleton;GO:0030312;GO:0009536//plastid;GO:0031090//organelle membrane	GO:0017111//nucleoside-triphosphatase activity;GO:0032561//guanyl ribonucleotide binding;GO:0005198//structural molecule activity	GO:0010038//response to metal ion;GO:0043623//cellular protein complex assembly;GO:0009207;GO:0007017//microtubule-based process
Bra016805	1524	11562	0.9993	298.66	10683	0.9993	279.525	10719	0.9987	281.447	12752	0.9987	284.932	11919	0.9993	274.383	11999	0.9993	280.009	GO:0043231//intracellular membrane-bounded organelle	GO:0004175//endopeptidase activity	GO:0006970//response to osmotic stress;GO:0019538//protein metabolic process
Bra025519	2070	11556	0.9995	219.769	11171	0.9995	215.196	11352	0.9995	219.447	2250	0.9957	37.0134	2306	0.9918	39.0832	2129	0.9947	36.5778	GO:0009570//chloroplast stroma	GO:0016747//transferase activity, transferring acyl groups other than amino-acyl groups	-
Bra020472	3000	11518	0.9987	151.142	13264	0.9997	176.305	12119	0.999	161.649	3906	0.9967	44.3362	4548	0.9943	53.1864	4135	0.9983	49.0192	GO:0016020//membrane	-	GO:0009103//lipopolysaccharide biosynthetic process
Bra011566	1179	11354	0.9992	379.11	11563	0.9992	391.083	10475	0.9992	355.522	2620	0.9975	75.6719	2018	0.9779	60.0494	2238	0.9779	67.5084	-	GO:0016747//transferase activity, transferring acyl groups other than amino-acyl groups	GO:0010208//pollen wall assembly;GO:0009698//phenylpropanoid metabolic process
Bra033545	1107	11319	0.9991	402.522	11325	0.9991	407.946	11477	0.9991	414.866	35329	0.9991	1086.75	29254	0.9991	927.127	29301	0.9991	941.34	GO:0043231//intracellular membrane-bounded organelle	GO:0004175//endopeptidase activity	GO:0019538//protein metabolic process
Bra004386	1560	11256	0.9994	284.046	12291	0.9987	314.177	11535	0.9994	295.883	3486	0.9929	76.0939	3181	0.9776	71.5386	2950	0.9949	67.2526	-	GO:0016712//oxidoreductase activity, acting on paired donors, with incorporation or reduction of molecular oxygen, reduced flavin or flavoprotein as one donor, and incorporation of one atom of oxygen;GO:0005506//iron ion binding	GO:0008152//metabolic process
Bra029308	2634	11247	0.997	168.093	10542	0.9996	159.595	10422	0.9958	158.33	21415	0.9901	276.853	19907	0.9598	265.15	19213	0.9833	259.413	GO:0042598;GO:0005618//cell wall;GO:0031090//organelle membrane;GO:0031410//cytoplasmic vesicle;GO:0044425//membrane part;GO:0009536//plastid	GO:0046872//metal ion binding	-
Bra017333	1611	11211	0.9988	273.954	11158	0.9988	276.187	11598	0.9988	288.081	2544	0.9981	53.7736	2745	0.9975	59.779	2808	0.9988	61.9888	GO:0044464	GO:0016491//oxidoreductase activity;GO:0005506//iron ion binding	GO:0008152//metabolic process
Bra025663	1098	11203	0.9991	401.663	11589	0.9991	420.877	11940	0.9991	435.14	34022	0.9991	1055.13	30747	0.9991	982.431	30299	0.9991	981.381	GO:0043231//intracellular membrane-bounded organelle;GO:0044444//cytoplasmic part	-	-
Bra034402	978	11166	0.9039	449.457	11322	0.9039	461.632	11956	0.9039	489.186	8697	0.9233	302.815	7613	0.9223	273.098	8206	0.9233	298.404	GO:0030312;GO:0009532//plastid stroma;GO:0031090//organelle membrane;GO:0005576//extracellular region	GO:0046914//transition metal ion binding;GO:0005543//phospholipid binding;GO:0042802//identical protein binding;GO:0016209//antioxidant activity;GO:0032559	GO:0010038//response to metal ion;GO:0009725//response to hormone;GO:0006970//response to osmotic stress
Bra005099	357	11068	0.9972	1220.48	10337	0.9972	1154.62	10401	0.9972	1165.83	28227	0.9972	2692.43	24540	0.9972	2411.61	25850	0.9972	2575.16	GO:0005618//cell wall;GO:0005576//extracellular region;GO:0016020//membrane	GO:0005488//binding	GO:0006950//response to stress;GO:0008219//cell death;GO:0015914//phospholipid transport
Bra032138	2403	11067	0.5851	181.303	10866	0.5847	180.313	11282	0.5851	187.871	967	0.5826	13.7031	916	0.5797	13.3734	984	0.578	14.5631	GO:0044464	GO:0004553//hydrolase activity, hydrolyzing O-glycosyl compounds;GO:0008252//nucleotidase activity;GO:0043169//cation binding	GO:0044238;GO:0045229//external encapsulating structure organization
Bra018180	2526	11026	0.9992	171.836	10782	0.9988	170.207	10229	0.9996	162.042	12085	0.9992	162.915	12340	0.9996	171.389	11676	0.9996	164.389	GO:0009536//plastid	GO:0048037//cofactor binding;GO:0016758//transferase activity, transferring hexosyl groups	GO:0006950//response to stress;GO:0044238;GO:0010038//response to metal ion
Bra009253	1161	11006	0.9991	373.187	11407	0.9991	391.788	11393	0.9991	392.675	1462	0.9991	42.8808	1621	0.9922	48.9838	1573	0.9914	48.1846	-	-	-
Bra026948	1200	11003	0.9983	360.96	10213	0.9992	339.378	10084	0.9983	336.263	15752	0.9992	446.994	14252	0.9992	416.674	14075	0.9992	417.137	GO:0009532//plastid stroma;GO:0009526//plastid envelope;GO:0009534//chloroplast thylakoid;GO:0005576//extracellular region	GO:0000166//nucleotide binding;GO:0008943	GO:0009314//response to radiation;GO:0006007//glucose catabolic process;GO:0015977//carbon fixation;GO:0034285;GO:0006950//response to stress
Bra035912	852	10992	0.9988	507.887	11636	0.9988	544.598	11689	0.9988	548.99	2288	0.9988	91.4458	2188	0.9977	90.0968	2191	0.9977	91.4565	-	-	-
Bra017279	2637	10978	0.9647	163.886	9816	0.9647	148.435	10437	0.9973	158.377	5995	0.9606	77.4152	5999	0.9609	79.8124	5743	0.9609	77.4534	GO:0031981//nuclear lumen;GO:0009536//plastid;GO:0031090//organelle membrane	GO:0017111//nucleoside-triphosphatase activity;GO:0046914//transition metal ion binding;GO:0008135//translation factor activity, nucleic acid binding;GO:0032561//guanyl ribonucleotide binding	GO:0006412//translation;GO:0009207;GO:0006950//response to stress
Bra018969	1587	10845	0.9994	269.019	10301	0.9994	258.83	10766	0.9987	271.459	10731	0.9981	230.256	10670	0.9981	235.879	10245	0.9987	229.587	GO:0009536//plastid;GO:0042579//microbody;GO:0044432	GO:0046914//transition metal ion binding;GO:0008422//beta-glucosidase activity;GO:0016788//hydrolase activity, acting on ester bonds;GO:0019899//enzyme binding	GO:0006714//sesquiterpenoid metabolic process;GO:0010118//stomatal movement;GO:0048878//chemical homeostasis;GO:0006996//organelle organization;GO:0006970//response to osmotic stress;GO:0043623//cellular protein complex assembly;GO:0009409//response to cold;GO:0009738//abscisic acid-activated signaling pathway;GO:0006952//defense response;GO:0009608//response to symbiont
Bra002652	6342	10838	0.9989	67.2748	10522	0.9998	66.1583	11178	0.9983	70.5285	7167	0.991	38.4821	6417	0.9915	35.4983	6478	0.9931	36.3267	GO:0031090//organelle membrane;GO:0015935//small ribosomal subunit;GO:0009536//plastid;GO:0031981//nuclear lumen	GO:0046914//transition metal ion binding;GO:0003676//nucleic acid binding;GO:0005198//structural molecule activity	GO:0010467//gene expression
Bra014232	1353	10826	0.9993	314.992	10495	1	309.312	11055	0.9993	326.955	5614	0.9993	141.293	4837	0.9993	125.424	4773	0.9978	125.46	GO:0043234//protein complex;GO:0015630//microtubule cytoskeleton;GO:0030312;GO:0031981//nuclear lumen;GO:0009536//plastid;GO:0031090//organelle membrane	GO:0017111//nucleoside-triphosphatase activity;GO:0032561//guanyl ribonucleotide binding;GO:0005198//structural molecule activity	GO:0010038//response to metal ion;GO:0007010//cytoskeleton organization;GO:0043623//cellular protein complex assembly;GO:0009207;GO:0006970//response to osmotic stress;GO:0007017//microtubule-based process;GO:0009629//response to gravity
Bra018242	1350	10804	0.9993	315.051	10607	0.9985	313.308	11074	0.9993	328.245	9246	0.9993	233.221	8408	0.9956	218.505	8298	0.9963	218.601	GO:0031981//nuclear lumen;GO:0009536//plastid;GO:0031090//organelle membrane	GO:0017111//nucleoside-triphosphatase activity;GO:0008135//translation factor activity, nucleic acid binding;GO:0032561//guanyl ribonucleotide binding;GO:0005515//protein binding	GO:0006412//translation;GO:0010038//response to metal ion;GO:0009207
Bra024129	1305	10774	0.9985	325.009	10968	0.9954	335.142	11416	0.9962	350.05	1655	0.9939	43.1852	1513	0.987	40.6752	1355	0.9939	36.9267	-	GO:0016746//transferase activity, transferring acyl groups	-
Bra014536	1245	10683	0.9984	337.795	11054	0.9992	354.048	11456	0.9992	368.206	4945	0.9888	135.252	4358	0.9968	122.806	4225	0.9976	120.689	GO:0043231//intracellular membrane-bounded organelle	GO:0016843	GO:0010208//pollen wall assembly;GO:0008152//metabolic process
Bra006208	4149	10650	0.9978	101.05	9336	0.9969	89.7283	9660	0.9971	93.1667	18719	0.9978	153.634	19792	0.9986	167.359	16996	0.9976	145.685	GO:0043234//protein complex;GO:0009528//plastid inner membrane	GO:0051003	GO:0006779//porphyrin-containing compound biosynthetic process
Bra025637	939	10647	0.9979	446.366	10869	0.9979	461.568	11223	0.9979	478.267	1175	0.9595	42.6108	1191	0.9499	44.4987	1411	0.9904	53.4408	-	-	-
Bra034863	1314	10514	0.9992	314.994	10558	0.9985	320.404	10377	0.9992	316.012	4523	0.9992	117.214	4839	0.9992	129.2	4562	0.9992	123.473	GO:0009941//chloroplast envelope	GO:0016705//oxidoreductase activity, acting on paired donors, with incorporation or reduction of molecular oxygen	GO:0009628//response to abiotic stimulus;GO:0006631//fatty acid metabolic process
Bra024449	3573	10508	1	115.775	10134	0.9997	113.099	9587	0.9992	107.368	4249	0.9992	40.495	4740	0.9972	46.5422	4570	0.9972	45.4878	GO:0031224//intrinsic component of membrane	GO:0005385//zinc ion transmembrane transporter activity;GO:0043169//cation binding;GO:0015662//ATPase activity, coupled to transmembrane movement of ions, phosphorylative mechanism;GO:0032559	GO:0010038//response to metal ion;GO:0006829//zinc ion transport;GO:0009206;GO:0015691//cadmium ion transport;GO:0034220//ion transmembrane transport
Bra000265	390	10482	0.9615	1058.06	10494	0.9667	1072.97	11328	0.9821	1162.29	4461	0.9795	389.507	4075	0.9769	366.576	4254	0.9718	387.922	GO:0009526//plastid envelope;GO:0009532//plastid stroma	-	GO:0006457//protein folding;GO:0009409//response to cold;GO:0006952//defense response;GO:0007165//signal transduction;GO:0031647//regulation of protein stability
Bra017687	2535	10424	0.9992	161.877	10791	0.9996	169.745	10622	0.9996	167.67	694	0.9988	9.32242	760	0.9933	10.5181	682	0.9933	9.56793	GO:0031410//cytoplasmic vesicle	GO:0030246//carbohydrate binding;GO:0043167//ion binding;GO:0015925	GO:0044238
Bra001268	1188	10413	0.9992	345.056	10783	0.9992	361.939	10631	0.9992	358.084	654	0.9924	18.746	670	0.9949	19.7861	785	0.9924	23.4998	GO:0005618//cell wall	GO:0004553//hydrolase activity, hydrolyzing O-glycosyl compounds	GO:0044238;GO:0045229//external encapsulating structure organization
Bra016811	852	10409	0.9965	480.949	10433	0.9965	488.294	11344	0.9883	532.787	10133	0.9906	404.991	8124	0.9859	334.528	8734	0.9871	364.574	GO:0009526//plastid envelope;GO:0016020//membrane;GO:0042579//microbody	GO:0043169//cation binding;GO:0016846//carbon-sulfur lyase activity	GO:0044238;GO:0010038//response to metal ion
Bra011986	3768	10389	0.9997	108.541	11840	0.9997	125.301	10302	0.9997	109.405	1237	0.9995	11.1791	1393	0.9984	12.9701	1203	0.9984	11.3545	GO:0031224//intrinsic component of membrane	GO:0004888//transmembrane signaling receptor activity	GO:0015918//sterol transport
Bra009005	3537	10350	0.9714	115.195	9706	0.918	109.425	10119	0.9177	114.48	10453	0.9992	100.636	10058	0.996	99.765	10508	0.9958	105.657	GO:0031224//intrinsic component of membrane;GO:0043231//intracellular membrane-bounded organelle	-	-
Bra015314	999	10205	0.999	402.14	9201	0.998	367.267	9137	0.998	365.986	7069	0.996	240.957	6358	0.997	223.283	6496	0.996	231.256	GO:0009532//plastid stroma;GO:0031090//organelle membrane;GO:0005576//extracellular region	GO:0016615//malate dehydrogenase activity;GO:0005488//binding	GO:0006007//glucose catabolic process;GO:0010038//response to metal ion;GO:0043648//dicarboxylic acid metabolic process;GO:0006970//response to osmotic stress;GO:0009060//aerobic respiration
Bra004442	771	10168	0.9987	519.171	9886	0.9987	511.303	10770	0.9987	558.97	6931	0.9974	306.118	5844	0.9987	265.924	6276	0.9987	289.494	GO:0031090//organelle membrane;GO:0015934//large ribosomal subunit;GO:0009536//plastid;GO:0031981//nuclear lumen	GO:0046914//transition metal ion binding;GO:0005198//structural molecule activity	GO:0010467//gene expression;GO:0022613//ribonucleoprotein complex biogenesis
Bra016913	858	10150	0.9988	465.702	9789	0.9988	454.949	10321	0.9988	481.35	11581	0.9988	459.628	9464	0.9977	386.98	9611	0.9988	398.376	GO:0015935//small ribosomal subunit;GO:0016020//membrane;GO:0030312;GO:0009536//plastid;GO:0031981//nuclear lumen	GO:0003676//nucleic acid binding;GO:0005198//structural molecule activity	GO:0010467//gene expression
Bra003491	1773	10137	0.9989	225.077	9026	0.9989	203.001	8982	0.9989	202.717	363	0.991	6.9718	374	0.9848	7.40056	420	0.9786	8.42466	GO:0005618//cell wall;GO:0042995//cell projection	GO:0004091;GO:0030234//enzyme regulator activity	GO:0045229//external encapsulating structure organization;GO:0071555//cell wall organization;GO:0000904//cell morphogenesis involved in differentiation
Bra023072	1335	10130	0.9993	298.716	9670	0.9985	288.84	9805	0.9993	293.896	5311	0.9978	135.47	4622	0.9978	121.465	4730	0.9985	126.006	GO:0043234//protein complex;GO:0031967;GO:0009536//plastid;GO:0005576//extracellular region;GO:0016020//membrane	GO:0003676//nucleic acid binding;GO:0046914//transition metal ion binding;GO:0016836//hydro-lyase activity	GO:0009314//response to radiation;GO:0006007//glucose catabolic process;GO:0010038//response to metal ion;GO:0009725//response to hormone;GO:0006970//response to osmotic stress
Bra020412	1893	10076	0.9995	209.54	9716	0.9995	204.668	10270	0.9995	217.093	6355	0.9979	114.317	6135	0.9995	113.701	5607	0.9995	105.34	GO:0031224//intrinsic component of membrane	GO:0046914//transition metal ion binding;GO:0003824//catalytic activity	GO:0006633//fatty acid biosynthetic process;GO:0007275//multicellular organismal development;GO:0003006//developmental process involved in reproduction
Bra001297	2430	10064	0.9984	163.04	9691	0.9992	159.028	9906	0.9992	163.124	8555	0.9782	119.884	8340	0.965	120.41	7889	0.9971	115.459	GO:0005840//ribosome;GO:0015630//microtubule cytoskeleton;GO:0030312;GO:0031981//nuclear lumen;GO:0012505//endomembrane system;GO:0016020//membrane	GO:0042623//ATPase activity, coupled;GO:0005515//protein binding;GO:0032559	GO:0010038//response to metal ion;GO:0009856//pollination;GO:0000904//cell morphogenesis involved in differentiation
Bra004134	1239	10021	0.9992	318.397	10339	0.9992	332.751	10193	0.9992	329.198	4174	0.9984	114.717	3644	0.9984	103.183	4088	0.9984	117.341	GO:0044444//cytoplasmic part;GO:0005576//extracellular region;GO:0016020//membrane	GO:0046914//transition metal ion binding;GO:0004448//isocitrate dehydrogenase activity;GO:0000166//nucleotide binding	GO:0019752//carboxylic acid metabolic process;GO:0006952//defense response;GO:0010038//response to metal ion;GO:0044262//cellular carbohydrate metabolic process;GO:0006970//response to osmotic stress;GO:0009060//aerobic respiration;GO:0046496//nicotinamide nucleotide metabolic process
Bra026115	2316	10002	0.9991	170.011	9026	0.9996	155.406	8948	0.9987	154.602	4551	0.9987	66.9138	4793	0.9991	72.6057	4332	0.9991	66.5214	GO:0016021//integral component of membrane;GO:0000325//plant-type vacuole;GO:0009526//plastid envelope;GO:0031090//organelle membrane	GO:0016628//oxidoreductase activity, acting on the CH-CH group of donors, NAD or NADP as acceptor;GO:0046872//metal ion binding;GO:0016462//pyrophosphatase activity;GO:0015405	GO:0048827//phyllome development;GO:0060918//auxin transport;GO:0006818//hydrogen transport;GO:0006970//response to osmotic stress;GO:0008152//metabolic process;GO:0034220//ion transmembrane transport
Bra029752	972	10002	0.999	405.089	9195	0.999	377.222	9382	0.999	386.239	5496	0.9743	192.543	5005	0.9969	180.651	4853	0.9949	177.564	GO:0005840//ribosome	GO:0016835//carbon-oxygen lyase activity;GO:0005198//structural molecule activity	GO:0006970//response to osmotic stress;GO:0022613//ribonucleoprotein complex biogenesis;GO:0006412//translation
Bra024568	1752	9990	0.9994	224.471	10674	0.9994	242.943	10177	1	232.441	5303	0.9989	103.071	4943	0.9994	98.9824	4969	0.9983	100.866	GO:0044424	GO:0046872//metal ion binding;GO:0016868//intramolecular transferase activity, phosphotransferases	GO:0019318//hexose metabolic process
Bra030906	1515	9986	0.9993	259.483	10140	0.9993	266.893	10624	0.9993	280.609	8710	0.9974	195.773	7761	0.9993	179.724	7601	0.9993	178.431	-	GO:0004030//aldehyde dehydrogenase [NAD(P)+] activity	GO:0009725//response to hormone;GO:0044237//cellular metabolic process;GO:0009414//response to water deprivation;GO:0006970//response to osmotic stress
Bra036771	6702	9956	0.9996	58.4804	10477	0.9994	62.3368	8954	0.9994	53.4613	11120	0.9999	56.4999	13121	0.9999	68.6853	10517	0.9997	55.8084	GO:0016020//membrane	GO:0016879//ligase activity, forming carbon-nitrogen bonds;GO:0016421//CoA carboxylase activity;GO:0032559	GO:0006633//fatty acid biosynthetic process;GO:0009725//response to hormone;GO:0048507//meristem development;GO:0003006//developmental process involved in reproduction
Bra033737	1338	9935	0.9993	292.308	9915	0.9993	295.494	10519	0.9993	314.59	3279	0.997	83.4512	2949	0.9978	77.3251	2700	0.997	71.7661	GO:0043234//protein complex;GO:0015630//microtubule cytoskeleton;GO:0030312;GO:0009536//plastid;GO:0031090//organelle membrane	GO:0017111//nucleoside-triphosphatase activity;GO:0032561//guanyl ribonucleotide binding;GO:0005198//structural molecule activity	GO:0010038//response to metal ion;GO:0043623//cellular protein complex assembly;GO:0009207;GO:0007017//microtubule-based process
Bra014870	1386	9919	0.9986	281.731	9689	0.9993	278.758	10312	0.9986	297.719	2990	0.9964	73.4607	2434	0.9993	61.6111	2373	0.9957	60.89	-	GO:0046912//transferase activity, transferring acyl groups, acyl groups converted into alkyl on transfer;GO:0016453	GO:0006720//isoprenoid metabolic process
Bra031210	507	9915	0.998	769.865	9960	0.998	783.364	10449	0.998	824.696	2284	0.9941	153.404	2112	0.9921	146.146	2500	0.9921	175.365	GO:0009536//plastid;GO:0042579//microbody	GO:0004672//protein kinase activity;GO:0004871//signal transducer activity;GO:0016620//oxidoreductase activity, acting on the aldehyde or oxo group of donors, NAD or NADP as acceptor;GO:0042802//identical protein binding;GO:0032559;GO:0043566//structure-specific DNA binding	GO:0006952//defense response;GO:0010118//stomatal movement;GO:0016070//RNA metabolic process;GO:0010038//response to metal ion;GO:0048511//rhythmic process;GO:0006405//RNA export from nucleus;GO:0006970//response to osmotic stress;GO:0009699//phenylpropanoid biosynthetic process;GO:0032392//DNA geometric change;GO:0003006//developmental process involved in reproduction;GO:0006464//cellular protei…
Bra020005	1242	9877	0.9992	313.064	9302	0.9984	298.653	9888	0.9992	318.576	4864	0.9976	133.358	4636	0.9984	130.955	4596	0.9984	131.604	GO:0043234//protein complex;GO:0043231//intracellular membrane-bounded organelle;GO:0016020//membrane;GO:0030312	GO:0008135//translation factor activity, nucleic acid binding;GO:0046914//transition metal ion binding	GO:0006412//translation;GO:0010038//response to metal ion
Bra028615	1134	9842	0.9991	341.665	9136	0.9991	321.259	9311	0.9991	328.557	9005	0.9974	270.407	8148	0.9921	252.081	7939	0.9903	248.98	GO:0030312;GO:0031981//nuclear lumen;GO:0043232;GO:0016020//membrane	GO:0005198//structural molecule activity;GO:0032559	GO:0009314//response to radiation;GO:0009725//response to hormone;GO:0009913//epidermal cell differentiation;GO:0048588//developmental cell growth;GO:0006950//response to stress
Bra009841	1104	9833	0.9991	350.628	8955	0.9991	323.451	9492	0.9991	344.045	17097	0.9991	527.349	15352	0.9991	487.863	15471	0.9991	498.381	GO:0005618//cell wall	-	-
Bra019812	1584	9827	0.9994	244.228	8896	1	223.95	10063	0.9994	254.214	2013	0.9931	43.2749	2105	0.9962	46.6228	2105	0.9937	47.2616	GO:0044464	GO:0016491//oxidoreductase activity;GO:0005506//iron ion binding	GO:0008152//metabolic process
Bra034675	846	9754	0.9976	453.881	8888	0.9988	418.934	8951	0.9988	423.378	21128	0.9988	850.424	19168	0.9988	794.892	19245	0.9988	809.02	GO:0031225//anchored component of membrane;GO:0043231//intracellular membrane-bounded organelle	GO:0005372//water transmembrane transporter activity	GO:0009725//response to hormone;GO:0006810//transport
Bra003840	1521	9722	1.0026	251.626	9407	0.9993	246.623	9242	0.9993	243.144	11148	0.9993	249.583	11037	0.9993	254.579	10840	0.9993	253.461	GO:0044424	GO:0008170//N-methyltransferase activity;GO:0016410//N-acyltransferase activity	GO:0048868//pollen tube development;GO:0006498;GO:0048229//gametophyte development;GO:0046470//phosphatidylcholine metabolic process;GO:0006730//one-carbon metabolic process;GO:0019695//choline metabolic process;GO:0009791//post-embryonic development;GO:0000904//cell morphogenesis involved in differentiation
Bra001090	2370	9720	0.9814	161.454	9014	0.973	151.664	9381	0.9738	158.39	707	0.9671	10.1582	661	0.9536	9.78486	671	0.9603	10.069	GO:0009532//plastid stroma;GO:0009526//plastid envelope;GO:0042579//microbody;GO:0031090//organelle membrane;GO:0005576//extracellular region	GO:0016627//oxidoreductase activity, acting on the CH-CH group of donors;GO:0008172;GO:0016620//oxidoreductase activity, acting on the aldehyde or oxo group of donors, NAD or NADP as acceptor;GO:0046914//transition metal ion binding	GO:0010208//pollen wall assembly;GO:0000097//sulfur amino acid biosynthetic process;GO:0010038//response to metal ion;GO:0006730//one-carbon metabolic process;GO:0006970//response to osmotic stress
Bra020542	2838	9705	0.9066	134.621	8654	0.9066	121.595	8979	0.907	126.603	4911	0.8996	58.9257	4831	0.8696	59.7209	4357	0.8904	54.5993	GO:0031981//nuclear lumen;GO:0009536//plastid;GO:0031090//organelle membrane	GO:0017111//nucleoside-triphosphatase activity;GO:0046914//transition metal ion binding;GO:0008135//translation factor activity, nucleic acid binding;GO:0032561//guanyl ribonucleotide binding	GO:0006412//translation;GO:0009207;GO:0006950//response to stress
Bra010781	1659	9696	0.7776	230.078	8881	0.8596	213.465	8959	0.8819	216.093	6731	0.783	138.159	6048	0.7547	127.899	6313	0.7637	135.332	GO:0031981//nuclear lumen;GO:0009536//plastid;GO:0031090//organelle membrane	GO:0017111//nucleoside-triphosphatase activity;GO:0046914//transition metal ion binding;GO:0008135//translation factor activity, nucleic acid binding;GO:0032561//guanyl ribonucleotide binding	GO:0006412//translation;GO:0009207;GO:0006950//response to stress
Bra030182	804	9696	0.9988	474.751	8662	0.9988	429.61	9383	0.9988	466.995	15087	0.9988	638.99	12068	0.9988	526.6	13120	0.9988	580.349	GO:0031224//intrinsic component of membrane;GO:0009521;GO:0009526//plastid envelope;GO:0009534//chloroplast thylakoid;GO:0009570//chloroplast stroma;GO:0005576//extracellular region	GO:0043169//cation binding;GO:0046906//tetrapyrrole binding	GO:0009746;GO:0006091//generation of precursor metabolites and energy;GO:0009639//response to red or far red light;GO:0006464//cellular protein modification process
Bra013041	1707	9619	0.9994	221.833	9738	0.9994	227.483	9571	0.9994	224.363	1382	0.9871	27.569	1442	0.9947	29.6369	1327	0.9965	27.6471	GO:0043231//intracellular membrane-bounded organelle	-	-
Bra015457	966	9593	0.999	390.937	9029	0.999	372.713	8676	0.999	359.393	9478	0.9969	334.108	8582	0.9969	311.683	8466	0.9969	311.683	GO:0044464	GO:0004553//hydrolase activity, hydrolyzing O-glycosyl compounds	GO:0010035//response to inorganic substance;GO:0016049//cell growth;GO:0009725//response to hormone;GO:0006026;GO:0009913//epidermal cell differentiation;GO:0009696//salicylic acid metabolic process;GO:0006970//response to osmotic stress;GO:0009699//phenylpropanoid biosynthetic process;GO:0006109//regulation of carbohydrate metabolic process
Bra034746	813	9556	0.9988	462.717	8086	0.9988	396.602	7461	0.9988	367.226	392	0.9963	16.4189	505	0.9865	21.7923	704	0.9877	30.796	GO:0031225//anchored component of membrane;GO:0031410//cytoplasmic vesicle	-	-
Bra027042	594	9533	0.9983	631.79	8408	0.9983	564.441	8170	0.9983	550.38	25300	0.9983	1450.38	27552	0.9983	1627.3	29278	0.9983	1752.94	-	-	-
Bra010264	1341	9479	0.9993	278.268	9911	0.9993	294.714	10341	0.9993	308.575	4470	0.9925	113.508	3724	0.9963	97.4277	3641	0.994	96.5614	GO:0009941//chloroplast envelope	GO:0016705//oxidoreductase activity, acting on paired donors, with incorporation or reduction of molecular oxygen	GO:0006631//fatty acid metabolic process
Bra039679	2457	9479	0.9988	151.875	8993	0.9992	145.952	8708	0.9992	141.821	42761	0.998	592.639	43462	0.9992	620.592	42474	0.9988	614.794	GO:0043231//intracellular membrane-bounded organelle;GO:0016020//membrane	GO:0016628//oxidoreductase activity, acting on the CH-CH group of donors, NAD or NADP as acceptor;GO:0032559	GO:0006950//response to stress;GO:0008152//metabolic process;GO:0010038//response to metal ion
Bra006768	6282	9460	0.9997	59.282	8982	0.9947	57.0147	9908	0.9968	63.1124	7867	0.9876	42.6441	7005	0.9995	39.1212	7361	0.96	41.6726	GO:0031090//organelle membrane;GO:0015935//small ribosomal subunit;GO:0009536//plastid;GO:0031981//nuclear lumen	GO:0046914//transition metal ion binding;GO:0003676//nucleic acid binding;GO:0005198//structural molecule activity	GO:0010467//gene expression
Bra022585	1746	9448	0.9107	213.022	9367	0.9112	213.928	8796	0.9788	201.589	3805	0.9009	74.2092	3783	0.957	76.014	3622	0.9588	73.7761	-	-	GO:0006950//response to stress;GO:0009628//response to abiotic stimulus;GO:0042221//response to chemical
Bra010782	2532	9434	0.9889	146.677	8671	0.987	136.558	8874	0.9858	140.243	5159	0.9408	69.3824	4894	0.9475	67.8113	4448	0.987	62.4759	GO:0031981//nuclear lumen;GO:0009536//plastid;GO:0031090//organelle membrane	GO:0017111//nucleoside-triphosphatase activity;GO:0046914//transition metal ion binding;GO:0008135//translation factor activity, nucleic acid binding;GO:0032561//guanyl ribonucleotide binding	GO:0006412//translation;GO:0009207;GO:0006950//response to stress
Bra011642	2697	9419	0.9996	137.484	8665	0.9996	128.115	8532	0.9996	126.589	6612	0.9948	83.4832	6751	0.9952	87.8191	6362	0.9922	83.8928	GO:0030312;GO:0009536//plastid;GO:0031090//organelle membrane;GO:0005576//extracellular region	GO:0003729//mRNA binding;GO:0051536//iron-sulfur cluster binding;GO:0046914//transition metal ion binding;GO:0016641//oxidoreductase activity, acting on the CH-NH2 group of donors, oxygen as acceptor;GO:0016836//hydro-lyase activity;GO:0032559	GO:0009725//response to hormone;GO:0010039//response to iron ion;GO:0009692;GO:0044262//cellular carbohydrate metabolic process;GO:0006970//response to osmotic stress;GO:0072350//tricarboxylic acid metabolic process
Bra039113	1005	9347	0.999	366.13	8031	0.999	318.651	8419	0.999	335.213	15817	0.999	535.927	14779	0.999	515.918	14525	0.999	513.998	GO:0009532//plastid stroma;GO:0009526//plastid envelope;GO:0009534//chloroplast thylakoid;GO:0005576//extracellular region	GO:0046914//transition metal ion binding;GO:0016836//hydro-lyase activity	GO:0010035//response to inorganic substance;GO:0010118//stomatal movement;GO:0050832//defense response to fungus
Bra005137	1506	9339	0.9987	244.121	8795	0.9987	232.875	8969	0.9987	238.312	2241	0.992	50.6715	1920	0.992	44.7278	1900	0.994	44.8684	GO:0043231//intracellular membrane-bounded organelle	GO:0016411//acylglycerol O-acyltransferase activity	GO:0006633//fatty acid biosynthetic process;GO:0009791//post-embryonic development
Bra021132	2439	9324	0.9992	150.494	8999	0.9988	147.128	8967	0.9988	147.117	19707	0.9996	275.141	19173	0.9992	275.791	17607	0.9992	256.735	GO:0030135//coated vesicle;GO:0009526//plastid envelope;GO:0016020//membrane	GO:0004620//phospholipase activity;GO:0046872//metal ion binding;GO:0035091//phosphatidylinositol binding	GO:0010118//stomatal movement;GO:0010038//response to metal ion;GO:0032787//monocarboxylic acid metabolic process;GO:0006650//glycerophospholipid metabolic process;GO:0032501//multicellular organismal process;GO:0009738//abscisic acid-activated signaling pathway
Bra012223	1416	9320	0.9562	259.109	9082	0.9569	255.759	8989	0.9569	254.024	10848	0.9562	260.876	10081	0.9562	249.771	9613	0.9562	241.439	GO:0031090//organelle membrane;GO:0033176//proton-transporting V-type ATPase complex;GO:0009526//plastid envelope	GO:0019829//cation-transporting ATPase activity;GO:0015078//hydrogen ion transmembrane transporter activity;GO:0032559	GO:0015988//energy coupled proton transmembrane transport, against electrochemical gradient;GO:0009757//hexose mediated signaling;GO:0010038//response to metal ion;GO:0015986//ATP synthesis coupled proton transport
Bra039496	1236	9287	0.9992	295.792	9137	0.9992	294.779	9026	0.9992	292.216	6119	0.9943	168.581	5577	0.9976	158.301	5867	0.9927	168.814	GO:0044464	GO:0008135//translation factor activity, nucleic acid binding	GO:0006413//translational initiation
Bra040960	2439	9262	0.9984	149.494	9476	0.9975	154.926	8941	0.9971	146.69	662	0.9848	9.24258	830	0.9848	11.939	677	0.9844	9.87162	GO:0030135//coated vesicle;GO:0009526//plastid envelope;GO:0016020//membrane	GO:0004620//phospholipase activity;GO:0046872//metal ion binding;GO:0035091//phosphatidylinositol binding	GO:0010118//stomatal movement;GO:0010038//response to metal ion;GO:0032787//monocarboxylic acid metabolic process;GO:0006650//glycerophospholipid metabolic process;GO:0032501//multicellular organismal process;GO:0009738//abscisic acid-activated signaling pathway
Bra022266	1521	9258	0.9744	239.617	9283	0.9638	243.372	8505	0.9724	223.755	3458	0.9606	77.4182	3430	0.9566	79.1164	3551	0.9652	83.0296	GO:0044424	GO:0008170//N-methyltransferase activity;GO:0016410//N-acyltransferase activity	GO:0048868//pollen tube development;GO:0006498;GO:0048229//gametophyte development;GO:0046470//phosphatidylcholine metabolic process;GO:0006730//one-carbon metabolic process;GO:0019695//choline metabolic process;GO:0009791//post-embryonic development;GO:0000904//cell morphogenesis involved in differentiation
Bra040093	1995	9230	0.9985	182.133	8840	0.9995	176.694	8870	0.9985	177.913	11268	0.999	192.332	10867	0.9995	191.103	10098	0.999	180.013	GO:0042579//microbody	GO:0015002//heme-copper terminal oxidase activity;GO:0016634;GO:0050662//coenzyme binding	GO:0006952//defense response;GO:0051707//response to other organism;GO:0010038//response to metal ion;GO:0009694//jasmonic acid metabolic process;GO:0048229//gametophyte development;GO:0009062//fatty acid catabolic process
Bra000114	9828	9201	0.9996	36.8553	9362	0.9995	37.9853	7881	0.9996	32.088	12009	0.9995	41.6092	16254	0.9997	58.0225	11583	0.9995	41.9148	-	GO:0003676//nucleic acid binding	-
Bra030716	1173	9199	0.9974	308.725	9037	0.9991	307.212	9376	0.9991	319.85	4686	0.9974	136.035	4541	0.9974	135.817	4541	0.9983	137.678	GO:0005576//extracellular region	GO:0016831//carboxy-lyase activity;GO:0000166//nucleotide binding;GO:0048037//cofactor binding	GO:0009225//nucleotide-sugar metabolic process
Bra002710	1434	9176	0.9993	251.903	9034	0.9993	251.214	9103	0.9986	254.017	7112	0.9986	168.885	6717	0.9979	164.334	6849	0.9951	169.859	GO:0043231//intracellular membrane-bounded organelle;GO:0031410//cytoplasmic vesicle;GO:0031090//organelle membrane	GO:0046872//metal ion binding;GO:0016861//intramolecular oxidoreductase activity, interconverting aldoses and ketoses	GO:0006007//glucose catabolic process;GO:0019321//pentose metabolic process
Bra030763	1983	9166	0.998	181.965	8852	0.9995	178.004	8821	0.996	178.001	15098	0.9955	259.265	14705	0.9985	260.162	14387	0.9995	258.024	GO:0044432;GO:0031090//organelle membrane;GO:0009536//plastid	GO:0046872//metal ion binding;GO:0030246//carbohydrate binding;GO:0005515//protein binding	GO:0055065//metal ion homeostasis;GO:0006970//response to osmotic stress;GO:0044267//cellular protein metabolic process;GO:0010038//response to metal ion
Bra028446	261	9116	0.9962	1374.97	9535	0.9962	1456.77	10034	0.9962	1538.37	11390	0.9962	1486.04	10985	0.9962	1476.59	11377	0.9962	1550.24	-	-	-
Bra013863	639	9083	0.9984	559.575	8700	0.9984	542.913	8700	0.9984	544.81	16599	0.9984	884.562	15858	0.9984	870.661	15117	0.9984	841.35	GO:0009526//plastid envelope;GO:0009532//plastid stroma;GO:0016020//membrane	GO:0016209//antioxidant activity;GO:0046914//transition metal ion binding;GO:0003824//catalytic activity	GO:0006950//response to stress;GO:0006801//superoxide metabolic process;GO:0048511//rhythmic process;GO:0010038//response to metal ion
Bra007991	1542	9068	0.9994	231.503	10109	0.9994	261.418	10229	0.9994	265.446	654	0.9994	14.4424	687	0.9994	15.6305	650	0.9987	14.9913	GO:0043231//intracellular membrane-bounded organelle;GO:0016021//integral component of membrane	GO:0015154;GO:0005351//sugar:hydrogen symporter activity	GO:0015766;GO:0009791//post-embryonic development;GO:0051707//response to other organism;GO:0009856//pollination
Bra001525	2418	9060	0.9996	147.503	9166	0.9996	151.16	8896	0.9996	147.22	7224	0.9992	101.735	6903	0.9988	100.157	6512	0.9996	95.7789	GO:0031224//intrinsic component of membrane;GO:0043231//intracellular membrane-bounded organelle;GO:0031090//organelle membrane	GO:0032561//guanyl ribonucleotide binding;GO:0016787//hydrolase activity	GO:0007010//cytoskeleton organization;GO:0009913//epidermal cell differentiation;GO:0048193//Golgi vesicle transport;GO:0009826//unidimensional cell growth;GO:0042546//cell wall biogenesis
Bra018825	1353	9050	0.9993	263.318	8473	0.9993	249.719	8453	0.9993	250	5799	0.9985	145.949	5780	0.997	149.876	5471	0.9993	143.807	GO:0043234//protein complex;GO:0015630//microtubule cytoskeleton;GO:0030312;GO:0031981//nuclear lumen;GO:0009536//plastid;GO:0031090//organelle membrane	GO:0017111//nucleoside-triphosphatase activity;GO:0032561//guanyl ribonucleotide binding;GO:0005198//structural molecule activity	GO:0010038//response to metal ion;GO:0007010//cytoskeleton organization;GO:0043623//cellular protein complex assembly;GO:0009207;GO:0006970//response to osmotic stress;GO:0007017//microtubule-based process;GO:0009629//response to gravity
Bra006056	750	9048	0.9987	474.921	8544	0.9987	454.268	9231	0.9987	492.509	9645	0.996	437.913	8755	0.9947	409.54	8832	0.9947	418.803	GO:0015935//small ribosomal subunit;GO:0031981//nuclear lumen;GO:0009536//plastid;GO:0044425//membrane part	GO:0004872//receptor activity;GO:0016462//pyrophosphatase activity;GO:0005198//structural molecule activity;GO:0032559	GO:0006952//defense response;GO:0010467//gene expression
Bra028768	3201	9007	0.9909	110.77	8612	0.9856	107.283	8639	0.9888	107.995	5740	0.9897	61.0623	5802	0.9825	63.5907	5211	0.9903	57.8958	GO:0031224//intrinsic component of membrane;GO:0043231//intracellular membrane-bounded organelle	GO:0016759//cellulose synthase activity;GO:0046914//transition metal ion binding	GO:0045229//external encapsulating structure organization;GO:0009250//glucan biosynthetic process;GO:0009832//plant-type cell wall biogenesis;GO:0006950//response to stress
Bra020251	1239	9002	0.9992	286.021	8986	0.9992	289.206	9101	0.9992	293.931	6199	0.996	170.372	7061	0.996	199.939	6923	0.9976	198.717	GO:0031981//nuclear lumen;GO:0009536//plastid;GO:0031090//organelle membrane	GO:0017111//nucleoside-triphosphatase activity;GO:0008135//translation factor activity, nucleic acid binding;GO:0032561//guanyl ribonucleotide binding;GO:0005515//protein binding	GO:0006412//translation;GO:0010038//response to metal ion;GO:0009207
Bra008561	1416	8985	0.9993	249.795	9192	0.9986	258.856	8895	0.9993	251.368	3078	0.9972	74.0206	2777	0.9965	68.8041	2743	0.9823	68.8929	-	GO:0005515//protein binding;GO:0016831//carboxy-lyase activity;GO:0048037//cofactor binding	GO:0009064//glutamine family amino acid metabolic process;GO:0010038//response to metal ion
Bra001134	408	8953	0.9975	863.849	8383	0.9975	819.316	8939	0.9975	876.709	2307	0.9951	192.546	2106	0.9975	181.092	2268	0.9877	197.695	GO:0009536//plastid	GO:0019842//vitamin binding;GO:0022892	GO:0006631//fatty acid metabolic process
Bra010772	1368	8919	0.9971	256.661	9139	0.9993	266.394	9039	0.992	264.4	413	0.9561	10.2804	493	0.9539	12.6434	590	0.9627	15.3383	-	-	-
Bra004467	2094	8906	0.9704	167.431	8778	0.9976	167.159	8128	0.9642	155.322	6493	0.9795	105.588	7020	0.9809	117.615	6791	0.9962	115.337	GO:0043231//intracellular membrane-bounded organelle;GO:0016020//membrane	GO:0015645//fatty acid ligase activity	GO:0006633//fatty acid biosynthetic process
Bra025354	1491	8889	0.9973	234.696	9223	0.998	246.664	8945	0.9973	240.065	534	0.9886	12.1958	574	0.9893	13.5063	601	0.9886	14.3354	-	-	-
Bra003009	1053	8820	0.9991	329.739	8064	0.9991	305.376	8125	0.9991	308.761	10309	0.9991	333.377	9798	0.9991	326.445	9300	0.9991	314.099	GO:0043231//intracellular membrane-bounded organelle;GO:0044444//cytoplasmic part;GO:0016020//membrane	GO:0005515//protein binding;GO:0008171//O-methyltransferase activity	GO:0051553;GO:0006730//one-carbon metabolic process
Bra027986	1068	8798	0.9991	324.297	8101	0.9991	302.468	8364	0.9981	313.379	5464	0.9963	174.215	5149	0.9972	169.143	5223	0.9963	173.924	GO:0030312;GO:0031981//nuclear lumen;GO:0009536//plastid;GO:0015934//large ribosomal subunit;GO:0031090//organelle membrane	GO:0016791//phosphatase activity;GO:0016301//kinase activity;GO:0005198//structural molecule activity	GO:0003006//developmental process involved in reproduction;GO:0010467//gene expression
Bra025749	642	8780	0.9984	538.38	8582	0.9984	533.047	8568	0.9984	534.037	13844	0.9984	734.3	11771	0.9984	643.25	12679	0.9984	702.363	GO:0009532//plastid stroma;GO:0042579//microbody;GO:0005576//extracellular region;GO:0016020//membrane	GO:0015038//glutathione disulfide oxidoreductase activity;GO:0042277//peptide binding;GO:0046914//transition metal ion binding	GO:0010038//response to metal ion;GO:0009719;GO:0009608//response to symbiont;GO:0043900//regulation of multi-organism process;GO:0006464//cellular protein modification process
Bra036436	828	8764	0.9988	416.679	8301	0.9988	399.772	8458	0.9988	408.756	1021	0.9988	41.9897	870	0.9976	36.863	885	0.9928	38.0123	-	-	GO:0010087//phloem or xylem histogenesis;GO:0010160//formation of organ boundary
Bra014473	2208	8674	0.9896	154.65	7944	0.9932	143.467	8195	0.9878	148.517	10507	0.9891	162.042	10773	0.986	171.175	10367	0.9905	166.981	GO:0009532//plastid stroma;GO:0009526//plastid envelope;GO:0009534//chloroplast thylakoid	GO:0043169//cation binding;GO:0016744	GO:0010038//response to metal ion;GO:0006098//pentose-phosphate shunt;GO:0015977//carbon fixation;GO:0006970//response to osmotic stress
Bra014744	765	8668	0.9987	446.054	8780	0.9987	457.662	9183	0.9987	480.341	7811	0.9987	347.69	6414	0.9987	294.15	6751	0.9987	313.847	GO:0030312;GO:0009532//plastid stroma;GO:0031090//organelle membrane;GO:0005576//extracellular region	GO:0046914//transition metal ion binding;GO:0016861//intramolecular oxidoreductase activity, interconverting aldoses and ketoses	GO:0006007//glucose catabolic process;GO:0006631//fatty acid metabolic process;GO:0010038//response to metal ion;GO:0006970//response to osmotic stress
Bra040119	786	8668	0.9987	434.136	8202	0.9987	416.111	8441	0.9987	429.733	3970	0.9987	171.995	3351	0.9987	149.573	3733	0.9987	168.907	GO:0030529//ribonucleoprotein complex	GO:0005198//structural molecule activity	GO:0010467//gene expression
Bra033657	1383	8660	0.9993	246.505	7944	0.9993	229.049	7986	0.9993	231.065	11676	0.9986	287.488	10559	0.9993	267.857	10734	0.9978	276.027	GO:0005576//extracellular region;GO:0009536//plastid	GO:0004175//endopeptidase activity;GO:0005488//binding;GO:0016491//oxidoreductase activity	GO:0019538//protein metabolic process;GO:0006970//response to osmotic stress
Bra003380	1227	8653	0.9919	277.621	8146	0.9919	264.735	7842	0.9919	255.746	2282	0.987	63.3313	2171	0.9861	62.075	1931	0.9861	55.9692	-	-	-
Bra034089	2433	8626	0.9992	139.572	7808	0.9992	127.97	8054	0.9988	132.464	5053	0.9988	70.722	5054	0.9992	72.8777	5127	0.9979	74.9433	GO:0005840//ribosome;GO:0015630//microtubule cytoskeleton;GO:0030312;GO:0031981//nuclear lumen;GO:0012505//endomembrane system;GO:0016020//membrane	GO:0042623//ATPase activity, coupled;GO:0005515//protein binding;GO:0032559	GO:0010038//response to metal ion;GO:0009856//pollination;GO:0000904//cell morphogenesis involved in differentiation
Bra030319	1071	8625	0.9991	317.029	9581	0.9991	356.725	9901	0.9991	369.927	2904	0.9972	92.3325	3283	0.9981	107.543	2856	0.9972	94.8376	-	-	GO:0007047
Bra013215	999	8611	0.8398	339.326	8576	0.8398	342.319	9073	0.8398	363.423	7578	0.8358	258.307	7400	0.8348	259.877	7916	0.8338	281.807	GO:0031981//nuclear lumen;GO:0009536//plastid;GO:0015934//large ribosomal subunit;GO:0016020//membrane	GO:0046914//transition metal ion binding;GO:0019843//rRNA binding;GO:0005198//structural molecule activity	GO:0003002//regionalization;GO:0022613//ribonucleoprotein complex biogenesis;GO:0009887//organ morphogenesis;GO:0051169//nuclear transport;GO:0010467//gene expression;GO:0065003
Bra014979	1437	8609	0.9993	235.844	8211	1	227.851	7115	1	198.128	2126	0.9986	50.3795	1752	0.9979	42.7739	1610	0.9986	39.8456	GO:0044464	GO:0004553//hydrolase activity, hydrolyzing O-glycosyl compounds;GO:0043167//ion binding	GO:0010208//pollen wall assembly;GO:0003006//developmental process involved in reproduction;GO:0044238
Bra032110	1491	8604	0.9993	227.171	8602	0.9993	230.056	9094	0.9993	244.064	6591	0.998	150.529	5553	0.9966	130.663	5715	0.9966	136.317	GO:0044444//cytoplasmic part	GO:0005488//binding;GO:0008943	GO:0008152//metabolic process;GO:0050896//response to stimulus
Bra017147	2685	8603	0.9441	126.135	8625	0.9709	128.093	7555	0.9464	112.594	2347	0.9024	29.7657	2500	0.9199	32.6661	2197	0.9084	29.1003	-	GO:0016747//transferase activity, transferring acyl groups other than amino-acyl groups	GO:0010208//pollen wall assembly;GO:0009698//phenylpropanoid metabolic process
Bra021701	7017	8600	0.9977	48.2477	8890	0.9973	50.5199	8331	0.9976	47.5086	9016	0.9971	43.7532	11062	0.9971	55.3075	8899	0.9954	45.1026	GO:0030529//ribonucleoprotein complex	-	GO:0000377
Bra005236	1122	8584	0.9064	301.18	8308	0.9091	295.268	8174	0.9055	291.52	1483	0.9002	45.0086	1272	0.8957	39.7737	1407	0.902	44.5978	GO:0044424;GO:0016020//membrane	GO:0046914//transition metal ion binding;GO:0016765//transferase activity, transferring alkyl or aryl (other than methyl) groups;GO:0032559	GO:0009108//coenzyme biosynthetic process
Bra015638	498	8575	0.998	677.851	7879	0.998	630.89	8402	0.998	675.119	3975	0.994	271.803	3713	0.994	261.576	3967	0.998	283.299	GO:0044464	-	-
Bra004950	861	8519	0.9988	389.507	7001	0.9988	324.242	7462	0.9977	346.8	16321	0.9988	645.492	14078	0.9988	573.64	14414	0.9988	595.378	GO:0009526//plastid envelope;GO:0031225//anchored component of membrane	GO:0005372//water transmembrane transporter activity	GO:0006970//response to osmotic stress;GO:0042044//fluid transport
Bra039999	585	8516	0.9983	573.072	8383	0.9983	571.42	8433	0.9983	576.837	3976	0.9983	231.44	3723	0.9983	223.274	3799	0.9983	230.954	GO:0031981//nuclear lumen;GO:0009526//plastid envelope;GO:0015934//large ribosomal subunit;GO:0031090//organelle membrane	GO:0003723//RNA binding;GO:0005198//structural molecule activity	GO:0003002//regionalization;GO:0010467//gene expression
Bra038842	3816	8515	0.9809	87.8427	7829	0.9801	81.8107	7596	0.9803	79.6532	2569	0.979	22.9247	3183	0.9803	29.2637	2756	0.9803	25.6852	GO:0031224//intrinsic component of membrane	GO:0005385//zinc ion transmembrane transporter activity;GO:0043169//cation binding;GO:0042625//ATPase activity, coupled to transmembrane movement of ions;GO:0032559	GO:0010038//response to metal ion;GO:0006829//zinc ion transport;GO:0009206;GO:0015691//cadmium ion transport
Bra028692	297	8506	0.9899	1127.45	8441	0.9832	1133.31	8363	0.9764	1126.76	1805	0.9529	206.951	1582	0.9495	186.875	1477	0.9529	176.863	-	-	-
Bra031605	1284	8505	0.9992	260.759	7478	0.9984	232.238	7547	0.9992	235.199	9303	0.9992	246.721	9134	0.9984	249.573	9152	0.9984	253.491	GO:0031981//nuclear lumen;GO:0009536//plastid;GO:0031090//organelle membrane	GO:0017111//nucleoside-triphosphatase activity;GO:0008135//translation factor activity, nucleic acid binding;GO:0032561//guanyl ribonucleotide binding;GO:0005515//protein binding	GO:0006412//translation;GO:0010038//response to metal ion;GO:0009207
Bra030707	1773	8468	0.7575	188.019	8425	0.8517	189.484	8630	0.8404	194.773	8935	0.925	171.606	7946	0.9255	157.232	7829	0.9261	157.04	GO:0031981//nuclear lumen;GO:0009536//plastid;GO:0031090//organelle membrane	GO:0017111//nucleoside-triphosphatase activity;GO:0008135//translation factor activity, nucleic acid binding;GO:0032561//guanyl ribonucleotide binding;GO:0005515//protein binding	GO:0006412//translation;GO:0010038//response to metal ion;GO:0009207
Bra036311	1098	8465	0.9973	303.497	7887	0.9973	286.432	7949	0.9973	289.692	17415	0.9973	540.093	15899	0.9982	508.006	15533	0.9973	503.112	GO:0031988//membrane-bounded vesicle;GO:0030312;GO:0031981//nuclear lumen;GO:0044444//cytoplasmic part;GO:0016020//membrane	GO:0046914//transition metal ion binding;GO:0016765//transferase activity, transferring alkyl or aryl (other than methyl) groups;GO:0032559	GO:0009108//coenzyme biosynthetic process;GO:0010039//response to iron ion;GO:0009692;GO:0006970//response to osmotic stress
Bra006954	1305	8447	0.9992	254.813	9037	0.9992	276.138	8975	0.9985	275.202	10048	0.9992	262.19	8276	0.9992	222.491	9108	0.9992	248.213	GO:0005576//extracellular region;GO:0016020//membrane;GO:0042579//microbody;GO:0009536//plastid	GO:0016655//oxidoreductase activity, acting on NAD(P)H, quinone or similar compound as acceptor;GO:0050662//coenzyme binding	GO:0042743//hydrogen peroxide metabolic process;GO:0019725//cellular homeostasis;GO:0010038//response to metal ion
Bra007814	4098	8444	0.9998	81.1159	8383	0.9993	81.5717	7221	0.998	70.5102	8006	0.999	66.5259	9966	0.9983	85.3199	8651	0.9976	75.0769	GO:0043231//intracellular membrane-bounded organelle;GO:0044427//chromosomal part	GO:0046914//transition metal ion binding;GO:0003676//nucleic acid binding;GO:0004386//helicase activity;GO:0032559	GO:0006355//regulation of transcription, DNA-templated;GO:0048527//lateral root development;GO:0009738//abscisic acid-activated signaling pathway;GO:0006325//chromatin organization
Bra019231	2133	8440	0.9995	155.769	8192	0.9995	153.148	8433	0.9991	158.204	13297	0.9995	212.28	12832	0.9995	211.06	12883	0.9991	214.802	GO:0009532//plastid stroma;GO:0009526//plastid envelope	GO:0016628//oxidoreductase activity, acting on the CH-CH group of donors, NAD or NADP as acceptor;GO:0005515//protein binding;GO:0032559	GO:0010038//response to metal ion;GO:0044267//cellular protein metabolic process;GO:0006605//protein targeting;GO:0006950//response to stress
Bra006203	1134	8437	0.9991	292.89	7563	0.9991	265.946	7355	0.9991	259.535	4443	0.9982	133.417	4354	0.9991	134.703	4376	0.9965	137.239	GO:0031224//intrinsic component of membrane;GO:0030312;GO:0031981//nuclear lumen;GO:0019866//organelle inner membrane;GO:0009526//plastid envelope	GO:0015300;GO:0046914//transition metal ion binding	GO:0006862//nucleotide transport
Bra010554	1380	8434	0.9993	240.594	8508	0.9993	245.844	8446	0.9993	244.906	564	0.9942	13.9171	499	0.9964	12.686	504	0.9949	12.9886	GO:0005618//cell wall	GO:0016791//phosphatase activity;GO:0043169//cation binding	-
Bra024005	2847	8426	0.9996	116.51	8054	0.9996	112.807	7618	0.9993	107.073	5739	0.9989	68.643	6200	0.9996	76.4022	5650	0.9986	70.5785	GO:0030120//vesicle coat	GO:0005488//binding	GO:0015031//protein transport
Bra005012	2154	8399	1.0005	153.501	8099	0.9995	149.933	7784	0.9995	144.605	3608	0.9995	57.0385	3500	0.9977	57.0064	3352	0.9995	55.3439	GO:0009536//plastid	GO:0016620//oxidoreductase activity, acting on the aldehyde or oxo group of donors, NAD or NADP as acceptor;GO:0016774//phosphotransferase activity, carboxyl group as acceptor;GO:0000166//nucleotide binding	GO:0009725//response to hormone;GO:0009414//response to water deprivation;GO:0006560//proline metabolic process;GO:0006972//hyperosmotic response;GO:0048513//organ development;GO:0003006//developmental process involved in reproduction
Bra013206	288	8393	0.9965	1147.24	8946	0.9965	1238.65	9264	0.9965	1287.16	28387	0.9965	3356.4	28805	0.9965	3508.95	29817	0.9965	3682	GO:0009536//plastid	-	GO:0050896//response to stimulus
Bra003576	2565	8388	0.9762	128.736	8561	0.9743	133.091	7861	0.9739	122.636	202	0.9641	2.68171	228	0.9563	3.11852	242	0.9481	3.35536	GO:0031224//intrinsic component of membrane;GO:0031090//organelle membrane	GO:0042625//ATPase activity, coupled to transmembrane movement of ions;GO:0032559	GO:0006818//hydrogen transport;GO:0009206;GO:0006811//ion transport;GO:0009207
Bra034793	1671	8383	0.9994	197.493	8952	0.9994	213.627	8415	0.9994	201.514	2498	0.9988	50.9053	2047	0.9988	42.9777	2251	0.9958	47.9083	GO:0009526//plastid envelope;GO:0005576//extracellular region;GO:0016020//membrane	GO:0016627//oxidoreductase activity, acting on the CH-CH group of donors;GO:0008172;GO:0016620//oxidoreductase activity, acting on the aldehyde or oxo group of donors, NAD or NADP as acceptor	GO:0010208//pollen wall assembly;GO:0000097//sulfur amino acid biosynthetic process;GO:0010038//response to metal ion;GO:0006970//response to osmotic stress
Bra024549	3384	8375	0.9542	97.4281	8398	0.9539	98.9595	7874	0.9545	93.1091	10259	0.961	103.234	11724	0.9616	121.548	9877	0.9772	103.802	-	-	-
Bra022365	1041	8371	0.999	316.56	8777	0.999	336.208	9215	0.999	354.219	3652	0.9952	119.461	3133	0.9942	105.587	3182	0.999	108.708	GO:0043231//intracellular membrane-bounded organelle	GO:0016411//acylglycerol O-acyltransferase activity	-
Bra039388	1665	8341	0.9994	197.212	6808	0.9994	163.049	6355	0.9994	152.731	253	0.9736	5.17432	330	0.991	6.95347	356	0.9982	7.60409	-	GO:0046914//transition metal ion binding;GO:0016682//oxidoreductase activity, acting on diphenols and related substances as donors, oxygen as acceptor	GO:0008152//metabolic process
Bra025431	546	8325	0.9982	600.235	7269	0.9982	530.877	7283	0.9982	533.758	18722	0.9982	1167.63	16124	0.9982	1036.05	16452	0.9982	1071.61	GO:0005840//ribosome;GO:0030312;GO:0009532//plastid stroma;GO:0009526//plastid envelope;GO:0009534//chloroplast thylakoid;GO:0005576//extracellular region;GO:0044436	GO:0046914//transition metal ion binding;GO:0016491//oxidoreductase activity;GO:0016831//carboxy-lyase activity	GO:0015977//carbon fixation;GO:0043094;GO:0009639//response to red or far red light;GO:0006950//response to stress
Bra031676	1242	8307	0.9992	263.301	8452	0.9992	271.363	8418	0.9992	271.215	7821	0.9992	214.431	7050	0.9992	199.145	6993	0.9992	200.241	GO:0043234//protein complex;GO:0043231//intracellular membrane-bounded organelle;GO:0016020//membrane;GO:0030312	GO:0008135//translation factor activity, nucleic acid binding;GO:0046914//transition metal ion binding	GO:0006412//translation;GO:0010038//response to metal ion
Bra032269	1323	8304	0.9992	247.091	8353	0.9992	251.765	8451	0.9992	255.608	3076	0.9955	79.1724	2912	0.9962	77.2206	2908	0.9977	78.1711	-	GO:0005488//binding	-
Bra023825	1605	8296	0.9994	203.481	8453	0.9981	210.014	8329	0.9994	207.656	10157	0.9975	215.495	10334	0.9944	225.889	9461	0.9956	209.64	-	-	-
Bra015166	1422	8295	0.9993	229.639	7562	0.9986	212.055	7716	0.9993	217.13	6175	0.9951	147.872	5899	0.9951	145.539	5610	0.993	140.306	-	GO:0043167//ion binding;GO:0008422//beta-glucosidase activity	GO:0044238
Bra031675	3471	8275	0.9369	93.8519	8012	0.9372	92.0446	7653	0.9366	88.2275	6008	0.9343	58.9417	6197	0.9352	62.6366	5801	0.936	59.4374	GO:0044424	GO:0004812//aminoacyl-tRNA ligase activity;GO:0032559	GO:0006418//tRNA aminoacylation for protein translation
Bra029628	5742	8265	0.9988	56.6643	8311	0.9986	57.7168	7168	0.9981	49.953	4552	0.9983	26.9952	5496	0.9979	33.5803	4640	0.9991	28.7387	GO:0043234//protein complex;GO:0044464	GO:0035251//UDP-glucosyltransferase activity	GO:0006074//(1->3)-beta-D-glucan metabolic process
Bra011577	2538	8259	0.9996	128.105	8308	0.9992	130.532	8441	0.9992	133.085	521	0.9965	6.99026	536	0.987	7.40926	536	0.9791	7.51078	-	GO:0030246//carbohydrate binding;GO:0015925;GO:0043167//ion binding	GO:0044238
Bra018940	3540	8248	0.9746	91.7223	8003	0.9997	90.1491	7476	0.9915	84.507	12880	0.9958	123.897	13614	0.996	134.922	12340	0.9754	123.972	-	-	GO:0006950//response to stress
Bra022504	3192	8221	0.9994	101.389	8066	0.9991	100.764	7474	0.9991	93.6951	6847	0.9975	73.044	7514	0.9975	82.5867	6464	0.9991	72.0195	GO:0044424	GO:0008757//S-adenosylmethionine-dependent methyltransferase activity;GO:0048037//cofactor binding	GO:0006790//sulfur compound metabolic process;GO:0006730//one-carbon metabolic process
Bra002332	2361	8211	0.95	136.908	7821	0.9492	132.093	7308	0.9509	123.86	8428	0.9471	121.556	8793	0.9471	130.66	8476	0.9479	127.675	GO:0043231//intracellular membrane-bounded organelle;GO:0016020//membrane	GO:0035251//UDP-glucosyltransferase activity	GO:0044403//symbiosis, encompassing mutualism through parasitism;GO:0005985//sucrose metabolic process;GO:0006950//response to stress;GO:0010038//response to metal ion
Bra002849	2919	8210	0.9983	110.723	7699	0.9979	105.175	6954	0.9986	95.3295	1326	0.9986	15.4688	1599	0.9962	19.2183	1455	0.9914	17.7272	GO:0044424	GO:0016773//phosphotransferase activity, alcohol group as acceptor;GO:0032559	GO:0019321//pentose metabolic process;GO:0010467//gene expression;GO:0006796//phosphate-containing compound metabolic process
Bra038469	1746	8178	0.9983	184.388	7849	0.9983	179.259	8006	0.9989	183.484	289	0.984	5.63639	287	0.9885	5.76686	305	0.9954	6.21251	GO:0031224//intrinsic component of membrane;GO:0042995//cell projection	GO:0016491//oxidoreductase activity;GO:0005365//myo-inositol transmembrane transporter activity	GO:0015791//polyol transport
Bra013072	1281	8168	1	251.013	8138	0.9992	253.327	7575	1	236.625	1230	0.9977	32.6966	1302	0.9984	35.6585	1207	0.9899	33.5096	GO:0005618//cell wall;GO:0044421	GO:0016791//phosphatase activity;GO:0046914//transition metal ion binding	-
Bra040203	1101	8156	0.9982	291.621	7596	0.9973	275.112	6833	0.9991	248.342	2466	0.9909	76.2699	2694	0.9927	85.8444	2556	0.9927	82.563	GO:0044464	GO:0016787//hydrolase activity	GO:0044238;GO:0006972//hyperosmotic response;GO:0010033//response to organic substance;GO:0010038//response to metal ion
Bra011585	846	8156	0.9988	379.522	7361	0.9988	346.959	7693	0.9988	363.875	11730	0.9976	472.144	10374	0.9965	430.207	10690	0.9988	449.386	GO:0031225//anchored component of membrane;GO:0043231//intracellular membrane-bounded organelle	GO:0005372//water transmembrane transporter activity	GO:0009725//response to hormone;GO:0006810//transport
Bra035976	1554	8152	0.9987	206.511	8711	0.9994	223.527	7933	0.9994	204.274	771	0.9884	16.8947	806	0.9897	18.1964	792	0.9865	18.1253	GO:0031224//intrinsic component of membrane	GO:0015291//secondary active transmembrane transporter activity;GO:0015103//inorganic anion transmembrane transporter activity	GO:0015698//inorganic anion transport
Bra014024	798	8150	0.9987	402.054	7674	0.9987	383.47	7523	0.9987	377.238	10322	0.9975	440.462	9505	0.9975	417.879	9537	0.9987	425.031	GO:0009521;GO:0031224//intrinsic component of membrane;GO:0009534//chloroplast thylakoid	GO:0046906//tetrapyrrole binding;GO:0019840//isoprenoid binding	GO:0044237//cellular metabolic process;GO:0009416//response to light stimulus
Bra008792	1188	8143	0.9992	269.835	7052	0.9992	236.705	7854	0.9958	264.546	8692	0.9992	249.144	7199	0.9992	212.597	7395	0.9983	221.378	-	GO:0016747//transferase activity, transferring acyl groups other than amino-acyl groups	GO:0009699//phenylpropanoid biosynthetic process
Bra005845	3168	8141	0.9991	101.163	7866	0.9991	99.0104	7555	0.9991	95.4281	5023	0.9908	53.9915	5002	0.9965	55.3937	4458	0.9962	50.0457	GO:0031224//intrinsic component of membrane;GO:0043231//intracellular membrane-bounded organelle	GO:0016759//cellulose synthase activity;GO:0046914//transition metal ion binding	GO:0045229//external encapsulating structure organization;GO:0009250//glucan biosynthetic process;GO:0009832//plant-type cell wall biogenesis;GO:0006950//response to stress
Bra028952	2100	8082	0.949	151.506	7811	0.9195	148.32	8553	0.9271	162.977	31715	0.9519	514.272	29776	0.9319	497.449	29901	0.8552	506.382	GO:0031981//nuclear lumen;GO:0005576//extracellular region;GO:0031090//organelle membrane;GO:0030312;GO:0044444//cytoplasmic part	GO:0005515//protein binding;GO:0017111//nucleoside-triphosphatase activity;GO:0032559	GO:0031647//regulation of protein stability;GO:0048827//phyllome development;GO:0051592//response to calcium ion;GO:0009791//post-embryonic development;GO:0044267//cellular protein metabolic process;GO:0042742//defense response to bacterium;GO:0009207;GO:0006970//response to osmotic stress;GO:0009408//response to heat
Bra013200	1059	8082	0.9991	300.436	7770	0.9991	292.575	8167	0.9991	308.598	11793	0.9981	379.206	11202	0.9981	371.109	11404	0.9981	382.977	GO:0044464	GO:0016787//hydrolase activity	GO:0044238
Bra028701	2967	8081	0.9997	107.22	7856	0.999	105.583	7634	0.9987	102.958	2959	0.9987	33.9605	2980	0.998	35.2371	2958	0.996	35.4562	GO:0030312;GO:0009536//plastid;GO:0031332;GO:0012505//endomembrane system;GO:0016020//membrane	GO:0016788//hydrolase activity, acting on ester bonds;GO:0003676//nucleic acid binding	GO:0010038//response to metal ion;GO:0016458//gene silencing;GO:0032501//multicellular organismal process;GO:0009685//gibberellin metabolic process;GO:0015031//protein transport
Bra013821	552	8068	0.9982	575.382	7214	0.9982	521.134	6994	0.9982	507.006	751	0.9783	46.3285	921	0.9656	58.5359	879	0.9891	56.632	GO:0043231//intracellular membrane-bounded organelle	GO:0004857//enzyme inhibitor activity	-
Bra019405	1029	8048	0.999	307.895	8200	0.999	317.768	8424	0.999	327.589	1874	0.9893	62.0157	1922	0.9942	65.5299	1682	0.9922	58.1329	-	-	-
Bra028825	3276	8044	0.9994	96.6624	8421	0.9991	102.502	7986	0.9991	97.5466	1772	0.9973	18.419	1690	0.9976	18.0986	1684	0.9945	18.2814	GO:0005618//cell wall	GO:0004175//endopeptidase activity;GO:0016491//oxidoreductase activity;GO:0005515//protein binding	GO:0019538//protein metabolic process;GO:0044092//negative regulation of molecular function
Bra032807	1326	8036	0.9992	238.576	7636	0.9992	229.633	7587	0.9992	228.957	861	0.9985	22.1109	852	0.9857	22.5423	733	0.9947	19.6595	GO:0031224//intrinsic component of membrane	GO:0015171//amino acid transmembrane transporter activity	GO:0006865//amino acid transport
Bra020673	1371	8023	0.9985	230.372	7955	0.9993	231.374	7732	0.9985	225.674	6487	0.9964	161.122	5634	0.9985	144.172	5908	0.9964	153.255	-	GO:0016408	-
Bra032937	762	8007	0.9987	413.661	6714	0.9987	351.349	6872	0.9987	360.874	11403	0.9974	509.579	10313	0.9987	474.823	10714	0.9987	500.044	GO:0031224//intrinsic component of membrane;GO:0000325//plant-type vacuole;GO:0000322;GO:0009526//plastid envelope;GO:0031090//organelle membrane;GO:0044420//extracellular matrix part	GO:0005372//water transmembrane transporter activity;GO:0042887	GO:0055085//transmembrane transport;GO:0006952//defense response;GO:0048878//chemical homeostasis;GO:0010476//gibberellin mediated signaling pathway;GO:0015840//urea transport;GO:0042044//fluid transport
Bra023384	2592	8000	0.9996	121.502	7792	0.9996	119.874	7813	0.9988	120.617	1750	0.9992	22.9906	1929	0.9981	26.1095	1827	0.9985	25.0677	GO:0031410//cytoplasmic vesicle	-	-
Bra010977	717	7993	0.9986	438.854	8360	0.9986	464.942	8807	0.9986	491.514	848	0.9888	40.2739	744	0.9874	36.4045	875	0.9986	43.4011	GO:0044444//cytoplasmic part	GO:0043169//cation binding;GO:0008171//O-methyltransferase activity	GO:0006596//polyamine biosynthetic process;GO:0009699//phenylpropanoid biosynthetic process;GO:0006730//one-carbon metabolic process;GO:0009791//post-embryonic development
Bra014334	729	7991	0.9986	431.522	8030	0.9986	439.238	8492	0.9986	466.132	5694	0.9973	265.973	5109	0.9973	245.873	5282	0.9931	257.681	GO:0031090//organelle membrane;GO:0015934//large ribosomal subunit;GO:0030312;GO:0009536//plastid;GO:0031981//nuclear lumen	GO:0005488//binding;GO:0005198//structural molecule activity	GO:0010467//gene expression
Bra016405	1506	7981	0.9993	208.623	8070	0.9993	213.678	7880	0.9993	209.377	13710	0.9987	309.999	12856	0.9993	299.49	12669	0.9993	299.178	GO:0005618//cell wall;GO:0044432;GO:0000323//lytic vacuole;GO:0000322;GO:0009536//plastid;GO:0031090//organelle membrane	GO:0016862//intramolecular oxidoreductase activity, interconverting keto- and enol-groups;GO:0005488//binding;GO:0004576//oligosaccharyl transferase activity;GO:0015036//disulfide oxidoreductase activity	GO:0012501//programmed cell death;GO:0010038//response to metal ion;GO:0033554//cellular response to stress;GO:0019725//cellular homeostasis;GO:0018904;GO:0006970//response to osmotic stress;GO:0009791//post-embryonic development
Bra028543	1077	7958	0.9991	290.883	7305	0.9991	270.468	7563	0.9991	280.999	7974	0.9972	252.12	6643	0.9981	216.396	7045	0.9991	232.636	GO:0030312;GO:0031967;GO:0031981//nuclear lumen;GO:0009536//plastid;GO:0031090//organelle membrane;GO:0005576//extracellular region	GO:0016832//aldehyde-lyase activity;GO:0046914//transition metal ion binding	GO:0006007//glucose catabolic process;GO:0010038//response to metal ion;GO:0006970//response to osmotic stress
Bra034777	1155	7954	0.9991	271.102	8036	0.9991	277.441	8442	0.9991	292.476	12100	0.9991	356.739	11307	0.9983	343.453	9962	0.9991	306.744	GO:0031090//organelle membrane;GO:0043231//intracellular membrane-bounded organelle;GO:0031224//intrinsic component of membrane	GO:0016705//oxidoreductase activity, acting on paired donors, with incorporation or reduction of molecular oxygen	GO:0006631//fatty acid metabolic process
Bra011930	450	7954	0.9978	695.829	7873	0.9978	697.654	8097	0.9978	720.01	5471	0.9978	414.001	4623	0.9956	360.423	5109	0.9978	403.771	GO:0000785//chromatin;GO:0031981//nuclear lumen	GO:0003676//nucleic acid binding	GO:0034728//nucleosome organization
Bra017112	357	7945	0.9972	876.103	7608	0.9944	849.795	8270	0.9972	926.967	28072	0.9972	2677.64	24375	0.9972	2395.4	24599	0.9972	2450.54	GO:0005618//cell wall;GO:0005576//extracellular region;GO:0016020//membrane	GO:0005488//binding	GO:0006950//response to stress;GO:0008219//cell death;GO:0015914//phospholipid transport
Bra011079	1332	7911	0.9977	233.807	7726	0.9992	231.293	7920	0.9985	237.929	3822	0.994	97.7088	3547	0.994	93.424	3829	0.994	102.233	GO:0043231//intracellular membrane-bounded organelle;GO:0005838//proteasome regulatory particle;GO:0016020//membrane	GO:0042623//ATPase activity, coupled;GO:0032559	GO:0006511//ubiquitin-dependent protein catabolic process;GO:0043248//proteasome assembly;GO:0010038//response to metal ion;GO:0048507//meristem development;GO:0009887//organ morphogenesis;GO:0010015//root morphogenesis;GO:0048527//lateral root development;GO:0006950//response to stress
Bra000242	849	7909	0.9976	366.727	7959	0.9953	373.82	8362	0.9988	394.121	3784	0.9976	151.772	3066	0.9976	126.697	3414	0.9976	143.01	GO:0015935//small ribosomal subunit;GO:0016020//membrane;GO:0030312;GO:0009536//plastid;GO:0031981//nuclear lumen	GO:0003676//nucleic acid binding;GO:0005198//structural molecule activity	GO:0010467//gene expression
Bra001324	972	7909	0.999	320.321	8063	0.999	330.782	8358	0.999	344.083	7398	0.999	259.176	6723	0.999	242.66	6332	0.999	231.679	GO:0005840//ribosome	GO:0016835//carbon-oxygen lyase activity;GO:0005198//structural molecule activity	GO:0006970//response to osmotic stress;GO:0022613//ribonucleoprotein complex biogenesis;GO:0006412//translation
Bra039301	843	7893	0.8956	368.59	7061	0.9217	334.003	7192	0.9609	341.389	8738	0.9834	352.965	7748	0.8921	322.451	7781	0.987	328.261	GO:0009526//plastid envelope;GO:0031225//anchored component of membrane	GO:0005372//water transmembrane transporter activity	GO:0006970//response to osmotic stress;GO:0042044//fluid transport
Bra024134	1374	7890	0.9993	226.058	7755	0.9993	225.065	7704	0.9993	224.366	2107	0.9985	52.2186	2293	0.9993	58.5489	2073	0.9978	53.6567	-	GO:0016747//transferase activity, transferring acyl groups other than amino-acyl groups	-
Bra033867	1014	7887	0.998	306.199	8320	0.999	327.188	8637	0.999	340.841	1579	0.9961	53.0263	1658	0.997	57.3652	1399	0.9911	49.0672	GO:0031224//intrinsic component of membrane	GO:0005372//water transmembrane transporter activity;GO:0015103//inorganic anion transmembrane transporter activity	GO:0015698//inorganic anion transport;GO:0010035//response to inorganic substance;GO:0055085//transmembrane transport
Bra019283	1311	7886	0.9985	236.801	8109	0.9992	246.647	7954	0.9977	242.778	492	0.8551	12.7794	447	0.8963	11.9621	466	0.8291	12.6414	GO:0043231//intracellular membrane-bounded organelle	GO:0005342//organic acid transmembrane transporter activity;GO:0002094//polyprenyltransferase activity;GO:0008514//organic anion transmembrane transporter activity	GO:0007275//multicellular organismal development;GO:0015711//organic anion transport
Bra007675	3594	7857	0.9994	86.0614	7820	0.9994	86.7642	7195	0.9992	80.1087	4558	0.9967	43.1861	4856	0.9989	47.4026	4236	0.9981	41.9169	-	GO:0005488//binding;GO:0008238//exopeptidase activity	-
Bra011345	3243	7847	0.9994	95.2547	7766	0.9988	95.491	7569	0.9994	93.3939	5332	0.9966	55.9874	5493	0.9963	59.4243	4780	0.9898	52.4195	GO:0031224//intrinsic component of membrane;GO:0043231//intracellular membrane-bounded organelle	GO:0016759//cellulose synthase activity;GO:0046914//transition metal ion binding	GO:0045229//external encapsulating structure organization;GO:0009250//glucan biosynthetic process;GO:0006972//hyperosmotic response;GO:0009832//plant-type cell wall biogenesis
Bra001503	1668	7836	0.9994	184.939	6735	0.9982	161.01	6186	0.9982	148.402	463	0.994	9.45218	478	0.9922	10.0539	497	0.9916	10.5967	-	GO:0046914//transition metal ion binding;GO:0016682//oxidoreductase activity, acting on diphenols and related substances as donors, oxygen as acceptor	GO:0008152//metabolic process
Bra008683	1074	7792	0.9991	285.611	6999	0.9981	259.863	6828	0.9991	254.399	2898	0.9944	91.8843	3083	0.9935	100.71	2845	0.9981	94.2084	GO:0005840//ribosome;GO:0030312;GO:0031985//Golgi cisterna;GO:0005911//cell-cell junction;GO:0031090//organelle membrane	GO:0035251//UDP-glucosyltransferase activity;GO:0016759//cellulose synthase activity	GO:0010038//response to metal ion;GO:0045229//external encapsulating structure organization;GO:0009250//glucan biosynthetic process;GO:0006970//response to osmotic stress;GO:0042546//cell wall biogenesis
Bra039378	2046	7783	0.9941	149.751	8175	0.9946	159.329	7342	0.9951	143.594	936	0.9858	15.5782	1034	0.9751	17.7303	1003	0.9912	17.4344	GO:0044464	GO:0017111//nucleoside-triphosphatase activity;GO:0015098//molybdate ion transmembrane transporter activity;GO:0032559	GO:0009207
Bra028924	2100	7769	0.989	145.638	7284	0.989	138.313	7544	0.9895	143.75	17137	0.9876	277.883	15199	0.9838	253.92	15425	0.9852	261.227	GO:0031981//nuclear lumen;GO:0005576//extracellular region;GO:0031090//organelle membrane;GO:0030312;GO:0044444//cytoplasmic part	GO:0005515//protein binding;GO:0017111//nucleoside-triphosphatase activity;GO:0032559	GO:0031647//regulation of protein stability;GO:0048827//phyllome development;GO:0051592//response to calcium ion;GO:0009791//post-embryonic development;GO:0044267//cellular protein metabolic process;GO:0042742//defense response to bacterium;GO:0009207;GO:0006970//response to osmotic stress;GO:0009408//response to heat
Bra002692	1893	7739	0.9979	160.94	7173	0.9989	151.099	7460	0.9968	157.694	1889	0.9952	33.9804	1912	0.9868	35.4355	1833	0.9884	34.4369	GO:0031224//intrinsic component of membrane	GO:0046914//transition metal ion binding;GO:0003824//catalytic activity	GO:0006633//fatty acid biosynthetic process;GO:0007275//multicellular organismal development;GO:0003006//developmental process involved in reproduction
Bra015626	1047	7734	0.999	290.795	7846	0.9981	298.823	7926	0.9981	302.924	1523	0.9962	49.5337	1529	0.999	51.2345	1539	0.9952	52.2762	GO:0009570//chloroplast stroma	GO:0016741	GO:0006730//one-carbon metabolic process
Bra040241	1524	7698	0.9993	198.849	7610	0.9993	199.119	7688	0.9993	201.862	344	0.9888	7.68636	308	0.9934	7.09034	358	0.9869	8.35429	GO:0031224//intrinsic component of membrane	GO:0016628//oxidoreductase activity, acting on the CH-CH group of donors, NAD or NADP as acceptor;GO:0051119//sugar transmembrane transporter activity	GO:0008152//metabolic process;GO:0008643//carbohydrate transport
Bra006013	1665	7672	0.9994	181.394	7749	0.9994	185.585	7469	0.9994	179.504	6660	0.9982	136.209	6265	0.9994	132.01	6130	0.9994	130.936	GO:0031981//nuclear lumen;GO:0005746//mitochondrial respiratory chain;GO:0000275//mitochondrial proton-transporting ATP synthase complex, catalytic core F(1);GO:0009526//plastid envelope	GO:0046914//transition metal ion binding;GO:0019829//cation-transporting ATPase activity;GO:0015078//hydrogen ion transmembrane transporter activity;GO:0032559;GO:0008187//poly-pyrimidine tract binding;GO:0015662//ATPase activity, coupled to transmembrane movement of ions, phosphorylative mechanism	GO:0015988//energy coupled proton transmembrane transport, against electrochemical gradient;GO:0009207;GO:0010038//response to metal ion;GO:0015986//ATP synthesis coupled proton transport
Bra038166	1275	7669	0.9992	236.787	7237	0.9992	226.34	7018	0.9992	220.257	7888	0.9976	210.671	7997	0.9984	220.049	8080	0.9992	225.379	GO:0044432;GO:0031090//organelle membrane;GO:0009536//plastid	GO:0046872//metal ion binding;GO:0030246//carbohydrate binding;GO:0005515//protein binding	GO:0055065//metal ion homeostasis;GO:0006970//response to osmotic stress;GO:0044267//cellular protein metabolic process;GO:0010038//response to metal ion
Bra035074	1872	7655	0.9989	160.979	7080	1	150.813	7210	0.9989	154.119	3680	0.9957	66.9405	3600	0.9979	67.4681	3490	0.9963	66.3027	GO:0005773//vacuole;GO:0031090//organelle membrane;GO:0033176//proton-transporting V-type ATPase complex;GO:0030312;GO:0009526//plastid envelope	GO:0019829//cation-transporting ATPase activity;GO:0015078//hydrogen ion transmembrane transporter activity;GO:0032559;GO:0019899//enzyme binding	GO:0015988//energy coupled proton transmembrane transport, against electrochemical gradient;GO:0006996//organelle organization;GO:0006970//response to osmotic stress;GO:0015986//ATP synthesis coupled proton transport;GO:0048229//gametophyte development
Bra021337	1659	7636	1	181.196	7205	1	173.181	7510	0.9994	181.143	1139	0.9964	23.3789	918	0.994	19.4132	911	0.994	19.5292	GO:0031410//cytoplasmic vesicle	GO:0016491//oxidoreductase activity	-
Bra010807	804	7608	0.9129	372.515	7000	0.9129	347.179	7377	0.9129	367.156	3054	0.9129	129.348	2391	0.9129	104.334	2771	0.9129	122.572	GO:0031224//intrinsic component of membrane;GO:0009521;GO:0009526//plastid envelope;GO:0009534//chloroplast thylakoid;GO:0009570//chloroplast stroma;GO:0005576//extracellular region	GO:0043169//cation binding;GO:0046906//tetrapyrrole binding	GO:0009746;GO:0006091//generation of precursor metabolites and energy;GO:0009639//response to red or far red light;GO:0006464//cellular protein modification process
Bra017396	1368	7595	0.9978	218.56	7625	0.9993	222.262	7708	0.9993	225.467	372	0.9693	9.25985	477	0.9459	12.233	497	0.9576	12.9206	GO:0043231//intracellular membrane-bounded organelle	GO:0004175//endopeptidase activity	GO:0019538//protein metabolic process
Bra033613	1083	7575	0.9991	275.349	7518	0.9991	276.813	8027	0.9991	296.587	15970	0.9991	502.139	13522	0.9991	438.04	13296	0.9991	436.621	GO:0005576//extracellular region	GO:0046914//transition metal ion binding;GO:0016616//oxidoreductase activity, acting on the CH-OH group of donors, NAD or NADP as acceptor	GO:0009699//phenylpropanoid biosynthetic process
Bra022742	1050	7565	0.999	283.628	6483	0.999	246.206	6971	0.999	265.664	24083	0.999	781.031	21498	0.999	718.307	21543	0.999	729.674	GO:0009532//plastid stroma;GO:0009941//chloroplast envelope	GO:0046914//transition metal ion binding;GO:0042802//identical protein binding	GO:0006772//thiamine metabolic process;GO:0033554//cellular response to stress;GO:0018130
Bra004654	858	7540	0.9953	345.95	7107	0.9988	330.302	7489	0.9977	349.272	7504	0.9988	297.819	6221	0.9988	254.375	6600	0.9977	273.57	GO:0015935//small ribosomal subunit;GO:0016020//membrane;GO:0030312;GO:0009536//plastid;GO:0031981//nuclear lumen	GO:0003676//nucleic acid binding;GO:0005198//structural molecule activity	GO:0010467//gene expression
Bra005178	1065	7540	0.9991	278.709	6874	0.9991	257.378	6911	0.9981	259.668	437	0.9634	13.9727	470	0.9437	15.4828	532	0.9606	17.7653	GO:0030312;GO:0031981//nuclear lumen;GO:0043232;GO:0016020//membrane	GO:0005198//structural molecule activity;GO:0032559	GO:0009314//response to radiation;GO:0006996//organelle organization;GO:0009725//response to hormone;GO:0009913//epidermal cell differentiation;GO:0048588//developmental cell growth;GO:0006950//response to stress
Bra034298	1578	7533	0.9987	187.928	6791	0.9981	171.609	6760	0.9994	171.422	9817	0.9975	211.845	10214	0.9981	227.086	9837	0.9956	221.701	GO:0043231//intracellular membrane-bounded organelle	GO:0016747//transferase activity, transferring acyl groups other than amino-acyl groups	GO:0009314//response to radiation;GO:0008544//epidermis development;GO:0006950//response to stress;GO:0006631//fatty acid metabolic process
Bra012696	2610	7532	0.9996	113.606	7014	0.9996	107.161	6582	0.9996	100.912	18399	0.9996	240.05	19462	0.9996	261.607	18084	0.9996	246.414	GO:0031410//cytoplasmic vesicle	GO:0016628//oxidoreductase activity, acting on the CH-CH group of donors, NAD or NADP as acceptor;GO:0032559	GO:0050896//response to stimulus;GO:0008152//metabolic process
Bra009404	1830	7507	0.8186	161.49	7774	0.8175	169.397	7825	0.8186	171.104	6305	0.8186	117.322	6079	0.8186	116.542	6116	0.8186	118.858	GO:0016023//cytoplasmic membrane-bounded vesicle;GO:0030119//AP-type membrane coat adaptor complex	-	GO:0015031//protein transport
Bra008506	7842	7477	0.9996	37.5345	7753	0.9997	39.4235	6681	0.9999	34.0911	2892	0.9996	12.5579	3875	0.9995	17.3359	2907	0.9994	13.1835	-	-	-
Bra029780	1221	7463	0.9992	240.618	7124	0.9992	232.659	7724	0.9992	253.136	9816	0.9975	273.758	8905	0.9984	255.87	8380	0.9984	244.084	GO:0031090//organelle membrane;GO:0015934//large ribosomal subunit;GO:0030312;GO:0009536//plastid;GO:0031981//nuclear lumen	GO:0005198//structural molecule activity	GO:0010467//gene expression
Bra028234	1443	7460	0.9993	203.518	7490	0.9979	206.98	7713	0.9979	213.887	5404	0.9986	127.525	5224	0.9986	127.01	4950	0.9993	121.997	GO:0030312;GO:0044444//cytoplasmic part;GO:0043231//intracellular membrane-bounded organelle	GO:0000166//nucleotide binding;GO:0048037//cofactor binding;GO:0016616//oxidoreductase activity, acting on the CH-OH group of donors, NAD or NADP as acceptor	GO:0008152//metabolic process
Bra035741	1098	7453	0.9991	267.213	6829	0.9982	248.009	6527	0.9991	237.869	11462	0.9991	355.472	10616	0.9991	339.203	10327	0.9991	334.49	GO:0005576//extracellular region;GO:0030312;GO:0009536//plastid	GO:0016628//oxidoreductase activity, acting on the CH-CH group of donors, NAD or NADP as acceptor;GO:0016772//transferase activity, transferring phosphorus-containing groups	GO:0006796//phosphate-containing compound metabolic process;GO:0023052//signaling
Bra019446	5244	7446	0.9813	55.8972	7545	0.9815	57.3731	6673	0.9815	50.9196	3629	0.9805	23.5652	4304	0.979	28.7946	3526	0.9807	23.9129	GO:0044464	GO:0005083//small GTPase regulator activity	GO:0032011//ARF protein signal transduction
Bra001918	1443	7441	0.9993	202.999	8316	0.9993	229.805	7616	0.9993	211.197	1324	0.9951	31.2442	1295	0.9938	31.4851	1195	0.9965	29.4519	GO:0044464	GO:0004553//hydrolase activity, hydrolyzing O-glycosyl compounds;GO:0043167//ion binding	GO:0010208//pollen wall assembly;GO:0003006//developmental process involved in reproduction;GO:0044238
Bra039746	1239	7440	0.9992	236.391	7093	0.9976	228.282	7255	0.9992	234.311	4970	0.9944	136.594	4233	0.9984	119.861	4293	0.9984	123.226	GO:0044444//cytoplasmic part;GO:0005576//extracellular region;GO:0016020//membrane	GO:0046914//transition metal ion binding;GO:0004448//isocitrate dehydrogenase activity;GO:0000166//nucleotide binding	GO:0019752//carboxylic acid metabolic process;GO:0006952//defense response;GO:0010038//response to metal ion;GO:0044262//cellular carbohydrate metabolic process;GO:0006970//response to osmotic stress;GO:0009060//aerobic respiration;GO:0046496//nicotinamide nucleotide metabolic process
Bra015135	1563	7438	0.9994	187.338	6609	0.9994	168.612	6754	0.9987	172.914	4740	0.9987	103.268	4452	0.9987	99.9304	4322	0.9994	98.3417	GO:0009536//plastid	GO:0070566//adenylyltransferase activity;GO:0032559	GO:0005982//starch metabolic process;GO:0005977//glycogen metabolic process
Bra038835	2850	7432	0.9986	102.657	7244	0.9996	101.355	7360	0.9996	103.338	8948	0.9968	106.912	9302	0.9968	114.507	8882	0.9954	110.835	GO:0043231//intracellular membrane-bounded organelle;GO:0031224//intrinsic component of membrane;GO:0031090//organelle membrane	GO:0046872//metal ion binding;GO:0032559;GO:0015662//ATPase activity, coupled to transmembrane movement of ions, phosphorylative mechanism	GO:0015988//energy coupled proton transmembrane transport, against electrochemical gradient;GO:0010118//stomatal movement;GO:0009207;GO:0006950//response to stress;GO:0009206;GO:0009725//response to hormone
Bra005916	1044	7432	0.9971	280.243	7217	0.999	275.657	7060	0.9981	270.602	1075	0.9885	35.0635	1202	0.9923	40.3929	1105	0.9933	37.6421	GO:0005618//cell wall	GO:0004857//enzyme inhibitor activity	GO:0023052//signaling
Bra013442	1428	7414	0.9993	204.387	8068	0.9993	225.294	8415	0.9993	235.805	1457	0.9993	34.7439	1103	0.9979	27.0987	1075	0.9986	26.7727	GO:0043231//intracellular membrane-bounded organelle	GO:0004553//hydrolase activity, hydrolyzing O-glycosyl compounds	GO:0009555//pollen development
Bra015047	2001	7412	0.976	145.82	6911	0.9775	137.723	6666	0.975	133.305	35199	0.9715	599.005	35224	0.9715	617.58	34094	0.9715	605.958	GO:0044432;GO:0030312;GO:0031981//nuclear lumen;GO:0009536//plastid;GO:0031090//organelle membrane	GO:0016628//oxidoreductase activity, acting on the CH-CH group of donors, NAD or NADP as acceptor;GO:0032559	GO:0043161//proteasome-mediated ubiquitin-dependent protein catabolic process;GO:0010038//response to metal ion;GO:0000741//karyogamy;GO:0033554//cellular response to stress
Bra031790	1848	7409	0.7673	157.829	7181	0.7733	154.951	7131	0.7846	154.41	12044	0.7765	221.93	11156	0.7749	211.791	10816	0.7684	208.15	GO:0043231//intracellular membrane-bounded organelle	GO:0004175//endopeptidase activity	GO:0006970//response to osmotic stress;GO:0019538//protein metabolic process
Bra003345	1770	7408	0.9994	164.762	6884	0.9989	155.089	7048	0.9989	159.338	4668	0.9983	89.8059	4115	0.9983	81.5639	4218	0.9989	84.751	GO:0030312;GO:0009532//plastid stroma;GO:0009526//plastid envelope;GO:0005576//extracellular region	GO:0046914//transition metal ion binding;GO:0016616//oxidoreductase activity, acting on the CH-OH group of donors, NAD or NADP as acceptor;GO:0048037//cofactor binding	GO:0010038//response to metal ion;GO:0008652//cellular amino acid biosynthetic process
Bra020209	903	7404	0.9989	322.781	7551	0.9989	333.449	8039	0.9978	356.239	5717	0.9956	215.59	5192	0.9945	201.72	4964	0.9945	195.504	GO:0030312;GO:0031981//nuclear lumen;GO:0044444//cytoplasmic part;GO:0031090//organelle membrane	GO:0016811//hydrolase activity, acting on carbon-nitrogen (but not peptide) bonds, in linear amides;GO:0046914//transition metal ion binding	GO:0009292//genetic transfer;GO:0006355//regulation of transcription, DNA-templated;GO:0009943//adaxial/abaxial axis specification
Bra004225	528	7400	0.9981	551.731	7080	0.9981	534.702	7595	0.9981	575.6	4169	0.9981	268.872	3497	0.9981	232.361	3510	0.9981	236.42	GO:0031090//organelle membrane;GO:0015934//large ribosomal subunit;GO:0009536//plastid;GO:0031981//nuclear lumen	GO:0005198//structural molecule activity	GO:0010467//gene expression
Bra017681	1179	7398	0.9992	247.019	7789	0.9992	263.439	7240	0.9992	245.726	1968	0.9992	56.8406	1669	0.9822	49.6643	1796	0.9864	54.1757	-	GO:0016747//transferase activity, transferring acyl groups other than amino-acyl groups	GO:0010208//pollen wall assembly;GO:0009698//phenylpropanoid metabolic process
Bra004989	831	7398	0.9988	350.464	6760	0.9988	324.383	6976	0.9988	335.917	9215	0.9988	377.608	7572	0.9988	319.677	8230	0.9988	352.217	GO:0043234//protein complex;GO:0009534//chloroplast thylakoid	GO:0046906//tetrapyrrole binding	GO:0009639//response to red or far red light;GO:0006091//generation of precursor metabolites and energy
Bra005933	2976	7386	0.9997	97.7026	7277	0.999	97.506	7213	0.999	96.9862	3268	0.9993	37.3935	3313	0.999	39.0562	3313	0.997	39.5913	GO:0030312;GO:0009536//plastid;GO:0031332;GO:0012505//endomembrane system;GO:0016020//membrane	GO:0016788//hydrolase activity, acting on ester bonds;GO:0003676//nucleic acid binding	GO:0010038//response to metal ion;GO:0016458//gene silencing;GO:0032501//multicellular organismal process;GO:0009685//gibberellin metabolic process;GO:0015031//protein transport
Bra009282	291	7374	0.9966	997.562	7083	0.9966	970.591	6975	0.9966	959.131	6515	0.9966	762.375	6407	0.9966	772.437	6253	0.9966	764.2	-	GO:0005488//binding	-
Bra011919	1827	7371	0.9819	158.824	7453	0.9814	162.669	6994	0.9814	153.184	4535	0.9825	84.5252	4265	0.9863	81.8997	4216	0.9814	82.068	GO:0005840//ribosome;GO:0009532//plastid stroma;GO:0009526//plastid envelope;GO:0005576//extracellular region;GO:0016020//membrane	GO:0005515//protein binding;GO:0032559	GO:0051084//'de novo' posttranslational protein folding;GO:0009814//defense response, incompatible interaction
Bra028124	2241	7369	0.9996	129.448	7245	0.9996	128.917	7459	0.9996	133.188	6994	0.9996	106.275	7401	0.996	115.864	6718	0.9996	106.613	GO:0005746//mitochondrial respiratory chain;GO:0030964;GO:0009536//plastid	GO:0043169//cation binding;GO:0051536//iron-sulfur cluster binding;GO:0050136//NADH dehydrogenase (quinone) activity	GO:0022904//respiratory electron transport chain;GO:0051234//establishment of localization;GO:0003006//developmental process involved in reproduction;GO:0043094;GO:0006950//response to stress
Bra008421	1206	7343	0.9992	239.693	6826	0.9992	225.7	7119	0.9983	236.21	6201	0.9992	175.09	5478	0.9983	159.359	5883	0.9983	173.486	GO:0031090//organelle membrane;GO:0043231//intracellular membrane-bounded organelle;GO:0044444//cytoplasmic part;GO:0005576//extracellular region	GO:0016301//kinase activity;GO:0032559	GO:0006796//phosphate-containing compound metabolic process;GO:0006007//glucose catabolic process
Bra004513	1764	7338	0.9983	163.76	7157	0.9994	161.787	6924	0.9983	157.067	8443	0.9977	162.984	8188	0.9972	162.847	7958	0.9994	160.442	GO:0005840//ribosome;GO:0043231//intracellular membrane-bounded organelle	GO:0005488//binding;GO:0004312//fatty acid synthase activity	GO:0006633//fatty acid biosynthetic process;GO:0009314//response to radiation;GO:0007275//multicellular organismal development;GO:0006950//response to stress
Bra030816	1560	7325	0.9987	184.847	7154	0.9987	182.867	7454	1.0013	191.202	3320	0.9974	72.4704	3192	0.9968	71.786	3200	0.9981	72.952	GO:0030312	-	-
Bra000454	1089	7318	0.9991	264.542	6943	0.9991	254.233	7093	0.9991	260.633	10758	0.9991	336.396	9452	0.9982	304.507	9679	0.9991	316.093	GO:0005618//cell wall;GO:0044432;GO:0031410//cytoplasmic vesicle;GO:0031090//organelle membrane	GO:0016862//intramolecular oxidoreductase activity, interconverting keto- and enol-groups;GO:0015036//disulfide oxidoreductase activity	GO:0010038//response to metal ion;GO:0048229//gametophyte development;GO:0033554//cellular response to stress;GO:0006091//generation of precursor metabolites and energy;GO:0019725//cellular homeostasis;GO:0018904;GO:0003006//developmental process involved in reproduction
Bra018697	930	7302	0.9989	309.093	8041	0.9989	344.778	8486	0.9989	365.13	1583	0.9968	57.9622	1260	0.9914	47.5323	1342	0.9989	51.3194	GO:0031410//cytoplasmic vesicle	-	-
Bra030024	1311	7285	0.9992	218.754	7167	0.9985	217.995	6948	0.9992	212.072	314	0.984	8.15594	333	0.9847	8.91134	302	0.9847	8.19249	GO:0031224//intrinsic component of membrane	GO:0015171//amino acid transmembrane transporter activity	GO:0006865//amino acid transport
Bra007220	2688	7280	0.9996	106.618	7141	0.9985	105.936	6973	0.9993	103.805	6450	0.9959	81.7105	7006	0.9981	91.4413	6755	0.9981	89.3733	GO:0043231//intracellular membrane-bounded organelle;GO:0044444//cytoplasmic part	GO:0005488//binding	GO:0006412//translation
Bra027021	2328	7279	0.9991	123.089	6734	0.9996	115.346	7180	0.9996	123.415	7682	0.9996	112.367	7637	0.9983	115.091	7030	0.9979	107.395	GO:0009532//plastid stroma;GO:0009526//plastid envelope;GO:0005576//extracellular region	GO:0017111//nucleoside-triphosphatase activity;GO:0008135//translation factor activity, nucleic acid binding;GO:0032561//guanyl ribonucleotide binding;GO:0032559	GO:0006412//translation;GO:0009207;GO:0009657//plastid organization;GO:0007275//multicellular organismal development
Bra008175	744	7277	0.9987	385.043	7953	0.9987	426.256	8124	0.9987	436.942	1909	0.9973	87.3736	1418	0.9933	66.8659	1554	0.9919	74.2831	GO:0043231//intracellular membrane-bounded organelle;GO:0030312;GO:0005576//extracellular region	GO:0005488//binding	GO:0009411//response to UV;GO:0010038//response to metal ion;GO:0009718//anthocyanin-containing compound biosynthetic process;GO:0009814//defense response, incompatible interaction
Bra009940	564	7274	0.9982	507.719	6964	0.9982	492.37	7486	0.9982	531.126	4626	0.9982	279.302	3709	0.9965	230.717	3941	0.9982	248.507	GO:0031090//organelle membrane;GO:0015934//large ribosomal subunit;GO:0009536//plastid	GO:0003676//nucleic acid binding;GO:0005198//structural molecule activity	GO:0010467//gene expression
Bra021736	924	7271	0.9989	309.779	7204	0.9989	310.895	7140	0.9989	309.21	580	0.9859	21.3749	600	0.9978	22.7814	644	0.9903	24.7871	GO:0031224//intrinsic component of membrane	GO:0016705//oxidoreductase activity, acting on paired donors, with incorporation or reduction of molecular oxygen	GO:0006631//fatty acid metabolic process
Bra039940	3045	7247	0.999	93.6916	7535	0.999	98.6752	7406	0.999	97.3247	297	0.9842	3.32136	369	0.9974	4.25149	377	0.9718	4.40317	GO:0009532//plastid stroma;GO:0031224//intrinsic component of membrane;GO:0009528//plastid inner membrane	GO:0046914//transition metal ion binding;GO:0005515//protein binding;GO:0019829//cation-transporting ATPase activity;GO:0046873//metal ion transmembrane transporter activity;GO:0005261//cation channel activity;GO:0032559;GO:0016836//hydro-lyase activity	GO:0006816//calcium ion transport;GO:0010035//response to inorganic substance;GO:0009206
Bra023441	1185	7246	0.9992	240.719	6457	0.9992	217.282	7081	0.9992	239.113	4135	0.9983	118.824	3746	0.9983	110.905	3729	0.9924	111.914	-	GO:0016747//transferase activity, transferring acyl groups other than amino-acyl groups	GO:0009699//phenylpropanoid biosynthetic process
Bra011568	516	7226	0.9981	551.287	7088	0.9981	547.755	7372	0.9981	571.692	5502	0.9942	363.093	4328	0.9884	294.265	4399	0.9903	303.191	GO:0031090//organelle membrane;GO:0005576//extracellular region;GO:0009536//plastid	GO:0016853//isomerase activity	GO:0044267//cellular protein metabolic process;GO:0023052//signaling
Bra013224	1704	7223	0.9724	166.87	7030	0.973	164.512	7284	0.973	171.052	61418	0.9736	1227.36	58466	0.9736	1203.75	60344	0.973	1259.44	GO:0043231//intracellular membrane-bounded organelle	GO:0016859//cis-trans isomerase activity;GO:0005527//macrolide binding;GO:0005515//protein binding	GO:0006950//response to stress;GO:0044267//cellular protein metabolic process;GO:0010038//response to metal ion
Bra025356	954	7214	0.999	297.685	6855	0.9979	286.531	7030	0.999	294.872	405	0.9948	14.4562	302	0.9937	11.1061	460	0.9937	17.1483	-	-	-
Bra030375	2439	7200	0.9992	116.212	7176	0.9992	117.323	7209	0.9996	118.274	425	0.9811	5.93368	505	0.993	7.26409	445	0.991	6.48873	GO:0030135//coated vesicle;GO:0009526//plastid envelope;GO:0016020//membrane	GO:0004620//phospholipase activity;GO:0046872//metal ion binding;GO:0035091//phosphatidylinositol binding	GO:0010118//stomatal movement;GO:0010038//response to metal ion;GO:0032787//monocarboxylic acid metabolic process;GO:0006650//glycerophospholipid metabolic process;GO:0032501//multicellular organismal process;GO:0009738//abscisic acid-activated signaling pathway
Bra015299	459	7189	0.9978	616.574	7141	0.9978	620.381	7767	0.9978	677.123	5336	0.9978	395.868	4398	0.9978	336.159	4443	0.9978	344.251	GO:0009532//plastid stroma;GO:0031090//organelle membrane;GO:0015935//small ribosomal subunit;GO:0031981//nuclear lumen	GO:0003676//nucleic acid binding;GO:0005198//structural molecule activity	GO:0010467//gene expression
Bra001952	1506	7174	0.9993	187.528	7265	0.9993	192.364	6971	0.9993	185.224	5772	0.998	130.511	5579	0.9973	129.967	5456	0.9987	128.843	-	GO:0004030//aldehyde dehydrogenase [NAD(P)+] activity	GO:0009698//phenylpropanoid metabolic process
Bra003882	867	7167	0.9977	325.423	6491	0.9988	298.541	6737	0.9977	310.938	4843	0.9977	190.214	4466	0.9942	180.718	4375	0.9988	179.461	GO:0015935//small ribosomal subunit;GO:0016020//membrane;GO:0009536//plastid	GO:0005198//structural molecule activity	GO:0006970//response to osmotic stress;GO:0010467//gene expression
Bra024406	702	7156	0.9972	401.294	6657	0.9986	378.141	6933	0.9972	395.195	6935	0.9943	336.4	6433	0.9972	321.498	6548	0.9972	331.729	GO:0043231//intracellular membrane-bounded organelle	GO:0001071//nucleic acid binding transcription factor activity;GO:0005515//protein binding	GO:0009755//hormone-mediated signaling pathway
Bra013906	1470	7153	0.9993	191.558	6625	0.9993	179.713	6691	0.9993	182.138	3179	0.9986	73.6411	3107	0.9993	74.1525	3032	0.9986	73.354	GO:0044464	GO:0015291//secondary active transmembrane transporter activity	GO:0015893//drug transport
Bra008223	1482	7124	0.9987	189.237	7343	0.9987	197.577	6955	0.9993	187.791	1540	0.9987	35.385	1910	0.9987	45.2154	1780	0.996	42.7153	GO:0031410//cytoplasmic vesicle	GO:0046914//transition metal ion binding;GO:0004091	GO:0008152//metabolic process
Bra038969	1518	7110	0.9921	184.386	6725	0.9987	176.658	6340	0.998	167.126	1861	0.9736	41.7467	1609	0.9493	37.1865	1557	0.9723	36.4778	GO:0044464	GO:0004553//hydrolase activity, hydrolyzing O-glycosyl compounds;GO:0043167//ion binding	GO:0010208//pollen wall assembly;GO:0003006//developmental process involved in reproduction;GO:0044238
Bra023591	1053	7090	0.9905	265.062	6465	0.9839	244.823	7040	0.9896	267.529	2067	0.9886	66.8435	1857	0.9867	61.8707	1915	0.982	64.6773	GO:0016020//membrane;GO:0044444//cytoplasmic part	GO:0016628//oxidoreductase activity, acting on the CH-CH group of donors, NAD or NADP as acceptor;GO:0046914//transition metal ion binding	GO:0008152//metabolic process;GO:0006950//response to stress;GO:0010038//response to metal ion
Bra015908	1401	7089	0.9957	199.194	6668	0.9993	189.788	6714	0.9993	191.765	11863	0.9979	288.339	10655	0.9986	266.819	10626	0.9979	269.739	GO:0009534//chloroplast thylakoid	GO:0016627//oxidoreductase activity, acting on the CH-CH group of donors;GO:0050662//coenzyme binding	GO:0042360//vitamin E metabolic process;GO:0006399//tRNA metabolic process;GO:0006779//porphyrin-containing compound biosynthetic process;GO:0008654//phospholipid biosynthetic process
Bra030509	657	7088	0.9985	424.706	6521	0.9985	395.786	6704	0.9985	408.315	8456	0.9985	438.275	8075	0.9985	431.2	8742	0.9985	473.214	GO:0015934//large ribosomal subunit;GO:0016020//membrane;GO:0031981//nuclear lumen	GO:0005198//structural molecule activity	GO:0003006//developmental process involved in reproduction;GO:0010467//gene expression;GO:0022613//ribonucleoprotein complex biogenesis
Bra005946	279	7085	0.8495	999.69	7110	0.8495	1016.2	7514	0.8495	1077.69	954	0.8495	116.437	905	0.8459	113.801	944	0.8495	120.332	GO:0031224//intrinsic component of membrane	GO:0005488//binding	GO:0000003//reproduction;GO:0010876//lipid localization
Bra040927	447	7081	0.9978	623.615	7185	0.9978	640.961	7431	0.9978	665.222	4576	0.9933	348.599	3565	0.9933	279.804	3957	0.9955	314.826	GO:0031224//intrinsic component of membrane;GO:0019866//organelle inner membrane;GO:0009526//plastid envelope;GO:0031968//organelle outer membrane	GO:0008320//protein transmembrane transporter activity	GO:0017038//protein import;GO:0009746;GO:0009719;GO:0034285;GO:0006950//response to stress
Bra031157	1626	7075	0.9994	171.291	7450	0.9994	182.704	7557	0.9994	185.976	5628	0.9994	117.864	5979	0.9994	129.006	5417	0.9994	118.481	GO:0043231//intracellular membrane-bounded organelle;GO:0031410//cytoplasmic vesicle;GO:0016020//membrane	-	GO:0051707//response to other organism;GO:0007009//plasma membrane organization;GO:0006605//protein targeting;GO:0016197//endosomal transport;GO:0046739//transport of virus in multicellular host;GO:0006950//response to stress
Bra036257	2961	7074	0.9966	94.0494	6856	0.9963	92.3303	7031	0.9963	95.0179	7284	0.9963	83.7681	7391	0.9966	87.5722	7176	0.9963	86.1898	GO:0015630//microtubule cytoskeleton;GO:0000228//nuclear chromosome;GO:0044444//cytoplasmic part;GO:0000151//ubiquitin ligase complex	GO:0019899//enzyme binding	GO:0009725//response to hormone;GO:0019941//modification-dependent protein catabolic process;GO:0007623//circadian rhythm;GO:0043623//cellular protein complex assembly;GO:0007165//signal transduction;GO:0003006//developmental process involved in reproduction
Bra027550	618	7051	0.932	449.15	7464	0.9369	481.61	7232	0.932	468.271	406	0.9223	22.371	346	0.9094	19.6422	339	0.9094	19.5085	GO:0030312	GO:0016491//oxidoreductase activity;GO:0050662//coenzyme binding	GO:0008152//metabolic process;GO:0006950//response to stress
Bra010724	2589	7041	0.9992	107.061	6859	0.9992	105.643	6791	0.9996	104.961	4756	0.9981	62.5543	4475	0.9973	60.6405	4505	0.9977	61.8834	-	GO:0005488//binding	-
Bra037164	999	7040	0.999	277.419	6165	0.997	246.082	6352	0.998	254.432	10798	0.982	368.065	10293	0.979	361.475	10326	0.988	367.602	GO:0009523//photosystem II;GO:0009534//chloroplast thylakoid;GO:0009570//chloroplast stroma;GO:0005576//extracellular region	GO:0008187//poly-pyrimidine tract binding;GO:0046872//metal ion binding;GO:0016491//oxidoreductase activity	GO:0006952//defense response;GO:0006470//protein dephosphorylation;GO:0009767//photosynthetic electron transport chain;GO:0042548//regulation of photosynthesis, light reaction
Bra020155	450	7039	0.9978	615.783	7254	0.9978	642.802	7567	0.9978	672.881	4419	0.9978	334.394	3810	0.9844	297.039	4038	0.9844	319.128	GO:0043231//intracellular membrane-bounded organelle;GO:0031090//organelle membrane	GO:0046872//metal ion binding;GO:0008168//methyltransferase activity	GO:0009856//pollination;GO:0019932//second-messenger-mediated signaling;GO:0009640//photomorphogenesis;GO:0009593//detection of chemical stimulus;GO:0009057//macromolecule catabolic process
Bra029215	1185	7037	0.9586	233.775	7521	0.9629	253.087	7727	0.962	260.927	8998	0.9544	258.568	8125	0.9544	240.551	8529	0.9536	255.971	-	-	-
Bra001221	2178	7035	0.9986	127.156	7026	0.9986	128.636	6556	0.9991	120.45	8697	0.9995	135.975	8060	0.9995	129.831	7628	0.9991	124.556	GO:0030312;GO:0005777//peroxisome;GO:0031981//nuclear lumen	GO:0016863//intramolecular oxidoreductase activity, transposing C=C bonds;GO:0016616//oxidoreductase activity, acting on the CH-OH group of donors, NAD or NADP as acceptor;GO:0048037//cofactor binding;GO:0016836//hydro-lyase activity;GO:0016856	GO:0009062//fatty acid catabolic process
Bra040341	1515	7030	0.9993	182.672	6975	0.9993	183.588	6829	0.9993	180.373	7456	0.996	167.587	7318	0.9987	169.466	7128	0.9993	167.327	GO:0009532//plastid stroma	GO:0051536//iron-sulfur cluster binding;GO:0016866//intramolecular transferase activity;GO:0016836//hydro-lyase activity	GO:0010038//response to metal ion;GO:0006520//cellular amino acid metabolic process;GO:0019758
Bra008737	1155	7023	0.9991	239.37	6977	0.9991	240.879	6935	0.9991	240.265	16849	0.9991	496.752	15957	0.9983	484.698	16056	0.9983	494.387	GO:0009536//plastid	GO:0016620//oxidoreductase activity, acting on the aldehyde or oxo group of donors, NAD or NADP as acceptor;GO:0016614//oxidoreductase activity, acting on CH-OH group of donors;GO:0000166//nucleotide binding	GO:0006950//response to stress;GO:0008152//metabolic process;GO:0010038//response to metal ion
Bra001970	2664	7022	0.9996	103.766	6601	0.9996	98.807	6210	0.9981	93.2791	2539	0.9989	32.4546	2715	0.9992	35.755	2509	0.9974	33.4949	GO:0030120//vesicle coat;GO:0009536//plastid	GO:0005515//protein binding	GO:0015031//protein transport
Bra012211	1260	7012	0.9992	219.079	7671	0.9992	242.769	7074	1.0016	224.658	1742	0.9881	47.0787	1819	0.9865	50.6482	1749	0.9881	49.3663	-	GO:0016788//hydrolase activity, acting on ester bonds;GO:0046914//transition metal ion binding;GO:0016747//transferase activity, transferring acyl groups other than amino-acyl groups	GO:0044238
Bra014505	4971	7009	0.9994	55.5063	7317	0.9998	58.695	6749	0.9992	54.3279	5441	0.9962	37.272	6783	0.9994	47.8718	5424	0.9994	38.805	-	-	GO:0009725//response to hormone;GO:0044260;GO:0051707//response to other organism
Bra034679	1659	7006	0.9994	166.247	6146	0.9982	147.726	6073	0.9994	146.482	541	0.9904	11.1045	564	0.9922	11.9271	565	0.9922	12.1119	-	GO:0046914//transition metal ion binding;GO:0016682//oxidoreductase activity, acting on diphenols and related substances as donors, oxygen as acceptor	GO:0008152//metabolic process
Bra038725	618	7006	0.9903	446.284	6717	0.9919	433.41	7503	0.9903	485.818	5542	0.9854	305.369	3920	0.9887	222.535	4292	0.9903	246.992	-	GO:0046914//transition metal ion binding;GO:0004866//endopeptidase inhibitor activity	GO:0050896//response to stimulus;GO:0051346//negative regulation of hydrolase activity
Bra014713	2445	6985	0.9996	112.465	7590	0.9988	123.787	7287	0.9988	119.261	12009	0.9996	167.254	12384	0.9992	177.698	11998	0.9988	174.519	GO:0043231//intracellular membrane-bounded organelle;GO:0016020//membrane	GO:0016628//oxidoreductase activity, acting on the CH-CH group of donors, NAD or NADP as acceptor;GO:0032559	GO:0006950//response to stress;GO:0008152//metabolic process;GO:0010038//response to metal ion
Bra007070	1293	6950	0.9992	211.6	6354	0.9992	195.957	6076	0.9992	188.038	4770	0.9985	125.622	5281	0.9992	143.291	4915	0.9985	135.188	GO:0005618//cell wall;GO:0005576//extracellular region;GO:0031410//cytoplasmic vesicle;GO:0009536//plastid	GO:0004175//endopeptidase activity	GO:0019538//protein metabolic process
Bra027544	1338	6947	0.9993	204.395	6398	0.9993	190.678	6791	0.9993	203.097	1710	0.997	43.5198	1545	0.9948	40.5111	1504	0.997	39.9764	GO:0043234//protein complex;GO:0015630//microtubule cytoskeleton;GO:0030312;GO:0009536//plastid;GO:0031090//organelle membrane	GO:0017111//nucleoside-triphosphatase activity;GO:0032561//guanyl ribonucleotide binding;GO:0005198//structural molecule activity	GO:0010038//response to metal ion;GO:0043623//cellular protein complex assembly;GO:0009207;GO:0007017//microtubule-based process
Bra019045	1818	6934	0.9989	150.148	6822	0.9989	149.634	6835	0.9994	150.443	8818	0.9994	165.167	8875	0.9994	171.268	9085	0.9989	177.723	GO:0016020//membrane;GO:0043231//intracellular membrane-bounded organelle	GO:0005488//binding	-
Bra023110	1929	6933	0.9964	141.488	6879	0.9964	142.202	6651	0.9979	137.969	16234	0.9984	286.576	16898	0.9984	307.33	16845	0.999	310.564	GO:0044432;GO:0030312;GO:0031981//nuclear lumen;GO:0009536//plastid;GO:0031090//organelle membrane	GO:0016628//oxidoreductase activity, acting on the CH-CH group of donors, NAD or NADP as acceptor;GO:0032559	GO:0043161//proteasome-mediated ubiquitin-dependent protein catabolic process;GO:0010038//response to metal ion;GO:0000741//karyogamy;GO:0033554//cellular response to stress
Bra009081	1062	6928	0.9991	256.811	6147	0.9991	230.808	6320	0.9991	238.133	5117	0.9991	164.073	4898	0.9981	161.806	5141	0.9991	172.161	GO:0030312;GO:0031981//nuclear lumen;GO:0043232;GO:0016020//membrane	GO:0005198//structural molecule activity;GO:0032559	GO:0009314//response to radiation;GO:0009725//response to hormone;GO:0009913//epidermal cell differentiation;GO:0048588//developmental cell growth;GO:0006950//response to stress
Bra034864	4467	6925	0.9993	61.0286	6991	0.9993	62.4073	6598	0.9991	59.1049	6639	0.9991	50.6097	7758	0.9989	60.9306	6320	0.9982	50.3168	GO:0012510//trans-Golgi network transport vesicle membrane;GO:0009536//plastid;GO:0005905//coated pit	-	GO:0015031//protein transport
Bra033750	354	6904	0.9972	767.763	6860	0.9972	772.739	6479	0.9972	732.372	2099	0.9972	201.909	2314	0.9972	229.33	2448	0.9972	245.935	-	-	-
Bra009358	1011	6899	0.999	268.636	6573	0.999	259.253	6763	0.999	267.679	4290	0.996	144.495	3720	0.9951	129.09	3765	0.997	132.442	-	GO:0005488//binding;GO:0016706//oxidoreductase activity, acting on paired donors, with incorporation or reduction of molecular oxygen, 2-oxoglutarate as one donor, and incorporation of one atom each of oxygen into both donors	GO:0009628//response to abiotic stimulus;GO:0009581//detection of external stimulus;GO:0051553
Bra001460	1119	6880	0.9982	242.04	6012	0.9982	214.24	6132	0.9982	219.28	4291	0.9982	130.58	3989	0.9982	125.065	4159	0.9982	132.181	GO:0009536//plastid	GO:0005488//binding;GO:0016491//oxidoreductase activity	GO:0042221//response to chemical;GO:0008152//metabolic process;GO:0009411//response to UV
Bra029249	3522	6873	0.8208	76.8222	6693	0.8206	75.7781	6101	0.8203	69.3168	3383	0.9069	32.7084	3591	0.8924	35.7707	3255	0.8873	32.868	GO:0031224//intrinsic component of membrane	GO:0043169//cation binding;GO:0015662//ATPase activity, coupled to transmembrane movement of ions, phosphorylative mechanism;GO:0032559	GO:0006818//hydrogen transport;GO:0009206;GO:0006811//ion transport;GO:0009207
Bra003402	4485	6866	0.9987	60.2658	6758	0.9982	60.0852	6130	0.9971	54.6921	4251	0.9987	32.2757	5214	0.998	40.7859	4305	0.9902	34.1368	GO:0031224//intrinsic component of membrane	GO:0017111//nucleoside-triphosphatase activity;GO:0015405;GO:0032559	GO:0006810//transport;GO:0009207
Bra037196	765	6863	0.9987	353.169	6170	0.9987	321.615	6060	0.9987	316.985	1445	0.9961	64.3211	1328	0.9974	60.9029	1296	0.9974	60.2498	GO:0009534//chloroplast thylakoid;GO:0005576//extracellular region;GO:0031410//cytoplasmic vesicle	GO:0005488//binding	GO:0010876//lipid localization
Bra029570	462	6862	0.9459	584.707	6407	0.9459	553	6815	0.9459	590.27	7059	0.9502	520.294	5788	0.9481	439.53	6071	0.9459	467.337	GO:0043231//intracellular membrane-bounded organelle	-	GO:0032502//developmental process;GO:0019941//modification-dependent protein catabolic process;GO:0010033//response to organic substance;GO:0043412//macromolecule modification
Bra015685	1446	6858	0.9993	186.706	6734	0.9979	185.702	7077	0.9986	195.843	713	0.9952	16.7907	668	0.9952	16.2073	690	0.9965	16.9704	GO:0031224//intrinsic component of membrane	GO:0015149//hexose transmembrane transporter activity;GO:0016628//oxidoreductase activity, acting on the CH-CH group of donors, NAD or NADP as acceptor	GO:0008645//hexose transport;GO:0008152//metabolic process
Bra015779	588	6850	0.9983	458.609	7118	0.9983	482.717	7473	0.9966	508.563	47042	0.9966	2724.3	40237	0.9966	2400.77	44103	0.9915	2667.49	GO:0016020//membrane;GO:0009536//plastid	GO:0046872//metal ion binding	GO:0009414//response to water deprivation;GO:0009725//response to hormone;GO:0009409//response to cold;GO:0006952//defense response;GO:0009408//response to heat
Bra018372	1941	6844	0.9979	138.808	6497	0.9974	133.475	6344	0.9985	130.787	9407	0.9995	165.034	9200	0.999	166.289	8523	0.999	156.163	GO:0009532//plastid stroma	GO:0019144//ADP-sugar diphosphatase activity;GO:0051540	GO:0006772//thiamine metabolic process;GO:0033273//response to vitamin;GO:0009581//detection of external stimulus
Bra020098	681	6827	0.9985	394.65	6164	0.9985	360.934	6164	0.9985	362.195	3690	0.9985	184.513	2977	0.9971	153.367	3373	0.9985	176.149	GO:0015935//small ribosomal subunit;GO:0016020//membrane;GO:0030312;GO:0009536//plastid;GO:0031981//nuclear lumen	GO:0003723//RNA binding;GO:0005198//structural molecule activity	GO:0010467//gene expression;GO:0022613//ribonucleoprotein complex biogenesis
Bra002368	450	6826	0.9978	597.15	6877	0.9978	609.395	7348	0.9978	653.407	3736	0.9978	282.71	3505	0.9978	273.261	4071	0.9978	321.736	GO:0043231//intracellular membrane-bounded organelle;GO:0031090//organelle membrane	GO:0046872//metal ion binding;GO:0008168//methyltransferase activity	GO:0009856//pollination;GO:0019932//second-messenger-mediated signaling;GO:0009640//photomorphogenesis;GO:0009593//detection of chemical stimulus;GO:0009057//macromolecule catabolic process
Bra004137	1179	6824	0.9992	227.853	6879	0.9983	232.661	6989	0.9992	237.207	6979	0.9975	201.57	5883	0.9983	175.06	6249	0.9992	188.499	-	GO:0016831//carboxy-lyase activity;GO:0048037//cofactor binding;GO:0005515//protein binding	GO:0009064//glutamine family amino acid metabolic process
Bra015665	1530	6824	0.9529	175.581	6247	0.949	162.814	6232	0.949	162.991	15213	0.951	338.587	15322	0.9477	351.338	15598	0.9484	362.568	GO:0005618//cell wall;GO:0044432;GO:0000323//lytic vacuole;GO:0000322;GO:0009536//plastid;GO:0031090//organelle membrane	GO:0016862//intramolecular oxidoreductase activity, interconverting keto- and enol-groups;GO:0005488//binding;GO:0016757//transferase activity, transferring glycosyl groups;GO:0015036//disulfide oxidoreductase activity	GO:0012501//programmed cell death;GO:0010038//response to metal ion;GO:0033554//cellular response to stress;GO:0019725//cellular homeostasis;GO:0018904;GO:0006970//response to osmotic stress;GO:0009791//post-embryonic development
Bra003397	1779	6818	0.9994	150.873	6408	0.9989	143.634	6451	0.9994	145.104	3121	0.9983	59.74	2967	0.9989	58.5118	2889	0.9989	57.7542	-	GO:0016646//oxidoreductase activity, acting on the CH-NH group of donors, NAD or NADP as acceptor	GO:0000096//sulfur amino acid metabolic process
Bra017461	729	6816	0.9986	368.071	6918	0.9986	378.412	7348	0.9986	403.337	2992	0.9973	139.759	2489	0.9973	119.784	2758	0.9945	134.548	GO:0031090//organelle membrane;GO:0015934//large ribosomal subunit;GO:0030312;GO:0009536//plastid;GO:0031981//nuclear lumen	GO:0005488//binding;GO:0005198//structural molecule activity	GO:0010467//gene expression
Bra018881	1434	6815	0.9993	187.088	6911	0.9993	192.178	6735	0.9993	187.938	255	0.9728	6.05534	267	0.9854	6.53226	322	0.9916	7.9858	-	GO:0016862//intramolecular oxidoreductase activity, interconverting keto- and enol-groups	GO:0019725//cellular homeostasis
Bra028343	1431	6791	1	186.82	7845	0.9993	218.608	6816	0.9993	190.597	1331	0.9979	31.6727	1410	0.9951	34.5685	1244	0.9958	30.9167	GO:0044464	GO:0043167//ion binding;GO:0008422//beta-glucosidase activity	GO:0010208//pollen wall assembly;GO:0003006//developmental process involved in reproduction;GO:0044238
Bra039167	14433	6783	0.9981	18.501	6779	0.9983	18.7293	5462	0.997	15.1433	4490	0.9985	10.5934	6813	0.9985	16.5609	4369	0.9985	10.7656	-	GO:0046914//transition metal ion binding;GO:0019787//small conjugating protein ligase activity	GO:0032446//protein modification by small protein conjugation
Bra018184	1350	6761	0.9985	197.155	5996	0.9978	177.109	6194	0.9978	183.596	6888	0.9993	173.743	6358	0.9993	165.23	6345	0.9993	167.151	GO:0043234//protein complex;GO:0015630//microtubule cytoskeleton;GO:0030312	GO:0017111//nucleoside-triphosphatase activity;GO:0032561//guanyl ribonucleotide binding	GO:0043623//cellular protein complex assembly;GO:0009207;GO:0006970//response to osmotic stress;GO:0007017//microtubule-based process
Bra030945	2895	6759	0.999	91.9101	6266	0.9993	86.3086	6233	0.9997	86.154	6209	0.9993	73.0332	5928	0.999	71.8392	5762	0.9979	70.7842	GO:0044444//cytoplasmic part;GO:0005576//extracellular region	GO:0046872//metal ion binding;GO:0004611//phosphoenolpyruvate carboxykinase activity;GO:0016628//oxidoreductase activity, acting on the CH-CH group of donors, NAD or NADP as acceptor	GO:0071704;GO:0009060//aerobic respiration;GO:0043648//dicarboxylic acid metabolic process
Bra017672	2067	6758	0.999	128.709	7273	0.9995	140.309	7761	0.999	150.246	7848	0.9937	129.29	7105	0.9971	120.594	7447	0.9985	128.131	-	GO:0016831//carboxy-lyase activity	GO:0009725//response to hormone;GO:0006970//response to osmotic stress;GO:0009791//post-embryonic development;GO:0006596//polyamine biosynthetic process;GO:0006525//arginine metabolic process
Bra025833	1479	6741	0.9993	179.426	6649	0.9986	179.267	6749	0.9993	182.599	245	0.9865	5.64086	230	0.973	5.45584	213	0.9797	5.12181	GO:0005840//ribosome;GO:0030312;GO:0000325//plant-type vacuole;GO:0009526//plastid envelope;GO:0042579//microbody;GO:0031090//organelle membrane	GO:0005275//amine transmembrane transporter activity;GO:0004601//peroxidase activity;GO:0005506//iron ion binding	GO:0010038//response to metal ion;GO:0009725//response to hormone;GO:0000302//response to reactive oxygen species;GO:0009267//cellular response to starvation;GO:0009416//response to light stimulus;GO:0019725//cellular homeostasis;GO:0042743//hydrogen peroxide metabolic process;GO:0015837//amine transport
Bra034314	4263	6740	0.9995	62.2407	6410	0.9995	59.9591	5822	0.9993	54.6492	5442	0.9974	43.4701	6047	0.9995	49.7653	5034	0.9993	41.9962	GO:0044464	GO:0042626//ATPase activity, coupled to transmembrane movement of substances;GO:0022891//substrate-specific transmembrane transporter activity;GO:0032559	GO:0009207
Bra001127	789	6738	0.9987	336.189	6558	0.9987	331.441	6855	0.9987	347.662	3292	0.9949	142.079	2969	0.9949	132.018	3111	0.9962	140.228	GO:0030529//ribonucleoprotein complex	GO:0005198//structural molecule activity	GO:0010467//gene expression
Bra021810	3015	6731	0.998	87.8864	6981	0.999	92.3299	6692	0.9987	88.8169	5899	0.9997	66.6252	6399	0.9987	74.4606	5621	0.999	66.3037	GO:0043234//protein complex;GO:0031410//cytoplasmic vesicle	-	GO:0009894
Bra025082	462	6724	0.9978	572.948	7587	0.9978	654.848	8078	0.9978	699.663	2782	0.9978	205.051	2543	0.9957	193.111	2494	0.9978	191.985	-	-	-
Bra005239	5730	6718	0.9935	46.1546	6803	0.9944	47.3432	6066	0.9941	42.3618	3479	0.9958	20.6751	4406	0.9916	26.9769	3525	0.992	21.8784	GO:0043234//protein complex;GO:0044464	GO:0035251//UDP-glucosyltransferase activity	GO:0006074//(1->3)-beta-D-glucan metabolic process
Bra010535	933	6705	0.9989	282.909	7045	0.9989	301.1	6390	0.9989	274.06	2131	0.9796	77.7766	1698	0.9796	63.8495	1667	0.9829	63.5427	GO:0043231//intracellular membrane-bounded organelle	GO:0016491//oxidoreductase activity;GO:0005515//protein binding;GO:0000166//nucleotide binding;GO:0048037//cofactor binding	GO:0048827//phyllome development;GO:0048507//meristem development;GO:0008033//tRNA processing;GO:0010584//pollen exine formation;GO:0009791//post-embryonic development
Bra038741	795	6702	0.9585	331.869	6189	0.9585	310.431	5517	0.9585	277.692	399	0.9484	17.0904	446	0.956	19.682	549	0.9585	24.5594	GO:0044464	-	-
Bra029563	681	6687	0.9971	386.557	6459	0.9971	378.208	6433	0.9985	378.001	15169	0.9971	758.503	12883	0.9971	663.699	13563	0.9956	708.305	GO:0009523//photosystem II;GO:0009532//plastid stroma;GO:0009534//chloroplast thylakoid;GO:0005576//extracellular region	GO:0046872//metal ion binding	GO:0044237//cellular metabolic process
Bra036261	4665	6678	0.9987	56.3539	6561	0.9998	56.0829	6391	0.9994	54.8206	7710	0.9994	56.2795	9809	0.9957	73.7691	7904	0.9989	60.2569	GO:0009527//plastid outer membrane	GO:0005488//binding;GO:0016817//hydrolase activity, acting on acid anhydrides	GO:0006605//protein targeting;GO:0009207
Bra033915	777	6677	0.9987	338.291	6768	0.9987	347.337	7083	0.9987	364.773	643	0.9858	28.1798	702	0.9846	31.697	667	0.9884	30.5293	-	-	-
Bra031419	1173	6672	0.9949	223.917	6941	0.9949	235.959	6993	0.9949	238.557	306	0.9676	8.88323	316	0.9744	9.45128	334	0.9829	10.1265	GO:0016020//membrane	-	GO:0006810//transport
Bra030628	966	6665	0.999	271.614	6040	0.999	249.328	6350	0.999	263.041	5813	0.999	204.913	5453	0.9969	198.043	5497	0.999	202.377	GO:0044464	GO:0004553//hydrolase activity, hydrolyzing O-glycosyl compounds	GO:0010035//response to inorganic substance;GO:0016049//cell growth;GO:0009725//response to hormone;GO:0006026;GO:0009913//epidermal cell differentiation;GO:0009696//salicylic acid metabolic process;GO:0006970//response to osmotic stress;GO:0009699//phenylpropanoid biosynthetic process;GO:0006109//regulation of carbohydrate metabolic process
Bra006965	1584	6663	0.9994	165.594	5923	0.9994	149.107	6203	0.9994	156.702	6010	0.9962	129.201	5640	0.9981	124.918	5627	0.9975	126.338	GO:0044464	GO:0031420;GO:0016301//kinase activity	GO:0006796//phosphate-containing compound metabolic process;GO:0010038//response to metal ion;GO:0006007//glucose catabolic process
Bra012447	1542	6657	0.9968	169.951	6531	0.9955	168.891	6612	0.9974	171.583	5157	0.9981	113.883	4699	0.9838	106.911	5036	0.9702	116.148	GO:0043231//intracellular membrane-bounded organelle;GO:0043234//protein complex	GO:0005515//protein binding;GO:0043021//ribonucleoprotein complex binding;GO:0016251//general RNA polymerase II transcription factor activity;GO:0008135//translation factor activity, nucleic acid binding	GO:0012501//programmed cell death;GO:0051707//response to other organism;GO:0006355//regulation of transcription, DNA-templated;GO:0006449//regulation of translational termination;GO:0010038//response to metal ion;GO:0018205//peptidyl-lysine modification;GO:0006952//defense response;GO:0006448//regulation of translational elongation
Bra039756	1071	6634	0.9991	243.846	6206	0.9991	231.065	6314	0.9991	235.908	9097	0.9991	289.238	8225	0.9981	269.431	8478	0.9991	281.524	GO:0005840//ribosome;GO:0030312;GO:0016020//membrane	GO:0046914//transition metal ion binding;GO:0016211;GO:0032559	GO:0006541//glutamine metabolic process;GO:0042126//nitrate metabolic process
Bra010622	1554	6627	0.9987	167.879	6788	0.9994	174.182	6959	0.9987	179.194	13025	0.9987	285.413	11305	0.9949	255.224	11573	0.9987	264.854	GO:0005840//ribosome;GO:0009526//plastid envelope;GO:0044429//mitochondrial part;GO:0005576//extracellular region;GO:0016020//membrane	GO:0008187//poly-pyrimidine tract binding;GO:0016742//hydroxymethyl-, formyl- and related transferase activity;GO:0048037//cofactor binding	GO:0010038//response to metal ion;GO:0033554//cellular response to stress;GO:0006730//one-carbon metabolic process;GO:0006546//glycine catabolic process;GO:0043094
Bra018677	918	6610	0.9194	283.458	6427	0.8922	279.176	6586	0.8802	287.082	30637	0.8845	1136.45	26668	0.9227	1019.18	26851	0.9292	1040.23	GO:0030312;GO:0009532//plastid stroma;GO:0016020//membrane	GO:0004601//peroxidase activity;GO:0005506//iron ion binding	GO:0006979//response to oxidative stress;GO:0010038//response to metal ion;GO:0006970//response to osmotic stress;GO:0042743//hydrogen peroxide metabolic process;GO:0003006//developmental process involved in reproduction
Bra033171	585	6588	0.9983	443.33	6282	0.9983	428.207	6180	0.9983	422.726	2028	0.9983	118.048	1926	0.9966	115.505	2106	0.9966	128.031	GO:0031981//nuclear lumen;GO:0009526//plastid envelope;GO:0015934//large ribosomal subunit;GO:0031090//organelle membrane	GO:0003723//RNA binding;GO:0005198//structural molecule activity	GO:0003002//regionalization;GO:0010467//gene expression
Bra012100	1875	6574	0.9995	138.025	6782	0.9995	144.234	6630	0.9995	141.494	4788	0.9989	86.9561	4672	0.9995	87.4185	4230	0.9995	80.2326	GO:0030312;GO:0005746//mitochondrial respiratory chain	GO:0046914//transition metal ion binding;GO:0050662//coenzyme binding;GO:0000104//succinate dehydrogenase activity;GO:0032559	GO:0022904//respiratory electron transport chain;GO:0009060//aerobic respiration
Bra035683	1431	6557	0.9993	180.383	6906	0.9979	192.442	6995	0.9986	195.603	929	0.9923	22.1067	823	0.993	20.1772	725	0.9923	18.0181	GO:0043231//intracellular membrane-bounded organelle	GO:0016747//transferase activity, transferring acyl groups other than amino-acyl groups	GO:0009314//response to radiation;GO:0006950//response to stress;GO:0006631//fatty acid metabolic process
Bra038561	1356	6548	0.9993	190.098	7218	0.9993	212.261	7429	0.9993	219.229	1437	0.9978	36.0865	1361	0.9985	35.2128	1412	0.9993	37.0328	-	GO:0016747//transferase activity, transferring acyl groups other than amino-acyl groups	-
Bra017977	396	6540	0.9975	650.148	6771	0.9975	681.82	7028	0.9975	710.172	377	0.9949	32.4185	339	0.9697	30.0335	447	0.9975	40.1443	-	-	-
Bra028488	2049	6540	0.9995	125.651	6648	0.999	129.378	6294	0.9995	122.917	1129	0.998	18.7629	1025	0.9976	17.5503	1068	0.9985	18.5371	GO:0009570//chloroplast stroma	GO:0016747//transferase activity, transferring acyl groups other than amino-acyl groups	-
Bra008953	4641	6530	0.6906	55.39	6105	0.6755	52.4549	5747	0.7324	49.5515	4434	0.8367	32.5335	4829	0.824	36.5046	4461	0.7832	34.1847	GO:0031410//cytoplasmic vesicle	-	-
Bra008811	2025	6518	0.9995	126.712	5953	0.9975	117.226	6109	0.998	120.718	5775	0.998	97.1123	5522	0.997	95.6694	5354	0.9985	94.0297	GO:0043231//intracellular membrane-bounded organelle	GO:0017111//nucleoside-triphosphatase activity;GO:0008135//translation factor activity, nucleic acid binding;GO:0032561//guanyl ribonucleotide binding	GO:0006412//translation;GO:0009207
Bra007179	2184	6508	0.9991	117.307	6352	0.9995	115.976	5758	0.9991	105.498	1408	0.9954	21.9532	1438	0.9982	23.0998	1485	0.9986	24.1816	GO:0009536//plastid	GO:0016620//oxidoreductase activity, acting on the aldehyde or oxo group of donors, NAD or NADP as acceptor;GO:0016774//phosphotransferase activity, carboxyl group as acceptor	GO:0009725//response to hormone;GO:0009414//response to water deprivation;GO:0006560//proline metabolic process;GO:0006972//hyperosmotic response;GO:0048513//organ development;GO:0003006//developmental process involved in reproduction
Bra035392	1287	6498	0.9992	198.761	6432	0.9992	199.287	6451	0.9992	200.574	16791	0.9992	444.268	14924	0.9992	406.826	15512	0.9984	428.648	GO:0005840//ribosome;GO:0009532//plastid stroma;GO:0009526//plastid envelope;GO:0009534//chloroplast thylakoid;GO:0005576//extracellular region	GO:0016211;GO:0032559	GO:0010038//response to metal ion;GO:0006541//glutamine metabolic process;GO:0006970//response to osmotic stress;GO:0006536//glutamate metabolic process;GO:0032502//developmental process
Bra007067	699	6473	0.9986	364.551	6590	0.9986	375.942	6863	0.9986	392.883	8261	0.9943	402.441	7451	0.9928	373.972	7189	0.9928	365.766	GO:0043231//intracellular membrane-bounded organelle	GO:0003677//DNA binding;GO:0001071//nucleic acid binding transcription factor activity	GO:0006351//transcription, DNA-templated
Bra037213	5733	6473	0.9998	44.4481	6233	0.9984	43.3538	5597	0.9998	39.0661	295	0.9363	1.75221	398	0.9566	2.43558	342	0.8931	2.12156	GO:0043234//protein complex;GO:0044464	GO:0035251//UDP-glucosyltransferase activity	GO:0009860//pollen tube growth;GO:0006074//(1->3)-beta-D-glucan metabolic process;GO:0009555//pollen development
Bra020079	2166	6468	0.9488	117.555	6496	0.9395	119.591	6644	0.9497	122.743	9314	0.9995	146.428	8359	0.9986	135.393	8691	0.9977	142.7	GO:0005838//proteasome regulatory particle;GO:0043231//intracellular membrane-bounded organelle;GO:0016020//membrane	GO:0017111//nucleoside-triphosphatase activity;GO:0032559	GO:0019941//modification-dependent protein catabolic process
Bra011076	2169	6450	0.9995	117.066	6360	0.9995	116.926	6126	0.9995	113.017	9170	0.9995	143.965	8524	0.9954	137.875	8126	0.9982	133.238	GO:0030312;GO:0009536//plastid;GO:0042579//microbody	GO:0016616//oxidoreductase activity, acting on the CH-OH group of donors, NAD or NADP as acceptor;GO:0048037//cofactor binding;GO:0016836//hydro-lyase activity;GO:0016856	GO:0009694//jasmonic acid metabolic process;GO:0009062//fatty acid catabolic process;GO:0009791//post-embryonic development
Bra016154	4770	6449	0.9952	53.2235	6554	0.9975	54.7899	6132	0.9956	51.4411	3883	0.9876	27.7202	4820	0.9925	35.4511	3999	0.9908	29.8157	-	GO:0035251//UDP-glucosyltransferase activity	GO:0006464//cellular protein modification process
Bra003984	555	6447	0.9982	457.293	6143	0.9982	441.367	6394	0.9964	461.006	4245	0.9964	260.455	3543	0.9982	223.965	3868	0.991	247.859	GO:0031981//nuclear lumen;GO:0009526//plastid envelope;GO:0015934//large ribosomal subunit;GO:0031090//organelle membrane	GO:0005198//structural molecule activity	GO:0010224//response to UV-B;GO:0010467//gene expression
Bra027968	4560	6420	0.9754	55.4242	6597	0.9752	57.6891	5747	0.9754	50.4317	369	0.943	2.75555	452	0.9662	3.47756	448	0.9493	3.49402	GO:0031224//intrinsic component of membrane;GO:0015629//actin cytoskeleton	GO:0008092//cytoskeletal protein binding;GO:0017111//nucleoside-triphosphatase activity;GO:0004672//protein kinase activity;GO:0060089;GO:0032559	GO:0023052//signaling;GO:0006464//cellular protein modification process
Bra027485	999	6415	0.999	252.791	6041	0.999	241.132	6253	0.999	250.467	6071	0.998	206.939	5100	0.997	179.104	5149	0.998	183.303	GO:0009532//plastid stroma;GO:0031090//organelle membrane;GO:0005576//extracellular region	GO:0016615//malate dehydrogenase activity;GO:0005488//binding	GO:0006007//glucose catabolic process;GO:0010038//response to metal ion;GO:0043648//dicarboxylic acid metabolic process;GO:0006970//response to osmotic stress;GO:0009060//aerobic respiration
Bra014743	765	6390	0.9974	328.828	6044	0.9987	315.047	6581	0.9987	344.237	5490	0.9974	244.376	4584	0.9987	210.225	4499	0.9987	209.154	GO:0030312;GO:0009532//plastid stroma;GO:0031090//organelle membrane;GO:0005576//extracellular region	GO:0046914//transition metal ion binding;GO:0016861//intramolecular oxidoreductase activity, interconverting aldoses and ketoses	GO:0006007//glucose catabolic process;GO:0006631//fatty acid metabolic process;GO:0010038//response to metal ion;GO:0006970//response to osmotic stress
Bra024324	3249	6385	0.9997	77.3643	5848	0.9997	71.7744	5693	0.9994	70.1162	4961	0.9997	51.9956	5175	0.9966	55.8808	4896	0.9982	53.5924	GO:0031224//intrinsic component of membrane;GO:0043231//intracellular membrane-bounded organelle;GO:0043234//protein complex	GO:0016759//cellulose synthase activity;GO:0046914//transition metal ion binding	GO:0040007//growth;GO:0045229//external encapsulating structure organization;GO:0009250//glucan biosynthetic process;GO:0030865//cortical cytoskeleton organization;GO:0003006//developmental process involved in reproduction;GO:0009832//plant-type cell wall biogenesis
Bra008288	2847	6383	0.9993	88.2606	5946	0.9993	83.2817	5946	1.0004	83.5727	429	0.9979	5.13118	474	0.9993	5.84107	544	0.9993	6.79553	GO:0031224//intrinsic component of membrane	GO:0043169//cation binding;GO:0015662//ATPase activity, coupled to transmembrane movement of ions, phosphorylative mechanism;GO:0032559	GO:0006818//hydrogen transport;GO:0009206;GO:0006811//ion transport;GO:0009207
Bra031813	999	6381	0.999	251.451	5478	0.999	218.66	5692	0.999	227.995	9362	0.999	319.117	8215	0.999	288.499	8367	0.998	297.863	GO:0009523//photosystem II;GO:0009534//chloroplast thylakoid;GO:0009570//chloroplast stroma;GO:0005576//extracellular region	GO:0008187//poly-pyrimidine tract binding;GO:0046872//metal ion binding;GO:0016491//oxidoreductase activity	GO:0006952//defense response;GO:0006470//protein dephosphorylation;GO:0009767//photosynthetic electron transport chain;GO:0042548//regulation of photosynthesis, light reaction
Bra006960	1137	6380	0.9173	220.897	5913	0.9156	207.376	5711	0.9217	200.992	3876	0.9147	116.084	3191	0.912	98.4618	3312	0.9147	103.596	GO:0030312;GO:0031967;GO:0031981//nuclear lumen;GO:0009536//plastid;GO:0031090//organelle membrane;GO:0005576//extracellular region	GO:0016832//aldehyde-lyase activity;GO:0046914//transition metal ion binding	GO:0006007//glucose catabolic process;GO:0010038//response to metal ion;GO:0006970//response to osmotic stress
Bra030503	3831	6379	0.9992	65.5496	7391	0.9995	76.9313	7262	0.999	75.8527	1382	0.9958	12.2841	1572	0.9854	14.396	1345	0.9791	12.486	GO:0031224//intrinsic component of membrane	GO:0032559;GO:0042626//ATPase activity, coupled to transmembrane movement of substances	GO:0009734//auxin-activated signaling pathway;GO:0009207;GO:0009606//tropism;GO:0009926//auxin polar transport;GO:0048588//developmental cell growth
Bra032366	759	6364	0.9249	330.079	6389	0.9829	335.663	7010	0.9592	369.575	2780	0.9657	124.724	2387	0.9368	110.335	2612	0.9354	122.389	GO:0043234//protein complex;GO:0016020//membrane	GO:0008135//translation factor activity, nucleic acid binding	GO:0006412//translation;GO:0010038//response to metal ion
Bra039747	489	6352	0.9959	511.365	5932	0.9959	483.731	5992	0.998	490.332	4237	0.9939	295.051	3929	0.9959	281.887	4522	0.9939	328.877	GO:0009526//plastid envelope;GO:0016020//membrane	GO:0016209//antioxidant activity;GO:0015631//tubulin binding;GO:0003824//catalytic activity	GO:0007051//spindle organization;GO:0019725//cellular homeostasis;GO:0010038//response to metal ion
Bra019940	684	6343	0.9985	365.063	6269	0.9985	365.472	6482	0.9985	379.21	5654	0.9956	281.48	4904	0.9971	251.534	4783	0.9956	248.689	GO:0009536//plastid	GO:0016765//transferase activity, transferring alkyl or aryl (other than methyl) groups;GO:0016829//lyase activity	GO:0043434//response to peptide hormone;GO:0009404//toxin metabolic process;GO:0048528//post-embryonic root development;GO:0009416//response to light stimulus
Bra029931	621	6339	0.9984	401.845	5985	0.9984	384.313	6059	0.9984	390.424	4464	0.9984	244.782	3746	0.9968	211.63	4280	0.9984	245.112	GO:0031090//organelle membrane;GO:0015934//large ribosomal subunit;GO:0030312;GO:0031981//nuclear lumen	GO:0005198//structural molecule activity	GO:0010467//gene expression;GO:0022613//ribonucleoprotein complex biogenesis
Bra024787	1386	6333	0.9978	179.877	6539	0.9978	188.131	6806	0.9978	196.497	806	0.9834	19.8025	809	0.9848	20.478	761	0.9863	19.5269	GO:0043231//intracellular membrane-bounded organelle	GO:0004175//endopeptidase activity	GO:0019538//protein metabolic process
Bra020060	900	6331	0.9989	276.923	6204	0.9978	274.879	6791	0.9989	301.938	3118	0.9933	117.973	2502	0.9967	97.5318	2672	0.9944	105.586	GO:0019866//organelle inner membrane;GO:0009526//plastid envelope;GO:0031224//intrinsic component of membrane;GO:0030312	GO:0022857//transmembrane transporter activity	GO:0046907//intracellular transport
Bra018805	1230	6327	0.9984	202.499	6769	0.9984	219.448	6890	0.9992	224.151	395	0.9902	10.9355	306	0.9894	8.72806	438	0.9902	12.6643	-	-	-
Bra033251	1668	6316	0.9988	149.065	5706	0.9988	136.41	5937	0.9994	142.429	3797	0.9988	77.5161	3247	0.9958	68.2948	3205	0.9976	68.3351	-	GO:0005506//iron ion binding;GO:0016713;GO:0016712//oxidoreductase activity, acting on paired donors, with incorporation or reduction of molecular oxygen, reduced flavin or flavoprotein as one donor, and incorporation of one atom of oxygen	GO:0032787//monocarboxylic acid metabolic process
Bra002014	1179	6311	0.9992	210.724	6294	0.9992	212.875	6271	0.9992	212.838	380	0.9932	10.9753	408	0.983	12.1408	398	0.9661	12.0055	-	-	-
Bra011030	2676	6305	0.9996	92.7531	6291	0.9993	93.7445	5966	0.9989	89.2121	5101	0.9974	64.9107	4839	0.9974	63.4412	4528	0.9981	60.1772	GO:0005838//proteasome regulatory particle;GO:0043231//intracellular membrane-bounded organelle;GO:0016020//membrane	GO:0032182//small conjugating protein binding	GO:0019941//modification-dependent protein catabolic process;GO:0009894;GO:0007049//cell cycle
Bra020169	1272	6293	0.9976	194.76	5793	0.9984	181.605	5721	0.9984	179.975	17281	0.9992	462.625	15986	0.9992	440.914	16365	0.9992	457.552	GO:0016020//membrane;GO:0044424	GO:0043169//cation binding;GO:0005515//protein binding;GO:0032559	GO:0006950//response to stress;GO:0044267//cellular protein metabolic process
Bra020751	3162	6293	0.9991	78.3476	6680	0.9987	84.2416	6085	0.9987	77.0062	5276	0.9937	56.8186	5663	0.9991	62.8328	5245	0.9959	58.9923	GO:0043234//protein complex;GO:0043231//intracellular membrane-bounded organelle	GO:0003676//nucleic acid binding;GO:0003682//chromatin binding;GO:0017111//nucleoside-triphosphatase activity;GO:0032559	GO:0006338//chromatin remodeling
Bra040131	1509	6292	0.9993	164.146	6078	0.9993	160.614	6282	0.998	166.585	5728	0.9987	129.259	5867	0.9987	136.404	5655	0.9993	133.277	GO:0043231//intracellular membrane-bounded organelle	GO:0005488//binding;GO:0016564//transcription repressor activity;GO:0017136//NAD-dependent histone deacetylase activity	GO:0006476//protein deacetylation;GO:0009292//genetic transfer;GO:0006355//regulation of transcription, DNA-templated;GO:0009611//response to wounding;GO:0016570//histone modification;GO:0007275//multicellular organismal development
Bra023780	1734	6280	0.9994	142.574	5865	0.9994	134.875	5930	0.9994	136.846	3949	0.9988	77.5506	3713	0.9988	75.1238	3563	0.9942	73.0766	GO:0009532//plastid stroma	GO:0031420;GO:0016301//kinase activity;GO:0032559	GO:0006007//glucose catabolic process;GO:0010038//response to metal ion;GO:0006796//phosphate-containing compound metabolic process
Bra038378	489	6280	0.998	505.569	6465	0.998	527.196	6725	0.9959	550.314	290	0.9796	20.1947	247	0.9816	17.7211	285	0.9836	20.7275	GO:0009526//plastid envelope;GO:0016020//membrane	GO:0016209//antioxidant activity;GO:0015631//tubulin binding;GO:0003824//catalytic activity	GO:0007051//spindle organization;GO:0019725//cellular homeostasis;GO:0010038//response to metal ion
Bra027168	1065	6273	0.9991	231.876	6153	0.9991	230.382	6004	0.9991	225.589	13311	0.9991	425.607	13385	0.9991	440.931	12307	0.9991	410.974	GO:0005576//extracellular region;GO:0031410//cytoplasmic vesicle	GO:0016788//hydrolase activity, acting on ester bonds;GO:0005488//binding	GO:0044238
Bra007707	1686	6269	0.9187	146.376	5962	0.9205	141.009	6355	0.9193	150.829	6472	0.9199	130.716	5453	0.9093	113.47	5405	0.9187	114.012	GO:0031090//organelle membrane;GO:0015934//large ribosomal subunit;GO:0009536//plastid;GO:0031981//nuclear lumen	GO:0004091	GO:0010467//gene expression;GO:0022613//ribonucleoprotein complex biogenesis
Bra001996	1911	6261	0.9801	128.977	6868	0.9801	143.312	6375	0.9801	133.489	677	0.9733	12.0636	637	0.9765	11.6945	767	0.978	14.274	GO:0044464	GO:0004672//protein kinase activity;GO:0032559	GO:0006464//cellular protein modification process
Bra001500	5421	6260	0.9994	45.4595	6287	0.9993	46.2462	5731	0.9996	42.3037	5741	0.9991	36.0625	6830	0.9994	44.2021	5550	0.9996	36.4104	-	-	-
Bra004455	1086	6248	0.9972	226.486	6208	0.9871	227.947	5934	0.9991	218.648	7551	0.9982	236.767	7220	0.9991	233.243	7459	0.9991	244.266	GO:0005618//cell wall;GO:0044432;GO:0031410//cytoplasmic vesicle;GO:0031090//organelle membrane	GO:0016862//intramolecular oxidoreductase activity, interconverting keto- and enol-groups;GO:0015036//disulfide oxidoreductase activity	GO:0010038//response to metal ion;GO:0048229//gametophyte development;GO:0033554//cellular response to stress;GO:0006091//generation of precursor metabolites and energy;GO:0019725//cellular homeostasis;GO:0018904;GO:0003006//developmental process involved in reproduction
Bra035649	3231	6247	0.9938	76.1139	6285	0.9935	77.5676	6163	0.9985	76.3277	4110	0.9985	43.3164	4699	0.9978	51.0235	4382	0.9997	48.2333	GO:0031224//intrinsic component of membrane	GO:0046914//transition metal ion binding;GO:0046873//metal ion transmembrane transporter activity;GO:0019829//cation-transporting ATPase activity;GO:0005515//protein binding;GO:0032559	GO:0051707//response to other organism;GO:0009206;GO:0006816//calcium ion transport;GO:0048513//organ development;GO:0003006//developmental process involved in reproduction
Bra010737	5667	6241	0.9998	43.3541	6559	0.9998	46.1526	6089	0.9995	42.9952	5280	0.9991	31.7269	6240	0.9993	38.6307	4847	0.9988	30.4181	GO:0016020//membrane	GO:0019787//small conjugating protein ligase activity	GO:0006261//DNA-dependent DNA replication;GO:0043412//macromolecule modification
Bra016719	471	6215	0.9979	519.457	6106	0.9979	516.949	6340	0.9979	538.636	7127	0.9979	515.268	5172	0.9979	385.247	5553	0.9979	419.294	GO:0009526//plastid envelope;GO:0009532//plastid stroma;GO:0016020//membrane	-	GO:0006970//response to osmotic stress;GO:0010038//response to metal ion
Bra010652	4302	6178	0.9935	56.5337	6267	0.9914	58.09	5791	0.9944	53.8654	4354	0.9965	34.464	4905	0.9921	40.0009	4105	0.993	33.9355	GO:0031224//intrinsic component of membrane;GO:0043231//intracellular membrane-bounded organelle	GO:0042626//ATPase activity, coupled to transmembrane movement of substances;GO:0032559	GO:0006810//transport;GO:0009207
Bra008631	1194	6172	0.9975	203.494	5998	0.9983	200.315	6073	0.9992	203.529	2286	0.9975	65.1957	2305	0.9966	67.728	2170	0.9966	64.6349	GO:0009532//plastid stroma	GO:0046872//metal ion binding;GO:0016717//oxidoreductase activity, acting on paired donors, with oxidation of a pair of donors resulting in the reduction of molecular oxygen to two molecules of water	GO:0006631//fatty acid metabolic process
Bra029492	1524	6158	0.9993	159.069	6106	0.9993	159.766	6293	0.9993	165.234	408	0.9915	9.11638	371	0.9921	8.54064	435	0.9895	10.1512	GO:0043231//intracellular membrane-bounded organelle	GO:0004175//endopeptidase activity	GO:0019538//protein metabolic process;GO:0006970//response to osmotic stress;GO:0010038//response to metal ion
Bra033126	1386	6122	0.9993	173.884	5929	0.9986	170.581	6070	0.9986	175.248	1417	0.9935	34.814	1327	0.9913	33.5899	1329	0.9942	34.1015	-	GO:0046912//transferase activity, transferring acyl groups, acyl groups converted into alkyl on transfer;GO:0016453	GO:0006720//isoprenoid metabolic process
Bra018017	621	6117	0.9984	387.772	6092	0.9984	391.183	6192	0.9984	398.994	5217	0.9984	286.073	4660	0.9984	263.267	4946	0.9984	283.253	GO:0031090//organelle membrane;GO:0015934//large ribosomal subunit;GO:0030312;GO:0031981//nuclear lumen	GO:0005198//structural molecule activity	GO:0010467//gene expression;GO:0022613//ribonucleoprotein complex biogenesis
Bra008385	1767	6116	0.9977	136.258	5923	0.9983	133.665	5953	0.9994	134.811	3728	0.9983	71.8434	3317	0.9994	65.8583	3164	0.9983	63.6813	GO:0005773//vacuole;GO:0031090//organelle membrane;GO:0033176//proton-transporting V-type ATPase complex;GO:0030312;GO:0009526//plastid envelope	GO:0019829//cation-transporting ATPase activity;GO:0015078//hydrogen ion transmembrane transporter activity;GO:0032559;GO:0019899//enzyme binding	GO:0015988//energy coupled proton transmembrane transport, against electrochemical gradient;GO:0006996//organelle organization;GO:0006970//response to osmotic stress;GO:0015986//ATP synthesis coupled proton transport;GO:0048229//gametophyte development
Bra014984	1458	6115	0.9979	165.108	5628	0.9979	153.925	5712	0.9973	156.768	948	0.9986	22.141	881	0.9966	21.1992	873	0.9966	21.2945	GO:0043231//intracellular membrane-bounded organelle;GO:0031090//organelle membrane	GO:0016802;GO:0046914//transition metal ion binding	GO:0010608//posttranscriptional regulation of gene expression;GO:0006342//chromatin silencing;GO:0003006//developmental process involved in reproduction
Bra004420	4572	6115	0.9993	52.6526	6013	0.9991	52.4442	5479	0.9996	47.9537	5977	0.998	44.5168	6848	0.9996	52.5484	6389	0.9989	49.6979	GO:0043232;GO:0043231//intracellular membrane-bounded organelle	GO:0005488//binding	GO:0051316//attachment of spindle microtubules to kinetochore involved in meiotic chromosome segregation
Bra000144	1428	6110	0.9993	168.439	5304	0.9986	148.111	5285	0.9965	148.096	40928	0.9993	975.977	37288	0.9993	916.099	37525	0.9965	934.554	GO:0030312;GO:0009526//plastid envelope;GO:0009534//chloroplast thylakoid;GO:0009570//chloroplast stroma;GO:0005576//extracellular region	GO:0008047//enzyme activator activity;GO:0032559	GO:0009314//response to radiation;GO:0006952//defense response;GO:0019222//regulation of metabolic process;GO:0009719;GO:0010260//organ senescence
Bra001909	1821	6108	0.9989	132.044	6160	0.9989	134.891	5954	0.9995	130.836	1393	0.9989	26.0488	1454	0.9995	28.0128	1296	0.9995	25.3109	GO:0031090//organelle membrane;GO:0043231//intracellular membrane-bounded organelle;GO:0031410//cytoplasmic vesicle	GO:0046914//transition metal ion binding;GO:0016741	GO:0006730//one-carbon metabolic process
Bra024832	234	6089	0.9957	1024.38	6035	0.9957	1028.43	6293	0.9957	1076.14	645	0.9915	93.8623	694	0.9915	104.051	661	0.9915	100.461	GO:0016020//membrane;GO:0005618//cell wall	GO:0004857//enzyme inhibitor activity	GO:0006950//response to stress
Bra016371	1788	6061	0.9994	133.446	5909	0.9994	131.783	5627	0.9989	125.932	576	0.9911	10.9699	579	0.9916	11.3609	605	0.9922	12.0337	-	GO:0008135//translation factor activity, nucleic acid binding	GO:0006970//response to osmotic stress;GO:0006396//RNA processing
Bra020572	1407	6058	0.5139	169.498	5801	0.5764	164.407	5998	0.597	170.584	4060	0.3959	98.2605	3475	0.4847	86.6488	3589	0.3959	90.7175	GO:0043234//protein complex;GO:0015630//microtubule cytoskeleton;GO:0030312;GO:0031981//nuclear lumen;GO:0009536//plastid;GO:0031090//organelle membrane	GO:0017111//nucleoside-triphosphatase activity;GO:0032561//guanyl ribonucleotide binding;GO:0005198//structural molecule activity	GO:0010038//response to metal ion;GO:0007010//cytoskeleton organization;GO:0043623//cellular protein complex assembly;GO:0009207;GO:0006970//response to osmotic stress;GO:0007017//microtubule-based process;GO:0009629//response to gravity
Bra021599	1134	6048	0.9991	209.956	6287	0.9974	221.076	5939	0.9982	209.569	3229	0.9965	96.9622	3180	0.9885	98.382	3258	0.9974	102.176	GO:0031090//organelle membrane;GO:0043231//intracellular membrane-bounded organelle;GO:0031224//intrinsic component of membrane	GO:0016705//oxidoreductase activity, acting on paired donors, with incorporation or reduction of molecular oxygen	GO:0006633//fatty acid biosynthetic process
Bra026312	1383	6043	0.9986	172.012	5876	0.9986	169.423	5804	0.9986	167.931	1383	0.9957	34.0524	1378	0.9942	34.9566	1291	0.9928	33.1983	GO:0031410//cytoplasmic vesicle	-	-
Bra011535	2661	6041	0.9812	89.3704	6068	0.9805	90.9312	5805	0.9816	87.294	4214	0.9722	53.9258	3989	0.9786	52.5921	4073	0.9801	54.4354	GO:0030120//vesicle coat;GO:0009536//plastid	GO:0005515//protein binding	GO:0015031//protein transport
Bra006454	441	6037	0.9773	538.905	5942	0.9773	537.287	6183	0.9773	561.032	2578	0.9751	199.063	2181	0.9751	173.508	2367	0.9773	190.885	GO:0015935//small ribosomal subunit;GO:0030312;GO:0009536//plastid;GO:0031981//nuclear lumen	GO:0005198//structural molecule activity	GO:0010467//gene expression
Bra025895	705	6032	0.9986	336.823	6224	0.9986	352.04	6709	0.9986	380.799	7390	0.9943	356.946	6457	0.9972	321.324	6576	0.9986	331.73	GO:0015934//large ribosomal subunit;GO:0016020//membrane;GO:0009536//plastid;GO:0031981//nuclear lumen	GO:0005488//binding;GO:0005198//structural molecule activity	GO:0010467//gene expression
Bra000914	1182	6030	0.9983	200.83	5572	0.9958	187.977	5575	0.9966	188.736	7222	0.9958	208.059	7397	0.9966	219.553	7208	0.9966	216.875	GO:0031988//membrane-bounded vesicle;GO:0030312;GO:0031981//nuclear lumen;GO:0044444//cytoplasmic part;GO:0016020//membrane	GO:0046914//transition metal ion binding;GO:0016765//transferase activity, transferring alkyl or aryl (other than methyl) groups;GO:0032559	GO:0009108//coenzyme biosynthetic process;GO:0010039//response to iron ion;GO:0009692;GO:0006970//response to osmotic stress
Bra012694	828	6013	0.7971	285.884	5714	0.7923	275.183	6078	0.7983	293.736	4228	0.7874	173.881	3669	0.7826	155.46	3832	0.7874	164.591	GO:0031090//organelle membrane;GO:0015934//large ribosomal subunit;GO:0031981//nuclear lumen	GO:0005198//structural molecule activity	GO:0010467//gene expression
Bra015172	2292	6006	0.9987	103.157	6028	0.9996	104.875	5802	1	101.295	3785	0.9987	56.2339	3734	0.9991	57.1559	3665	0.9978	56.8684	GO:0005618//cell wall;GO:0005576//extracellular region;GO:0031410//cytoplasmic vesicle	GO:0004175//endopeptidase activity;GO:0005515//protein binding	GO:0019538//protein metabolic process;GO:0010191;GO:0003006//developmental process involved in reproduction;GO:0044092//negative regulation of molecular function;GO:0009845//seed germination
Bra033571	2871	6004	0.9927	82.326	6337	0.9056	88.0162	5516	0.9053	76.8808	270	0.9474	3.20242	339	0.9408	4.14255	393	0.8941	4.86823	GO:0031410//cytoplasmic vesicle	GO:0030246//carbohydrate binding;GO:0043167//ion binding;GO:0015925	GO:0044238
Bra034087	1035	5987	0.999	227.719	6076	0.9981	234.094	6523	0.999	252.194	6464	0.9981	212.671	5967	0.999	202.263	5936	0.9961	203.97	GO:0009536//plastid;GO:0031090//organelle membrane;GO:0005576//extracellular region	GO:0019206//nucleoside kinase activity;GO:0004672//protein kinase activity;GO:0046914//transition metal ion binding	GO:0006166//purine ribonucleoside salvage;GO:0010038//response to metal ion;GO:0006796//phosphate-containing compound metabolic process;GO:0023052//signaling;GO:0034285
Bra024413	2994	5984	0.9997	78.6809	5995	0.9997	79.8453	6090	0.9997	81.394	3655	0.9997	41.5703	3967	0.9997	46.4849	3546	0.999	42.121	GO:0009536//plastid;GO:0031224//intrinsic component of membrane;GO:0031410//cytoplasmic vesicle	GO:0004702//receptor signaling protein serine/threonine kinase activity;GO:0005102//receptor binding;GO:0016160//amylase activity;GO:0032559;GO:0016628//oxidoreductase activity, acting on the CH-CH group of donors, NAD or NADP as acceptor	GO:0003006//developmental process involved in reproduction;GO:0007167//enzyme linked receptor protein signaling pathway;GO:0005982//starch metabolic process;GO:0009933//meristem structural organization;GO:0006464//cellular protein modification process;GO:0006950//response to stress;GO:0010073//meristem maintenance
Bra006289	594	5979	0.9983	396.252	6023	0.9983	404.332	6550	0.9983	441.247	2580	0.9899	147.904	2070	0.9865	122.26	2201	0.9933	131.779	GO:0031090//organelle membrane;GO:0015935//small ribosomal subunit;GO:0030312;GO:0009536//plastid;GO:0031981//nuclear lumen	GO:0003723//RNA binding;GO:0005198//structural molecule activity	GO:0010467//gene expression
Bra036092	4671	5978	0.9994	50.382	5485	0.9994	46.8251	4984	0.9998	42.6968	3492	0.9994	25.4573	4263	0.9991	32.0189	3606	0.9994	27.4554	GO:0043231//intracellular membrane-bounded organelle	-	-
Bra025232	4671	5974	0.8641	50.3483	6127	0.8643	52.3058	5996	0.8647	51.3663	2110	0.8617	15.3822	2143	0.8626	16.0958	2148	0.8623	16.3545	GO:0009570//chloroplast stroma	GO:0016747//transferase activity, transferring acyl groups other than amino-acyl groups	-
Bra007555	2217	5973	0.9274	106.061	5601	0.9283	100.742	5767	0.9283	104.091	9187	0.9251	141.109	9170	0.9084	145.113	9153	0.9251	146.828	GO:0009532//plastid stroma;GO:0009526//plastid envelope;GO:0009534//chloroplast thylakoid	GO:0043169//cation binding;GO:0016744	GO:0010038//response to metal ion;GO:0006098//pentose-phosphate shunt;GO:0015977//carbon fixation;GO:0006970//response to osmotic stress
Bra011796	1554	5969	0.9968	151.21	6281	0.9968	161.172	6141	0.9974	158.13	15996	0.9994	350.516	14214	0.9994	320.898	13822	0.9974	316.324	GO:0005840//ribosome;GO:0009526//plastid envelope;GO:0044429//mitochondrial part;GO:0005576//extracellular region;GO:0016020//membrane	GO:0008187//poly-pyrimidine tract binding;GO:0016742//hydroxymethyl-, formyl- and related transferase activity;GO:0048037//cofactor binding	GO:0010038//response to metal ion;GO:0033554//cellular response to stress;GO:0006730//one-carbon metabolic process;GO:0006546//glycine catabolic process;GO:0043094
Bra041148	600	5966	0.8333	391.437	14992	0.8383	996.369	7951	0.8383	530.27	1918	0.8133	108.854	1780	0.7983	104.081	1982	0.755	117.48	-	-	-
Bra018715	2865	5948	0.9766	81.729	5431	0.9686	75.5905	5270	0.9543	73.6059	5432	0.9696	64.5628	5432	0.9686	66.5176	4882	0.9738	60.6017	-	GO:0046914//transition metal ion binding;GO:0008238//exopeptidase activity	GO:0019538//protein metabolic process
Bra006014	2217	5945	0.9991	105.564	5850	0.9995	105.221	5974	0.9995	107.827	4355	0.9991	66.8913	3673	0.9973	58.1242	3697	0.9973	59.3056	GO:0031981//nuclear lumen;GO:0005746//mitochondrial respiratory chain;GO:0000275//mitochondrial proton-transporting ATP synthase complex, catalytic core F(1);GO:0009526//plastid envelope	GO:0046914//transition metal ion binding;GO:0019829//cation-transporting ATPase activity;GO:0015078//hydrogen ion transmembrane transporter activity;GO:0032559;GO:0008187//poly-pyrimidine tract binding;GO:0015662//ATPase activity, coupled to transmembrane movement of ions, phosphorylative mechanism	GO:0015988//energy coupled proton transmembrane transport, against electrochemical gradient;GO:0009207;GO:0010038//response to metal ion;GO:0015986//ATP synthesis coupled proton transport
Bra030204	1062	5943	0.9972	220.298	6203	0.9991	232.911	6116	0.9991	230.446	2395	0.9962	76.7942	2258	0.9953	74.5935	2456	0.9953	82.2462	GO:0005777//peroxisome;GO:0009536//plastid;GO:0005576//extracellular region	GO:0016615//malate dehydrogenase activity	GO:0043648//dicarboxylic acid metabolic process;GO:0044262//cellular carbohydrate metabolic process;GO:0009060//aerobic respiration;GO:0006635//fatty acid beta-oxidation;GO:0009853//photorespiration
Bra028699	1092	5938	0.9991	214.066	6467	0.9991	236.152	6383	0.9982	233.899	603	0.9927	18.8036	557	0.9899	17.8951	623	0.9918	20.2898	GO:0005618//cell wall;GO:0043231//intracellular membrane-bounded organelle;GO:0042995//cell projection	GO:0004091	GO:0071555//cell wall organization;GO:0000904//cell morphogenesis involved in differentiation
Bra026992	420	5934	0.9976	556.196	6165	0.9976	585.323	6645	0.9976	633.1	7687	0.9976	623.239	6912	0.9976	577.372	7428	0.9976	628.976	-	-	-
Bra037770	3807	5925	0.9995	61.2682	5551	0.9995	58.1434	5760	0.9997	60.5434	5758	0.9984	51.5034	6077	0.9992	56.0026	5194	0.9953	48.5211	-	-	-
Bra036611	564	5924	0.9982	413.491	6211	0.9982	439.131	6245	0.9982	443.078	3624	0.9965	218.805	3404	0.9965	211.744	3574	0.9982	225.365	GO:0031090//organelle membrane;GO:0015934//large ribosomal subunit;GO:0009536//plastid	GO:0003676//nucleic acid binding;GO:0005198//structural molecule activity	GO:0010467//gene expression
Bra003526	2715	5916	0.9996	85.7804	5283	0.9996	77.5931	4944	0.9996	72.8678	14621	0.9996	183.381	15224	0.9996	196.725	13649	0.9996	178.79	GO:0009532//plastid stroma;GO:0009534//chloroplast thylakoid	GO:0046914//transition metal ion binding;GO:0016702//oxidoreductase activity, acting on single donors with incorporation of molecular oxygen, incorporation of two atoms of oxygen	GO:0051707//response to other organism;GO:0006633//fatty acid biosynthetic process;GO:0009694//jasmonic acid metabolic process;GO:0009719;GO:0006950//response to stress
Bra034643	786	5911	0.9987	296.052	5679	0.9987	288.112	5473	0.9987	278.631	3423	0.9898	148.297	3096	0.9746	138.191	3217	0.9885	145.559	GO:0030529//ribonucleoprotein complex	GO:0005198//structural molecule activity	GO:0010467//gene expression
Bra006969	516	5904	0.9341	450.429	5927	0.9593	458.034	6416	0.9651	497.555	7608	0.9302	502.074	7129	0.9302	484.708	7490	0.9457	516.231	GO:0031981//nuclear lumen;GO:0009536//plastid;GO:0015934//large ribosomal subunit;GO:0016020//membrane	GO:0005198//structural molecule activity	GO:0022613//ribonucleoprotein complex biogenesis;GO:0009755//hormone-mediated signaling pathway;GO:0048438//floral whorl development;GO:0010467//gene expression
Bra014136	3240	5900	0.9978	71.6864	5888	0.9981	72.4661	5493	0.9985	67.8409	1885	0.9975	19.8113	2131	0.9988	23.0749	1952	0.9935	21.4263	GO:0043231//intracellular membrane-bounded organelle;GO:0044444//cytoplasmic part	GO:0004519//endonuclease activity;GO:0008135//translation factor activity, nucleic acid binding	GO:0006412//translation;GO:0009725//response to hormone;GO:0048364//root development;GO:0042445//hormone metabolic process;GO:0045087//innate immune response;GO:0009887//organ morphogenesis;GO:0035194//posttranscriptional gene silencing by RNA;GO:0048468//cell development;GO:0003006//developmental process involved in reproduction;GO:0009639//response to red or far red light
Bra000692	459	5899	0.9978	505.936	5560	0.9978	483.03	5898	0.9978	514.184	6171	0.9956	457.815	5692	0.9978	435.065	6044	0.9935	468.299	GO:0031090//organelle membrane;GO:0015935//small ribosomal subunit;GO:0030312;GO:0031981//nuclear lumen	GO:0003676//nucleic acid binding;GO:0005198//structural molecule activity	GO:0010467//gene expression
Bra034075	1170	5897	0.9487	198.415	5955	0.9504	202.959	6409	0.9521	219.195	7585	0.9538	220.758	7244	0.9513	217.217	7193	0.9513	218.643	GO:0031090//organelle membrane;GO:0015934//large ribosomal subunit;GO:0030312;GO:0009536//plastid;GO:0031981//nuclear lumen	GO:0005198//structural molecule activity	GO:0010467//gene expression
Bra010712	2460	5890	0.9988	94.2562	5780	0.9984	93.6925	5432	0.9996	88.3591	4108	0.9976	56.8647	4226	0.9976	60.2693	3826	0.9988	55.3123	GO:0000325//plant-type vacuole;GO:0009536//plastid;GO:0031090//organelle membrane;GO:0016469//proton-transporting two-sector ATPase complex	GO:0015077//monovalent inorganic cation transmembrane transporter activity;GO:0015405;GO:0003824//catalytic activity	GO:0009651//response to salt stress;GO:0031667//response to nutrient levels;GO:0006754//ATP biosynthetic process;GO:0015988//energy coupled proton transmembrane transport, against electrochemical gradient
Bra002290	684	5881	0.9971	338.473	5769	0.9971	336.323	5927	0.9956	346.741	3583	0.9971	178.377	2962	0.9971	151.925	3027	0.9985	157.387	GO:0015935//small ribosomal subunit;GO:0016020//membrane;GO:0030312;GO:0009536//plastid;GO:0031981//nuclear lumen	GO:0005198//structural molecule activity	GO:0010467//gene expression;GO:0022613//ribonucleoprotein complex biogenesis
Bra015316	1872	5878	0.9989	123.61	5311	0.9989	113.131	5212	0.9984	111.41	3193	0.9989	58.0818	3264	0.9968	61.171	3369	0.9984	64.004	GO:0031090//organelle membrane;GO:0043231//intracellular membrane-bounded organelle;GO:0031410//cytoplasmic vesicle	GO:0046914//transition metal ion binding;GO:0016741	GO:0006730//one-carbon metabolic process
Bra032114	1593	5866	0.9994	144.963	5788	0.9987	144.885	6105	0.9981	153.355	473	0.9918	10.111	485	0.9969	10.6814	572	0.9975	12.77	GO:0043231//intracellular membrane-bounded organelle	GO:0005506//iron ion binding;GO:0016627//oxidoreductase activity, acting on the CH-CH group of donors	GO:0010683;GO:0048513//organ development
Bra008676	1071	5863	0.9991	215.506	5975	0.9991	222.464	6019	0.9991	224.886	16958	0.9991	539.178	18694	0.9991	612.371	16224	0.9981	538.741	GO:0044464	-	-
Bra016073	672	5851	0.9985	342.76	5499	0.9985	326.307	5684	0.9985	338.463	28344	0.9985	1436.28	26539	0.9985	1385.53	25753	0.9985	1362.92	-	GO:0061135	GO:0010466//negative regulation of peptidase activity
Bra033140	690	5845	0.9986	333.476	5545	0.9986	320.453	5682	0.9986	329.518	4705	0.9971	232.198	4339	0.9971	220.619	4095	0.9971	211.065	GO:0016020//membrane;GO:0009536//plastid	GO:0004601//peroxidase activity	GO:0006970//response to osmotic stress;GO:0008152//metabolic process;GO:0010038//response to metal ion
Bra038503	615	5843	0.9984	374.016	5671	0.9984	367.703	6163	0.9984	401	4806	0.9984	266.107	4142	0.9984	236.285	4490	0.9984	259.647	GO:0031090//organelle membrane;GO:0015934//large ribosomal subunit;GO:0031981//nuclear lumen	GO:0005198//structural molecule activity	GO:0010467//gene expression
Bra013046	1641	5841	0.9994	140.123	5732	0.9988	139.287	5781	0.9988	140.968	8520	0.9982	176.798	7726	0.9994	165.176	7506	0.9988	162.672	GO:0005840//ribosome;GO:0030312;GO:0031981//nuclear lumen;GO:0009536//plastid;GO:0031090//organelle membrane;GO:0005576//extracellular region	GO:0016628//oxidoreductase activity, acting on the CH-CH group of donors, NAD or NADP as acceptor;GO:0019899//enzyme binding;GO:0032559	GO:0009642//response to light intensity;GO:0006952//defense response;GO:0051707//response to other organism;GO:0010038//response to metal ion;GO:0000302//response to reactive oxygen species;GO:0032446//protein modification by small protein conjugation
Bra032716	330	5837	0.997	696.314	5839	0.997	705.564	6500	0.997	788.182	496	0.9788	51.1817	484	0.9455	51.4556	543	0.9879	58.5191	-	-	-
Bra030799	1674	5833	0.9994	137.172	5256	0.9994	125.202	5580	0.9988	133.385	2671	0.9982	54.3332	2622	0.9994	54.9514	2800	0.9982	59.4859	GO:0044444//cytoplasmic part;GO:0005576//extracellular region	GO:0046914//transition metal ion binding;GO:0004619//phosphoglycerate mutase activity	GO:0010038//response to metal ion;GO:0006007//glucose catabolic process
Bra016341	1869	5829	0.9786	122.776	5894	0.9791	125.751	5934	0.9749	127.047	563	0.9401	10.2576	552	0.9417	10.3617	615	0.9545	11.7025	-	-	-
Bra012848	360	5826	0.9972	637.085	6617	0.9972	732.944	6703	0.9972	745.064	4249	0.9972	401.912	4041	0.9972	393.811	3643	0.9972	359.889	GO:0005576//extracellular region;GO:0005618//cell wall	GO:0005488//binding	GO:0009725//response to hormone;GO:0006970//response to osmotic stress;GO:0051234//establishment of localization;GO:0010876//lipid localization
Bra011412	2622	5822	0.9962	87.4116	5574	0.9962	84.7708	5529	0.9947	84.3802	3399	0.9935	44.1434	3729	0.995	49.8955	3733	0.9947	50.6334	GO:0016020//membrane	GO:0046914//transition metal ion binding;GO:0008238//exopeptidase activity;GO:0022892	GO:0010876//lipid localization;GO:0019538//protein metabolic process;GO:0060918//auxin transport
Bra036950	798	5810	0.9987	286.618	5620	0.9987	280.831	5642	0.9987	282.916	9180	0.9962	391.73	8402	0.9975	369.387	8561	0.9987	381.534	GO:0009521;GO:0031224//intrinsic component of membrane;GO:0009534//chloroplast thylakoid	GO:0046906//tetrapyrrole binding;GO:0019840//isoprenoid binding	GO:0044237//cellular metabolic process;GO:0009416//response to light stimulus
Bra017219	1173	5802	0.9991	194.719	5070	0.9991	172.354	5473	0.9991	186.704	766	0.9923	22.2371	758	0.9923	22.6711	759	0.9974	23.0121	GO:0044424;GO:0016020//membrane	GO:0046914//transition metal ion binding;GO:0016765//transferase activity, transferring alkyl or aryl (other than methyl) groups;GO:0032559	GO:0009108//coenzyme biosynthetic process
Bra010674	3669	5801	0.9727	62.2422	5512	0.9733	59.9064	5268	0.9725	57.4546	5270	0.9703	48.9114	5622	0.9692	53.7582	4716	0.9706	45.7128	GO:0031461//cullin-RING ubiquitin ligase complex;GO:0030120//vesicle coat	GO:0005488//binding;GO:0004683//calmodulin-dependent protein kinase activity	GO:0048193//Golgi vesicle transport;GO:0015031//protein transport
Bra008152	1401	5788	0.9993	162.637	5139	0.9986	146.269	5135	0.9993	146.666	10510	0.995	255.453	9918	0.9993	248.363	10253	0.9943	260.27	GO:0009534//chloroplast thylakoid	GO:0016627//oxidoreductase activity, acting on the CH-CH group of donors;GO:0050662//coenzyme binding	GO:0042360//vitamin E metabolic process;GO:0006399//tRNA metabolic process;GO:0006779//porphyrin-containing compound biosynthetic process;GO:0008654//phospholipid biosynthetic process
Bra030844	447	5787	0.9978	509.654	5785	0.9978	516.069	6318	0.9933	565.586	6699	0.9978	510.328	5743	0.9978	450.747	6254	0.9978	497.579	GO:0044424	GO:0043169//cation binding;GO:0016776//phosphotransferase activity, phosphate group as acceptor;GO:0032559	GO:0009209;GO:0006796//phosphate-containing compound metabolic process;GO:0009206;GO:0007602//phototransduction;GO:0009132//nucleoside diphosphate metabolic process
Bra002383	1188	5782	0.9722	191.598	6284	0.9722	210.927	6249	0.9722	210.485	712	0.9722	20.4085	563	0.9663	16.6262	641	0.9672	19.189	GO:0031090//organelle membrane;GO:0043231//intracellular membrane-bounded organelle	GO:0016843	GO:0009820//alkaloid metabolic process
Bra037962	1266	5767	0.9992	179.327	5952	0.9992	187.474	5964	0.9992	188.508	4802	0.9984	129.162	4651	0.9976	128.889	4433	0.9968	124.531	GO:0016020//membrane	GO:0005488//binding	-
Bra020639	1827	5764	0.9995	124.198	5730	0.9995	125.063	5446	0.9989	119.28	3274	0.9962	61.0221	2959	0.9995	56.8209	2892	0.9984	56.2952	GO:0043234//protein complex;GO:0044444//cytoplasmic part;GO:0016020//membrane	GO:0016747//transferase activity, transferring acyl groups other than amino-acyl groups;GO:0004774//succinate-CoA ligase activity;GO:0046912//transferase activity, transferring acyl groups, acyl groups converted into alkyl on transfer	GO:0005975//carbohydrate metabolic process;GO:0006084//acetyl-CoA metabolic process
Bra036828	1077	5759	0.9981	210.504	5154	0.9991	190.827	5592	0.9963	207.768	6803	0.9963	215.096	5866	0.9981	191.086	6225	0.9963	205.558	-	GO:0043169//cation binding;GO:0019842//vitamin binding;GO:0016706//oxidoreductase activity, acting on paired donors, with incorporation or reduction of molecular oxygen, 2-oxoglutarate as one donor, and incorporation of one atom each of oxygen into both donors;GO:0016701//oxidoreductase activity, acting on single donors with incorporation of molecular oxygen	GO:0009699//phenylpropanoid biosynthetic process;GO:0009411//response to UV
Bra008903	1347	5755	0.9993	168.193	5393	0.9963	159.652	5573	0.9978	165.557	13790	0.9985	348.613	11971	0.9985	311.792	12041	0.9985	317.912	GO:0032991//macromolecular complex;GO:0015630//microtubule cytoskeleton;GO:0016020//membrane	GO:0017111//nucleoside-triphosphatase activity;GO:0032561//guanyl ribonucleotide binding;GO:0005198//structural molecule activity	GO:0043623//cellular protein complex assembly;GO:0009207;GO:0006970//response to osmotic stress;GO:0007017//microtubule-based process
Bra001345	342	5751	0.9971	661.983	5952	0.9971	693.983	6088	0.9971	712.32	10775	0.9971	1072.85	9525	0.9971	977.103	8817	0.9971	916.867	GO:0044464	GO:0005488//binding	GO:0006950//response to stress;GO:0051234//establishment of localization;GO:0010876//lipid localization
Bra022387	1332	5725	0.9977	169.2	6221	0.9985	186.238	6057	0.9985	181.962	239	0.9827	6.11	286	0.9745	7.53292	321	0.9857	8.57063	GO:0043231//intracellular membrane-bounded organelle	GO:0003676//nucleic acid binding	-
Bra022114	1014	5723	0.9961	222.185	5572	0.999	219.122	5828	0.998	229.99	5240	0.997	175.971	4480	0.9961	155.004	4884	0.9951	171.297	-	-	-
Bra010227	753	5716	0.9987	298.832	5545	0.9987	293.642	5954	0.9987	316.403	4882	0.9934	220.775	4433	0.9947	206.54	4242	0.9987	200.349	GO:0015935//small ribosomal subunit;GO:0031981//nuclear lumen;GO:0009536//plastid;GO:0016020//membrane	GO:0005198//structural molecule activity	GO:0006952//defense response;GO:0010467//gene expression
Bra023386	5862	5709	0.9995	38.3393	6157	0.9991	41.8828	5170	0.9995	35.2916	4496	0.9939	26.1173	5209	0.9954	31.1753	4102	0.9945	24.8864	GO:0043234//protein complex;GO:0044464	GO:0035251//UDP-glucosyltransferase activity	GO:0006074//(1->3)-beta-D-glucan metabolic process
Bra039462	1509	5700	0.9993	148.701	5618	0.9993	148.458	5609	0.9993	148.738	1067	0.992	24.0781	1238	0.9854	28.7828	1164	0.9735	27.4331	GO:0043231//intracellular membrane-bounded organelle	GO:0004553//hydrolase activity, hydrolyzing O-glycosyl compounds	GO:0044238;GO:0045229//external encapsulating structure organization
Bra010189	2199	5699	0.9955	102.024	5318	0.9968	96.4351	5349	0.9986	97.3362	7749	0.9964	119.996	7416	0.9964	118.317	7258	0.9977	117.383	GO:0009536//plastid	GO:0005488//binding;GO:0046527//glucosyltransferase activity	GO:0005977//glycogen metabolic process
Bra028409	777	5697	0.9987	288.639	5574	0.9987	286.061	5972	0.9987	307.557	8342	0.9987	365.592	7460	0.9974	336.837	7399	0.9987	338.66	GO:0016020//membrane;GO:0030312;GO:0009536//plastid	GO:0030528//transcription regulator activity;GO:0005515//protein binding;GO:0032559	GO:0048827//phyllome development
Bra011235	1332	5692	0.9985	168.225	5803	0.9962	173.724	5742	0.9992	172.499	2141	0.994	54.7343	1772	0.9977	46.6725	1878	0.994	50.1422	GO:0009941//chloroplast envelope	GO:0016705//oxidoreductase activity, acting on paired donors, with incorporation or reduction of molecular oxygen	GO:0006631//fatty acid metabolic process
Bra022513	1650	5691	0.9994	135.78	5662	0.9994	136.835	5646	0.9988	136.925	1025	0.9897	21.1537	991	0.9903	21.0713	961	0.9885	20.7134	GO:0044464	GO:0046914//transition metal ion binding;GO:0016491//oxidoreductase activity	GO:0008152//metabolic process
Bra028187	774	5689	0.9393	289.351	5701	0.9328	293.712	6071	0.9328	313.867	8096	0.9612	356.186	7458	0.9302	338.052	7415	0.9574	340.708	GO:0016020//membrane;GO:0030312;GO:0009536//plastid	GO:0030528//transcription regulator activity;GO:0005515//protein binding;GO:0032559	GO:0048827//phyllome development
Bra021187	507	5686	0.998	441.498	5547	0.998	436.277	6090	0.998	480.658	8460	0.998	568.211	6498	0.998	449.649	6645	0.998	466.121	GO:0009536//plastid;GO:0042995//cell projection;GO:0031090//organelle membrane;GO:0005576//extracellular region	GO:0005488//binding	GO:0000278//mitotic cell cycle;GO:0006952//defense response;GO:0010038//response to metal ion;GO:0016049//cell growth;GO:0048878//chemical homeostasis;GO:0035264//multicellular organism growth;GO:0048528//post-embryonic root development;GO:0000904//cell morphogenesis involved in differentiation
Bra010620	2031	5684	0.999	110.173	4967	0.9985	97.5206	5193	0.9995	102.314	2227	0.9995	37.3386	2324	0.9985	40.1447	2202	0.9975	38.5584	GO:0031090//organelle membrane;GO:0043231//intracellular membrane-bounded organelle;GO:0030312	GO:0046914//transition metal ion binding;GO:0005515//protein binding;GO:0016628//oxidoreductase activity, acting on the CH-CH group of donors, NAD or NADP as acceptor;GO:0032559	GO:0006970//response to osmotic stress;GO:0044267//cellular protein metabolic process;GO:0010038//response to metal ion
Bra034160	2187	5683	0.9995	102.296	5392	0.989	98.3135	5584	0.9995	102.17	599	0.9867	9.32664	717	0.9991	11.502	677	0.9877	11.0091	GO:0044424	GO:0004553//hydrolase activity, hydrolyzing O-glycosyl compounds;GO:0043167//ion binding	GO:0044238
Bra002762	3222	5676	0.9997	69.35	5622	0.9997	69.5789	5338	0.9988	66.2949	1475	0.9947	15.5888	1554	0.9957	16.921	1403	0.9953	15.4862	GO:0031224//intrinsic component of membrane	GO:0046914//transition metal ion binding;GO:0046873//metal ion transmembrane transporter activity;GO:0019829//cation-transporting ATPase activity;GO:0005515//protein binding;GO:0032559	GO:0051707//response to other organism;GO:0009206;GO:0006816//calcium ion transport;GO:0048513//organ development;GO:0003006//developmental process involved in reproduction
Bra016492	2511	5675	0.9885	88.9711	5753	0.9861	91.3608	5620	0.9881	89.5605	1671	0.9932	22.6609	1748	0.9725	24.4228	1770	0.9801	25.0691	GO:0043231//intracellular membrane-bounded organelle	GO:0001071//nucleic acid binding transcription factor activity;GO:0043565//sequence-specific DNA binding;GO:0005515//protein binding	GO:0006412//translation;GO:0009888//tissue development;GO:0010051//xylem and phloem pattern formation;GO:0009755//hormone-mediated signaling pathway;GO:0048513//organ development;GO:0009791//post-embryonic development;GO:0006351//transcription, DNA-templated;GO:0000578//embryonic axis specification
Bra036905	441	5673	0.9977	506.412	6213	0.9977	561.791	5987	0.9977	543.247	822	0.9932	63.4718	776	0.9932	61.734	786	0.9977	63.3863	GO:0031224//intrinsic component of membrane	GO:0005488//binding	GO:0051234//establishment of localization;GO:0010876//lipid localization
Bra003735	483	5662	0.9979	461.479	5489	0.9979	453.167	5783	0.9979	479.107	7366	0.9959	519.316	6132	0.9979	445.407	6279	0.9979	462.333	GO:0043231//intracellular membrane-bounded organelle;GO:0015630//microtubule cytoskeleton;GO:0031461//cullin-RING ubiquitin ligase complex;GO:0044444//cytoplasmic part;GO:0016020//membrane	GO:0005488//binding	GO:0010038//response to metal ion;GO:0007126//meiotic nuclear division;GO:0019941//modification-dependent protein catabolic process;GO:0000087//mitotic M phase;GO:0000018//regulation of DNA recombination;GO:0003006//developmental process involved in reproduction
Bra039688	1281	5654	0.9992	173.755	5448	0.9992	169.59	5470	0.9992	170.87	3429	0.9984	91.1519	3118	0.9992	85.3942	3319	0.9984	92.1446	GO:0005838//proteasome regulatory particle;GO:0043231//intracellular membrane-bounded organelle;GO:0016020//membrane	GO:0042623//ATPase activity, coupled;GO:0032559	GO:0019941//modification-dependent protein catabolic process
Bra012506	1608	5645	0.9994	138.2	5370	0.9994	133.168	5549	0.9994	138.088	5097	0.9956	107.938	4874	0.9994	106.341	4906	0.9994	108.506	GO:0016020//membrane;GO:0044424	GO:0005515//protein binding;GO:0032559	GO:0044267//cellular protein metabolic process
Bra013702	1086	5641	0.9991	204.482	5401	0.9991	198.315	5821	0.9982	214.484	3772	0.9991	118.274	3318	0.9991	107.188	3444	0.9963	112.783	-	-	-
Bra026227	1935	5633	0.6026	114.601	5533	0.6021	114.023	5899	0.6021	121.99	8649	0.6021	152.206	8029	0.6021	145.573	7817	0.6016	143.672	GO:0044464	GO:0032561//guanyl ribonucleotide binding	GO:0010038//response to metal ion
Bra018030	2667	5627	0.9989	83.0584	5204	0.9989	77.8084	5239	0.9985	78.6054	6133	0.9963	78.3064	6415	0.9985	84.3869	5732	0.9981	76.4355	GO:0009706//chloroplast inner membrane;GO:0009532//plastid stroma;GO:0030312;GO:0009534//chloroplast thylakoid	GO:0003676//nucleic acid binding;GO:0032559;GO:0042623//ATPase activity, coupled;GO:0016788//hydrolase activity, acting on ester bonds	GO:0017038//protein import;GO:0006605//protein targeting;GO:0015995//chlorophyll biosynthetic process;GO:0009657//plastid organization;GO:0006281//DNA repair
Bra019070	405	5615	0.9975	545.788	5742	0.9975	565.354	5834	0.9975	576.419	1975	0.9975	166.058	1880	0.9975	162.856	2111	0.9975	185.372	GO:0031090//organelle membrane;GO:0015934//large ribosomal subunit;GO:0009536//plastid;GO:0031981//nuclear lumen	GO:0005198//structural molecule activity	GO:0010467//gene expression;GO:0022613//ribonucleoprotein complex biogenesis
Bra031389	1557	5598	0.9961	141.538	5417	0.9981	138.734	5557	0.9987	142.817	1914	0.9923	41.8601	1796	0.9968	40.4687	1688	0.9955	38.5563	GO:0009536//plastid	GO:0016765//transferase activity, transferring alkyl or aryl (other than methyl) groups	GO:0008652//cellular amino acid biosynthetic process;GO:0043650;GO:0019632//shikimate metabolic process
Bra019574	621	5572	0.9984	353.223	5398	0.9984	346.62	5611	0.9984	361.556	5858	0.9984	321.222	5185	0.9984	292.927	5508	0.9984	315.438	GO:0031090//organelle membrane;GO:0015934//large ribosomal subunit;GO:0030312;GO:0031981//nuclear lumen	GO:0005198//structural molecule activity	GO:0010467//gene expression;GO:0022613//ribonucleoprotein complex biogenesis
Bra033706	1140	5570	0.9982	192.345	5115	0.9982	178.918	5535	0.9991	194.285	4379	0.9991	130.803	3901	0.9991	120.053	4131	0.9982	128.873	GO:0042579//microbody	GO:0046914//transition metal ion binding;GO:0016616//oxidoreductase activity, acting on the CH-OH group of donors, NAD or NADP as acceptor;GO:0016657//oxidoreductase activity, acting on NAD(P)H, nitrogenous group as acceptor	GO:0006067//ethanol metabolic process;GO:0009791//post-embryonic development;GO:0006081//cellular aldehyde metabolic process;GO:0009408//response to heat
Bra007192	1182	5566	0.9992	185.377	4980	0.9992	168.006	5379	0.9992	182.1	7856	0.9975	226.324	6954	0.9983	206.404	7338	0.9992	220.786	GO:0009532//plastid stroma;GO:0009526//plastid envelope;GO:0005576//extracellular region	GO:0043169//cation binding;GO:0019203//carbohydrate phosphatase activity	GO:0006952//defense response;GO:0005982//starch metabolic process;GO:0005985//sucrose metabolic process;GO:0015977//carbon fixation
Bra014387	771	5560	0.9987	283.89	5508	0.9987	284.873	5425	0.9987	281.561	3487	0.9974	154.009	3102	0.9987	141.153	3174	0.9987	146.408	GO:0031090//organelle membrane;GO:0015934//large ribosomal subunit;GO:0009536//plastid;GO:0031981//nuclear lumen	GO:0046914//transition metal ion binding;GO:0005198//structural molecule activity	GO:0010467//gene expression;GO:0022613//ribonucleoprotein complex biogenesis
Bra036111	1611	5554	0.9994	135.719	5316	0.9994	131.584	5372	0.9988	133.434	1761	0.9975	37.223	1685	0.9963	36.6949	1700	0.9975	37.5288	GO:0031981//nuclear lumen	-	-
Bra013643	1335	5542	0.9835	163.424	5584	0.9843	166.792	5741	0.9835	172.081	1774	0.9685	45.2501	1690	0.9693	44.4127	1755	0.9438	46.7528	GO:0043231//intracellular membrane-bounded organelle;GO:0031224//intrinsic component of membrane	GO:0046914//transition metal ion binding;GO:0000254//C-4 methylsterol oxidase activity	GO:0006694//steroid biosynthetic process;GO:0006631//fatty acid metabolic process
Bra013239	621	5541	0.9984	351.258	5249	0.9984	337.052	5590	0.9984	360.203	1945	0.9984	106.654	1475	0.9984	83.3301	1625	0.9984	93.0622	GO:0015934//large ribosomal subunit;GO:0009536//plastid;GO:0031981//nuclear lumen	GO:0005488//binding;GO:0005198//structural molecule activity	GO:0010467//gene expression
Bra001037	1074	5527	0.9991	202.588	4568	0.9991	169.603	4682	0.9981	174.443	1507	0.9963	47.7811	1462	0.9944	47.7578	1512	0.9972	50.0679	GO:0005840//ribosome;GO:0030312;GO:0031985//Golgi cisterna;GO:0005911//cell-cell junction;GO:0031090//organelle membrane	GO:0035251//UDP-glucosyltransferase activity;GO:0016759//cellulose synthase activity	GO:0010038//response to metal ion;GO:0045229//external encapsulating structure organization;GO:0009250//glucan biosynthetic process;GO:0006970//response to osmotic stress;GO:0042546//cell wall biogenesis
Bra037298	1476	5525	0.9986	147.359	5561	0.9966	150.238	5626	0.9986	152.525	281	0.9864	6.48287	227	0.9776	5.39562	224	0.981	5.39726	GO:0031224//intrinsic component of membrane	GO:0016628//oxidoreductase activity, acting on the CH-CH group of donors, NAD or NADP as acceptor;GO:0022891//substrate-specific transmembrane transporter activity	GO:0008152//metabolic process;GO:0071702
Bra001672	2400	5504	0.9396	90.2811	5056	0.94	84.0055	4921	0.94	82.0482	224	0.9083	3.17822	292	0.8896	4.26848	278	0.9029	4.11951	GO:0031224//intrinsic component of membrane	GO:0015299//solute:hydrogen antiporter activity	GO:0006811//ion transport
Bra005441	1428	5503	0.9986	151.705	5728	0.9993	159.951	5729	0.9993	160.538	3786	0.993	90.2817	3242	0.993	79.6501	3262	0.9965	81.2395	GO:0044464	GO:0008320//protein transmembrane transporter activity	GO:0006810//transport
Bra022019	1926	5503	0.6179	112.479	5325	0.6184	110.249	5339	0.6184	110.925	12732	0.6184	225.106	12636	0.6184	230.173	11885	0.6173	219.46	GO:0009941//chloroplast envelope;GO:0031224//intrinsic component of membrane	GO:0005342//organic acid transmembrane transporter activity;GO:0015145//monosaccharide transmembrane transporter activity	GO:0015717//triose phosphate transport;GO:0009642//response to light intensity;GO:0015711//organic anion transport
Bra006626	3921	5498	0.9936	55.1998	5317	0.9872	54.0732	5782	0.9865	59.0076	3867	0.9931	33.5834	3748	0.9936	33.5355	3791	0.9913	34.385	GO:0015934//large ribosomal subunit;GO:0016020//membrane;GO:0031981//nuclear lumen	GO:0003676//nucleic acid binding;GO:0005198//structural molecule activity	GO:0010467//gene expression
Bra029693	1098	5465	0.9991	195.937	5192	0.9991	188.558	4983	0.9991	181.6	7022	0.9973	217.774	6679	0.9982	213.408	6735	0.9973	218.146	GO:0005618//cell wall	-	-
Bra024240	2766	5461	0.9989	77.723	5327	0.9993	76.7967	5155	0.9996	74.5767	3773	0.9982	46.4496	3854	0.9949	48.8834	3724	0.9953	47.8817	GO:0009536//plastid	GO:0004558//alpha-glucosidase activity;GO:0005488//binding	GO:0006952//defense response;GO:0010038//response to metal ion;GO:0000902//cell morphogenesis;GO:0009250//glucan biosynthetic process
Bra028274	2328	5457	0.9983	92.2785	5100	0.9987	87.3573	5309	0.9983	91.255	5068	0.9966	74.1312	5061	0.9961	76.2702	4534	0.9927	69.2644	GO:0005618//cell wall;GO:0005576//extracellular region;GO:0031410//cytoplasmic vesicle	GO:0004175//endopeptidase activity;GO:0005515//protein binding	GO:0019538//protein metabolic process;GO:0010191;GO:0003006//developmental process involved in reproduction;GO:0044092//negative regulation of molecular function;GO:0009845//seed germination
Bra019733	1701	5450	0.9982	126.131	5787	0.9994	135.663	5506	0.9994	129.527	3184	0.9953	63.7406	3257	0.9976	67.1761	3378	0.9982	70.6264	GO:0043231//intracellular membrane-bounded organelle;GO:0030312;GO:0010316	GO:0008443//phosphofructokinase activity;GO:0032559	GO:0006007//glucose catabolic process;GO:0010038//response to metal ion;GO:0006796//phosphate-containing compound metabolic process
Bra039070	798	5450	0.9987	268.858	5000	0.9987	249.85	5315	0.9987	266.518	9954	0.9975	424.758	9470	0.9937	416.341	9615	0.9987	428.507	GO:0031224//intrinsic component of membrane;GO:0009521;GO:0009526//plastid envelope;GO:0031090//organelle membrane;GO:0009534//chloroplast thylakoid;GO:0009570//chloroplast stroma	GO:0043169//cation binding;GO:0046906//tetrapyrrole binding	GO:0006091//generation of precursor metabolites and energy;GO:0009639//response to red or far red light;GO:0006464//cellular protein modification process
Bra021517	1239	5446	0.9984	173.036	5141	0.9984	165.458	5312	0.9984	171.559	4423	0.9919	121.561	4267	0.9976	120.824	4101	0.9984	117.715	GO:0030312;GO:0031981//nuclear lumen;GO:0044444//cytoplasmic part;GO:0031090//organelle membrane	GO:0042623//ATPase activity, coupled;GO:0008135//translation factor activity, nucleic acid binding;GO:0032559	GO:0006412//translation;GO:0010038//response to metal ion
Bra016739	1464	5446	0.9986	146.442	5490	0.9986	149.535	5605	0.9986	153.201	757	0.9904	17.6077	838	0.9911	20.0819	630	0.9809	15.3042	GO:0044464	GO:0016491//oxidoreductase activity;GO:0005506//iron ion binding	GO:0008152//metabolic process
Bra039216	1026	5445	0.9971	208.92	5272	0.9981	204.899	5620	0.999	219.188	986	0.9883	32.7248	772	0.9864	26.398	884	0.9854	30.642	GO:0009532//plastid stroma	GO:0043169//cation binding;GO:0004659//prenyltransferase activity	GO:0016109
Bra024699	1755	5441	1	122.048	5194	0.9994	118.015	5287	0.9983	120.548	41992	0.9994	814.773	40712	0.9994	813.855	41160	0.9994	834.084	GO:0005840//ribosome;GO:0030312;GO:0031981//nuclear lumen;GO:0009536//plastid;GO:0031090//organelle membrane;GO:0005576//extracellular region	GO:0016628//oxidoreductase activity, acting on the CH-CH group of donors, NAD or NADP as acceptor;GO:0019899//enzyme binding;GO:0032559	GO:0006952//defense response;GO:0051707//response to other organism;GO:0010038//response to metal ion;GO:0044267//cellular protein metabolic process
Bra017134	1398	5429	0.9986	152.877	5526	0.9986	157.622	5673	0.9979	162.38	4457	0.9914	108.563	3973	0.9886	99.7041	4018	0.9928	102.215	GO:0000325//plant-type vacuole;GO:0031090//organelle membrane	GO:0005488//binding;GO:0015368//calcium:cation antiporter activity	GO:0051707//response to other organism;GO:0010038//response to metal ion;GO:0015672//monovalent inorganic cation transport;GO:0009409//response to cold;GO:0006875//cellular metal ion homeostasis;GO:0006970//response to osmotic stress;GO:0006816//calcium ion transport;GO:0044237//cellular metabolic process
Bra027469	372	5417	0.9973	573.252	5567	0.9973	596.747	5826	0.9973	626.692	6129	0.9973	561.04	5187	0.9973	489.187	5616	0.9973	536.903	GO:0030312;GO:0009532//plastid stroma;GO:0016020//membrane	GO:0005488//binding;GO:0015036//disulfide oxidoreductase activity	GO:0006952//defense response;GO:0010038//response to metal ion;GO:0044267//cellular protein metabolic process;GO:0009636//response to toxic substance;GO:0006091//generation of precursor metabolites and energy;GO:0019725//cellular homeostasis;GO:0009408//response to heat;GO:0006461//protein complex assembly;GO:0018904;GO:0051234//establishment of localization
Bra007577	1350	5415	0.9963	157.904	5522	0.9904	163.108	5650	0.9919	167.472	517	0.9652	13.0408	563	0.9815	14.6311	584	0.9941	15.3848	GO:0043231//intracellular membrane-bounded organelle;GO:0044444//cytoplasmic part	GO:0004672//protein kinase activity;GO:0032559	GO:0009725//response to hormone;GO:0006464//cellular protein modification process;GO:0006796//phosphate-containing compound metabolic process
Bra036182	1296	5410	0.9475	164.332	5313	0.9475	163.473	5298	0.9977	163.581	1860	0.9406	48.8714	1755	0.9375	47.5088	1756	0.9823	48.1872	GO:0016020//membrane;GO:0042579//microbody	GO:0016453	GO:0003006//developmental process involved in reproduction
Bra011081	5313	5408	0.9614	40.0707	5093	0.9616	38.2249	5320	0.9513	40.0681	8403	0.9283	53.857	9261	0.9066	61.1533	8832	0.83	59.1195	GO:0009532//plastid stroma;GO:0009526//plastid envelope	GO:0008135//translation factor activity, nucleic acid binding;GO:0004812//aminoacyl-tRNA ligase activity;GO:0032559	GO:0010038//response to metal ion;GO:0006418//tRNA aminoacylation for protein translation;GO:0003006//developmental process involved in reproduction
Bra013825	2109	5408	0.9991	100.946	5119	0.9995	96.7878	4971	0.9995	94.3179	3269	0.9986	52.782	3204	0.9981	53.2988	3173	0.9995	53.5063	GO:0044424	GO:0046914//transition metal ion binding	-
Bra008279	3807	5407	0.9976	55.9117	5371	0.9987	56.258	4819	0.9995	50.6525	6460	0.9989	57.7826	7513	0.9987	69.236	7164	0.9976	66.9244	-	GO:0000166//nucleotide binding	-
Bra000010	1134	5404	0.9982	187.6	5545	0.9991	194.985	5518	0.9982	194.713	274	0.9956	8.22782	311	0.9885	9.62164	379	0.9877	11.8861	GO:0030312;GO:0031981//nuclear lumen;GO:0043232;GO:0016020//membrane	GO:0005198//structural molecule activity;GO:0032559	GO:0009314//response to radiation;GO:0006996//organelle organization;GO:0009725//response to hormone;GO:0009913//epidermal cell differentiation;GO:0048588//developmental cell growth;GO:0006950//response to stress
Bra004114	4785	5390	0.9983	44.3442	5642	0.9983	47.0179	5140	0.9969	42.9841	7987	0.9996	56.8393	10251	0.9996	75.1598	8363	0.9992	62.1573	-	GO:0030528//transcription regulator activity;GO:0003676//nucleic acid binding;GO:0016787//hydrolase activity	GO:0006354//DNA-templated transcription, elongation;GO:0006355//regulation of transcription, DNA-templated
Bra010787	705	5376	0.9929	300.192	5310	0.9915	300.343	5519	0.9901	313.255	2550	0.9901	123.168	2149	0.9872	106.942	2195	0.9887	110.728	GO:0043234//protein complex;GO:0016020//membrane	GO:0008135//translation factor activity, nucleic acid binding	GO:0006412//translation;GO:0010038//response to metal ion
Bra005143	2232	5375	0.9991	94.8012	5562	0.9991	99.3685	5722	0.9982	102.584	1224	0.9879	18.6739	1200	0.991	18.862	1213	0.9906	19.3276	-	GO:0016811//hydrolase activity, acting on carbon-nitrogen (but not peptide) bonds, in linear amides	-
Bra013148	1206	5373	0.9992	175.388	4788	0.9992	158.314	5156	0.9983	171.077	18587	0.9992	524.819	16088	0.9992	468.011	16382	0.9983	483.094	GO:0009532//plastid stroma;GO:0005576//extracellular region;GO:0042579//microbody;GO:0016020//membrane	GO:0008483//transaminase activity;GO:0048037//cofactor binding	GO:0043094
Bra022927	1383	5371	0.9653	152.884	5044	0.9653	145.434	5396	0.9653	156.126	6878	0.9638	169.351	6076	0.9631	154.134	6433	0.9638	165.426	GO:0031981//nuclear lumen;GO:0009536//plastid;GO:0042579//microbody;GO:0031090//organelle membrane	GO:0016408	GO:0009694//jasmonic acid metabolic process;GO:0009062//fatty acid catabolic process;GO:0009657//plastid organization;GO:0009738//abscisic acid-activated signaling pathway;GO:0006950//response to stress
Bra010412	405	5370	0.9975	521.974	5380	0.9975	529.711	5498	0.9975	543.221	2007	0.9975	168.748	1988	0.9975	172.212	2239	0.9975	196.612	GO:0031090//organelle membrane;GO:0015934//large ribosomal subunit;GO:0009536//plastid;GO:0031981//nuclear lumen	GO:0005198//structural molecule activity	GO:0010467//gene expression;GO:0022613//ribonucleoprotein complex biogenesis
Bra027209	2433	5370	0.9979	86.8884	5194	0.9988	85.1279	5244	0.9988	86.2477	6314	0.9992	88.371	5718	0.9992	82.4525	5385	0.9988	78.7146	GO:0030135//coated vesicle;GO:0009526//plastid envelope;GO:0016020//membrane	GO:0004620//phospholipase activity;GO:0046872//metal ion binding;GO:0035091//phosphatidylinositol binding	GO:0010118//stomatal movement;GO:0010038//response to metal ion;GO:0032787//monocarboxylic acid metabolic process;GO:0006650//glycerophospholipid metabolic process;GO:0032501//multicellular organismal process;GO:0009738//abscisic acid-activated signaling pathway
Bra027109	447	5367	0.9978	472.665	4843	0.9978	432.035	4852	0.9978	434.35	5416	0.9821	412.59	4850	0.9843	380.659	5216	0.9821	414.994	GO:0009532//plastid stroma	GO:0043169//cation binding;GO:0051536//iron-sulfur cluster binding	GO:0009314//response to radiation;GO:0022900//electron transport chain
Bra021150	2988	5366	0.9314	70.6968	4878	0.9782	65.0988	4411	0.9307	59.0722	3985	0.9307	45.4145	4577	0.9307	53.7405	4473	0.9311	53.239	GO:0043234//protein complex	GO:0004683//calmodulin-dependent protein kinase activity	GO:0015031//protein transport
Bra026398	1305	5361	0.9992	161.72	5230	0.9985	159.81	5251	0.9985	161.012	3952	0.99	103.123	3754	0.9962	100.922	3921	0.9985	106.856	-	GO:0008905;GO:0004645//phosphorylase activity;GO:0005488//binding;GO:0035251//UDP-glucosyltransferase activity	GO:0052482;GO:0009719
Bra023242	1494	5358	0.9993	141.183	5123	0.9993	136.737	5066	0.9993	135.688	5816	0.998	132.563	6009	0.9973	141.109	5624	0.998	133.877	GO:0043231//intracellular membrane-bounded organelle	GO:0003676//nucleic acid binding	-
Bra032004	1305	5353	0.9249	161.479	4762	0.9257	145.509	4699	0.9272	144.086	6828	0.9264	178.168	6895	0.9272	185.364	6703	0.9203	182.671	GO:0016020//membrane;GO:0042995//cell projection	GO:0051748//UTP-monosaccharide-1-phosphate uridylyltransferase activity	GO:0052386//cell wall thickening;GO:0006970//response to osmotic stress;GO:0005984//disaccharide metabolic process;GO:0010038//response to metal ion;GO:0009267//cellular response to starvation;GO:0048229//gametophyte development
Bra029272	684	5348	0.9985	307.797	5897	0.9985	343.785	5936	0.9985	347.268	1649	0.9912	82.0941	1602	0.9985	82.169	1491	0.9956	77.5235	GO:0031090//organelle membrane;GO:0031224//intrinsic component of membrane	-	GO:0009628//response to abiotic stimulus;GO:0003006//developmental process involved in reproduction
Bra017753	1455	5348	0.9986	144.696	5431	0.9986	148.843	5491	0.9979	151.013	4497	0.9986	105.246	3868	0.9973	93.2664	3902	0.9952	95.3753	GO:0043231//intracellular membrane-bounded organelle	GO:0004030//aldehyde dehydrogenase [NAD(P)+] activity;GO:0005488//binding	GO:0044237//cellular metabolic process
Bra034658	1179	5336	0.9992	178.169	6078	0.9992	205.57	5385	0.9992	182.767	1585	0.9992	45.7786	1543	0.9992	45.9149	1552	0.9992	46.8155	-	GO:0016747//transferase activity, transferring acyl groups other than amino-acyl groups	GO:0010208//pollen wall assembly;GO:0009698//phenylpropanoid metabolic process
Bra032118	1566	5336	0.9681	134.139	5338	0.947	135.925	5166	0.9457	132.005	6303	0.9457	137.057	5615	0.947	125.794	5808	0.9451	131.901	GO:0009536//plastid	GO:0046914//transition metal ion binding;GO:0008238//exopeptidase activity;GO:0008237//metallopeptidase activity	GO:0019538//protein metabolic process;GO:0010038//response to metal ion
Bra004057	2676	5332	0.9996	78.4393	4673	0.9989	69.6341	5142	0.9996	76.8905	11616	0.9996	147.815	11885	0.9996	155.817	10724	0.9989	142.522	GO:0009532//plastid stroma;GO:0009534//chloroplast thylakoid	GO:0046914//transition metal ion binding;GO:0016702//oxidoreductase activity, acting on single donors with incorporation of molecular oxygen, incorporation of two atoms of oxygen	GO:0051707//response to other organism;GO:0006633//fatty acid biosynthetic process;GO:0009694//jasmonic acid metabolic process;GO:0009719;GO:0006950//response to stress
Bra007759	2964	5323	0.9973	70.6981	5147	0.999	69.2449	4774	0.9993	64.4512	2303	0.9953	26.4584	2446	0.9838	28.9521	2377	0.9912	28.5209	GO:0043231//intracellular membrane-bounded organelle;GO:0031224//intrinsic component of membrane;GO:0031410//cytoplasmic vesicle	GO:0004672//protein kinase activity;GO:0016787//hydrolase activity;GO:0032559;GO:0016628//oxidoreductase activity, acting on the CH-CH group of donors, NAD or NADP as acceptor	GO:0006833//water transport;GO:0007155//cell adhesion;GO:0003006//developmental process involved in reproduction;GO:0007047;GO:0009886//post-embryonic morphogenesis;GO:0009943//adaxial/abaxial axis specification;GO:0009887//organ morphogenesis;GO:0006464//cellular protein modification process;GO:0050794//regulation of cellular process;GO:0016049//cell growth;GO:0048229//gametophyte development;GO…
Bra039176	1095	5315	0.9991	191.082	5125	0.9991	186.634	5483	0.9991	200.369	2973	0.9973	92.4545	3004	0.9982	96.247	2914	0.9973	94.6427	-	GO:0005488//binding;GO:0016831//carboxy-lyase activity	GO:0006596//polyamine biosynthetic process;GO:0019058//viral life cycle
Bra001931	1455	5296	1	143.29	5222	1	143.115	4933	0.9993	135.667	5945	0.9986	139.135	5665	0.9993	136.596	5815	0.9993	142.134	GO:0009536//plastid;GO:0042579//microbody	GO:0015038//glutathione disulfide oxidoreductase activity;GO:0000166//nucleotide binding;GO:0050662//coenzyme binding	GO:0009314//response to radiation;GO:0006790//sulfur compound metabolic process;GO:0019725//cellular homeostasis;GO:0019953//sexual reproduction;GO:0000729//DNA double-strand break processing
Bra001104	2271	5296	0.9837	91.8038	5076	0.9916	89.1285	5120	0.9956	90.2152	2454	0.9934	36.7963	2333	0.9925	36.0412	2606	0.9943	40.8102	GO:0043231//intracellular membrane-bounded organelle	GO:0046914//transition metal ion binding;GO:0016279//protein-lysine N-methyltransferase activity	GO:0016571//histone methylation
Bra032254	3336	5295	0.9661	62.4841	5148	0.9652	61.5353	5065	0.9658	60.7548	4104	0.964	41.8918	4343	0.982	45.6736	4015	0.9643	42.8027	GO:0043231//intracellular membrane-bounded organelle;GO:0044444//cytoplasmic part	GO:0004519//endonuclease activity;GO:0008135//translation factor activity, nucleic acid binding	GO:0006412//translation;GO:0009725//response to hormone;GO:0048364//root development;GO:0042445//hormone metabolic process;GO:0045087//innate immune response;GO:0009887//organ morphogenesis;GO:0035194//posttranscriptional gene silencing by RNA;GO:0048468//cell development;GO:0003006//developmental process involved in reproduction;GO:0009639//response to red or far red light
Bra009312	1536	5293	0.9883	135.656	4858	0.987	126.118	4601	0.9967	119.864	3336	0.987	73.9575	3382	0.987	77.2474	3158	0.9844	73.1194	-	GO:0016709//oxidoreductase activity, acting on paired donors, with incorporation or reduction of molecular oxygen, NAD(P)H as one donor, and incorporation of one atom of oxygen;GO:0005506//iron ion binding	GO:0009699//phenylpropanoid biosynthetic process;GO:0009416//response to light stimulus
Bra020712	306	5292	0.9967	680.813	5464	0.9967	712.035	6214	0.9967	812.6	2755	0.9967	306.583	2143	0.9967	245.698	2248	0.9967	261.268	-	-	-
Bra015693	1140	5291	0.9982	182.71	5286	0.9991	184.899	5354	0.9991	187.932	1824	0.9965	54.4838	1722	0.9947	52.9944	1738	0.9947	54.2196	-	GO:0003824//catalytic activity;GO:0046914//transition metal ion binding	GO:0008152//metabolic process
Bra035476	1926	5283	0.999	107.983	5372	0.9995	111.222	5468	0.9995	113.605	1608	0.9948	28.43	1633	0.9969	29.7462	1592	0.9912	29.3967	-	GO:0016741	GO:0006730//one-carbon metabolic process
Bra001004	1911	5280	0.9979	108.768	5690	0.999	118.731	5066	0.999	106.079	6496	0.9963	115.753	6778	0.9958	124.435	6862	0.9995	127.703	-	GO:0003676//nucleic acid binding;GO:0042623//ATPase activity, coupled;GO:0032559	GO:0009207
Bra035124	1206	5279	0.9801	172.319	5085	0.9917	168.134	5297	0.9793	175.756	4046	0.9776	114.242	3504	0.9776	101.934	3788	0.9983	111.705	GO:0031090//organelle membrane;GO:0043231//intracellular membrane-bounded organelle;GO:0044444//cytoplasmic part;GO:0005576//extracellular region	GO:0016301//kinase activity;GO:0032559	GO:0006796//phosphate-containing compound metabolic process;GO:0006007//glucose catabolic process
Bra032586	609	5271	0.9984	340.726	4908	0.9984	321.366	5309	0.9984	348.837	4421	0.9984	247.201	3830	0.9984	220.639	4329	0.9984	252.803	GO:0015934//large ribosomal subunit;GO:0016020//membrane;GO:0031981//nuclear lumen	GO:0005198//structural molecule activity	GO:0003006//developmental process involved in reproduction;GO:0010467//gene expression;GO:0022613//ribonucleoprotein complex biogenesis
Bra013735	1872	5270	0.9984	110.824	5181	0.9984	110.362	5063	0.9989	108.225	10863	0.9995	197.602	10569	0.9989	198.075	10152	0.9995	192.867	GO:0016020//membrane	GO:0015645//fatty acid ligase activity	GO:0006631//fatty acid metabolic process
Bra002241	672	5267	0.9985	308.549	5165	0.9985	306.488	5570	0.997	331.675	5557	0.997	281.591	4776	0.997	249.343	4722	0.9881	249.901	GO:0043234//protein complex;GO:0005576//extracellular region	GO:0008135//translation factor activity, nucleic acid binding	GO:0006952//defense response;GO:0006412//translation
Bra004247	2112	5263	0.9991	98.1	5025	0.9981	94.8755	4922	0.9991	93.2555	11181	0.9976	180.274	11759	0.9976	195.334	10683	0.9976	179.892	GO:0009941//chloroplast envelope;GO:0044436;GO:0031224//intrinsic component of membrane;GO:0009534//chloroplast thylakoid	GO:0004175//endopeptidase activity;GO:0032559;GO:0043169//cation binding;GO:0042623//ATPase activity, coupled	GO:0044257//cellular protein catabolic process;GO:0009767//photosynthetic electron transport chain;GO:0009207;GO:0009765//photosynthesis, light harvesting
Bra020239	1767	5262	0.9734	117.231	5127	0.9791	115.701	5317	0.9717	120.408	2315	0.966	44.613	2315	0.966	45.9638	2130	0.966	42.8701	GO:0031090//organelle membrane;GO:0009536//plastid	GO:0016862//intramolecular oxidoreductase activity, interconverting keto- and enol-groups;GO:0015036//disulfide oxidoreductase activity;GO:0004576//oligosaccharyl transferase activity	GO:0018904;GO:0033554//cellular response to stress;GO:0019725//cellular homeostasis
Bra039151	1590	5260	0.9987	130.232	5633	0.9981	141.272	5432	0.9994	136.707	4046	0.9981	86.6515	3734	0.9994	82.3908	3539	0.9987	79.1581	GO:0030312;GO:0005746//mitochondrial respiratory chain;GO:0031981//nuclear lumen;GO:0009536//plastid	GO:0004175//endopeptidase activity;GO:0046914//transition metal ion binding	GO:0019538//protein metabolic process
Bra029771	372	5258	0.9973	556.426	5473	0.9973	586.671	5094	0.9973	547.952	3479	0.9973	318.463	3328	0.9973	313.864	3283	0.9946	313.863	GO:0031090//organelle membrane;GO:0015934//large ribosomal subunit;GO:0031981//nuclear lumen	GO:0005198//structural molecule activity	GO:0010467//gene expression;GO:0022613//ribonucleoprotein complex biogenesis
Bra000159	960	5255	0.9969	215.492	5331	0.9979	221.437	5465	0.9979	227.796	2149	0.9948	76.2276	1922	0.9938	70.2399	2054	0.9917	76.0923	GO:0005840//ribosome	GO:0005198//structural molecule activity	GO:0006970//response to osmotic stress;GO:0022613//ribonucleoprotein complex biogenesis;GO:0006412//translation
Bra005425	801	5253	0.9988	258.169	4578	0.9988	227.906	4742	0.9988	236.895	10426	0.9988	443.233	8639	0.9988	378.384	9497	0.9988	421.663	GO:0031224//intrinsic component of membrane;GO:0009521;GO:0009526//plastid envelope;GO:0009534//chloroplast thylakoid;GO:0009570//chloroplast stroma;GO:0005576//extracellular region	GO:0043169//cation binding;GO:0046906//tetrapyrrole binding	GO:0009746;GO:0006091//generation of precursor metabolites and energy;GO:0009639//response to red or far red light;GO:0006464//cellular protein modification process
Bra001391	4359	5250	0.9901	47.4135	5351	0.9906	48.9508	4786	0.9904	43.9352	4921	0.9906	38.4427	5455	0.9904	43.9045	4524	0.9894	36.9103	GO:0012510//trans-Golgi network transport vesicle membrane;GO:0009536//plastid;GO:0005905//coated pit	-	GO:0015031//protein transport
Bra015088	621	5250	0.9984	332.811	5113	0.9984	328.319	5356	0.9984	345.125	2239	0.9984	122.775	1800	0.9984	101.691	1959	0.9968	112.19	GO:0015934//large ribosomal subunit;GO:0009536//plastid;GO:0031981//nuclear lumen	GO:0005488//binding;GO:0005198//structural molecule activity	GO:0010467//gene expression
Bra019004	360	5244	0.9972	573.442	5228	0.9972	579.089	6101	0.9944	678.149	854	0.9861	80.7798	560	0.9833	54.5742	557	0.9722	55.0256	-	-	-
Bra013507	2091	5244	0.999	98.7275	4961	0.9986	94.6079	4973	0.9986	95.1681	3771	0.9876	61.4115	3971	0.9876	66.6266	3755	0.9627	63.8657	GO:0005618//cell wall;GO:0031410//cytoplasmic vesicle;GO:0005789//endoplasmic reticulum membrane	GO:0004576//oligosaccharyl transferase activity	GO:0006950//response to stress;GO:0006487//protein N-linked glycosylation
Bra024620	1035	5244	0.9903	199.458	5060	0.9981	194.95	5177	0.9952	200.154	1708	0.9807	56.1946	1466	0.9749	49.693	1361	0.9643	46.7659	GO:0016020//membrane	GO:0008757//S-adenosylmethionine-dependent methyltransferase activity;GO:0005488//binding;GO:0016765//transferase activity, transferring alkyl or aryl (other than methyl) groups	GO:0006596//polyamine biosynthetic process;GO:0006730//one-carbon metabolic process
Bra023511	594	5235	0.9983	346.944	4951	0.9966	332.368	5288	0.9983	356.231	2703	0.9882	154.955	2205	0.9848	130.234	2303	0.9933	137.886	GO:0031090//organelle membrane;GO:0015935//small ribosomal subunit;GO:0030312;GO:0009536//plastid;GO:0031981//nuclear lumen	GO:0003723//RNA binding;GO:0005198//structural molecule activity	GO:0010467//gene expression
Bra012053	5655	5226	0.9936	36.3803	5525	0.9942	38.9594	4788	0.9936	33.8804	2981	0.9926	17.9505	3569	0.9903	22.1419	3067	0.9908	19.2883	-	-	-
Bra029831	2121	5219	0.9995	96.8671	4978	0.9991	93.5893	5579	0.9995	105.255	3073	0.9925	49.3366	2813	0.9934	46.5297	2744	0.9906	46.0103	GO:0044424	GO:0016840	GO:0006558//L-phenylalanine metabolic process
Bra028324	669	5215	0.9985	306.872	5152	0.9985	307.087	5157	0.9985	308.459	1096	0.9955	55.7868	716	0.9581	37.5481	866	0.9552	46.0366	-	GO:0003824//catalytic activity	GO:0008152//metabolic process;GO:0009791//post-embryonic development
Bra039165	1074	5210	0.9981	190.969	4814	0.9991	178.737	4779	0.9991	178.057	2659	0.9972	84.3065	2646	0.9981	86.4345	2728	0.9981	90.3341	GO:0005840//ribosome;GO:0030312;GO:0031985//Golgi cisterna;GO:0005911//cell-cell junction;GO:0031090//organelle membrane	GO:0035251//UDP-glucosyltransferase activity;GO:0016759//cellulose synthase activity	GO:0010038//response to metal ion;GO:0045229//external encapsulating structure organization;GO:0009250//glucan biosynthetic process;GO:0006970//response to osmotic stress;GO:0042546//cell wall biogenesis
Bra018797	1962	5207	0.999	104.476	4653	0.9985	94.5684	4827	0.9995	98.4476	2414	0.9964	41.8972	2202	0.9975	39.3749	2271	0.9975	41.1652	-	GO:0008135//translation factor activity, nucleic acid binding	GO:0006970//response to osmotic stress;GO:0006412//translation
Bra038233	1686	5202	0.9982	121.463	5164	0.9988	122.135	4833	0.9982	114.706	6509	0.9988	131.463	6271	0.9988	130.491	6048	0.9988	127.575	GO:0031224//intrinsic component of membrane;GO:0031090//organelle membrane	GO:0016628//oxidoreductase activity, acting on the CH-CH group of donors, NAD or NADP as acceptor;GO:0005515//protein binding;GO:0050662//coenzyme binding	GO:0009314//response to radiation;GO:0016129;GO:0000902//cell morphogenesis
Bra013159	1155	5199	0.8	177.202	5051	0.8043	174.384	5042	0.8043	174.682	3468	0.7974	102.246	3710	0.7965	112.692	3727	0.7948	114.76	GO:0009526//plastid envelope;GO:0043234//protein complex;GO:0009532//plastid stroma	GO:0046914//transition metal ion binding;GO:0016628//oxidoreductase activity, acting on the CH-CH group of donors, NAD or NADP as acceptor;GO:0004312//fatty acid synthase activity	GO:0006631//fatty acid metabolic process
Bra031259	3288	5195	0.9985	62.199	5162	0.9997	62.6034	4823	0.9991	58.6965	1075	0.9948	11.1333	1159	0.9945	12.3667	1087	0.9808	11.7574	GO:0031224//intrinsic component of membrane	GO:0046873//metal ion transmembrane transporter activity;GO:0019829//cation-transporting ATPase activity;GO:0005515//protein binding;GO:0032559	GO:0051707//response to other organism;GO:0009206;GO:0006816//calcium ion transport;GO:0048513//organ development;GO:0003006//developmental process involved in reproduction
Bra002825	1665	5187	0.9976	122.64	4721	0.9862	113.066	4775	0.9922	114.759	197	0.9778	4.02902	196	0.958	4.12994	208	0.958	4.44284	-	GO:0046914//transition metal ion binding;GO:0016682//oxidoreductase activity, acting on diphenols and related substances as donors, oxygen as acceptor	GO:0008152//metabolic process
Bra009782	792	5182	0.9987	257.574	5230	0.9987	263.323	5166	0.9987	261.009	2824	0.9975	121.419	2344	0.9975	103.833	2592	0.9987	116.392	GO:0019866//organelle inner membrane;GO:0009526//plastid envelope;GO:0031224//intrinsic component of membrane	GO:0008320//protein transmembrane transporter activity	GO:0006810//transport
Bra041037	2670	5174	0.9996	76.286	5076	0.9996	75.8093	4711	0.9989	70.6039	6935	0.997	88.4469	7050	0.9978	92.6359	6456	0.9993	85.9932	GO:0043231//intracellular membrane-bounded organelle	GO:0001071//nucleic acid binding transcription factor activity	GO:0006351//transcription, DNA-templated
Bra018700	1524	5173	0.9987	133.625	4820	0.9993	126.117	4795	0.998	125.901	5715	0.9967	127.696	5420	0.9954	124.772	5582	0.9961	130.262	GO:0043234//protein complex;GO:0005746//mitochondrial respiratory chain;GO:0009536//plastid;GO:0005576//extracellular region	GO:0016668//oxidoreductase activity, acting on a sulfur group of donors, NAD(P) as acceptor;GO:0046914//transition metal ion binding;GO:0050662//coenzyme binding;GO:0032559	GO:0009314//response to radiation;GO:0010038//response to metal ion;GO:0019725//cellular homeostasis;GO:0008152//metabolic process
Bra020967	558	5165	0.9982	364.389	4786	0.9982	342.019	5193	0.9982	372.401	6827	0.9982	416.623	6802	0.9982	427.665	6498	0.9982	414.15	-	-	-
Bra008713	594	5161	0.9983	342.04	5240	0.9983	351.768	5740	0.9983	386.681	1361	0.9983	78.0223	1063	0.9949	62.7839	1208	0.968	72.3256	GO:0031090//organelle membrane;GO:0015935//small ribosomal subunit;GO:0030312;GO:0009536//plastid;GO:0031981//nuclear lumen	GO:0003723//RNA binding;GO:0005198//structural molecule activity	GO:0010467//gene expression
Bra012127	2007	5152	0.998	101.055	4913	0.9965	97.6139	4749	0.9955	94.6851	9297	0.9995	157.74	9210	0.998	160.996	8989	0.998	159.285	GO:0009941//chloroplast envelope;GO:0009534//chloroplast thylakoid	GO:0016709//oxidoreductase activity, acting on paired donors, with incorporation or reduction of molecular oxygen, NAD(P)H as one donor, and incorporation of one atom of oxygen	GO:0009687//abscisic acid metabolic process;GO:0009756//carbohydrate mediated signaling;GO:0016117//carotenoid biosynthetic process;GO:0009639//response to red or far red light;GO:0006950//response to stress
Bra029608	2178	5143	0.9995	92.9583	5006	0.9986	91.6527	4768	0.9986	87.6002	3055	0.9982	47.764	3129	0.9986	50.4022	3015	0.9977	49.2313	GO:0030312;GO:0005777//peroxisome;GO:0031981//nuclear lumen	GO:0016863//intramolecular oxidoreductase activity, transposing C=C bonds;GO:0016616//oxidoreductase activity, acting on the CH-OH group of donors, NAD or NADP as acceptor;GO:0048037//cofactor binding;GO:0016836//hydro-lyase activity;GO:0016856	GO:0009062//fatty acid catabolic process
Bra018301	774	5142	0.9083	261.53	5051	0.9096	260.225	5491	0.9276	283.882	3042	0.9884	133.834	2379	0.9677	107.834	2232	0.9638	102.557	GO:0000785//chromatin;GO:0031981//nuclear lumen	GO:0003676//nucleic acid binding	GO:0034728//nucleosome organization
Bra033172	1863	5140	0.9995	108.613	5105	0.9989	109.268	4998	0.9995	107.352	345	0.9893	6.30599	418	0.9812	7.87164	409	0.9936	7.80768	-	GO:0016741;GO:0016772//transferase activity, transferring phosphorus-containing groups	GO:0006730//one-carbon metabolic process;GO:0006796//phosphate-containing compound metabolic process
Bra024417	3045	5139	0.9947	66.4387	5131	0.9954	67.1934	4878	0.9947	64.1034	9450	0.9997	105.68	10972	0.9961	126.415	9611	0.9961	112.252	GO:0043231//intracellular membrane-bounded organelle	GO:0016624//oxidoreductase activity, acting on the aldehyde or oxo group of donors, disulfide as acceptor;GO:0019842//vitamin binding	GO:0006007//glucose catabolic process
Bra016338	846	5133	0.9988	238.853	4889	0.9988	230.442	4711	0.9988	222.828	537	0.9882	21.6148	585	0.9917	24.2598	597	0.9811	25.0966	-	-	-
Bra001637	507	5128	0.998	398.171	4846	0.998	381.143	5034	0.998	397.312	7501	0.998	503.8	6292	0.998	435.394	6732	0.998	472.224	GO:0009536//plastid;GO:0042995//cell projection;GO:0031090//organelle membrane;GO:0005576//extracellular region	GO:0005488//binding	GO:0000278//mitotic cell cycle;GO:0006952//defense response;GO:0010038//response to metal ion;GO:0016049//cell growth;GO:0048878//chemical homeostasis;GO:0035264//multicellular organism growth;GO:0048528//post-embryonic root development;GO:0000904//cell morphogenesis involved in differentiation
Bra038952	1218	5114	0.9975	165.289	5241	0.9984	171.585	5042	0.9975	165.647	2306	0.9959	64.4702	2367	0.9959	68.1793	2117	0.9975	61.8138	GO:0031224//intrinsic component of membrane;GO:0009941//chloroplast envelope	-	GO:0051234//establishment of localization
Bra010097	1644	5110	0.9988	122.363	5188	0.9988	125.838	5209	0.9988	126.788	3038	0.9951	62.9264	2881	0.9927	61.4813	2913	0.9957	63.0159	GO:0009536//plastid	GO:0004030//aldehyde dehydrogenase [NAD(P)+] activity;GO:0016646//oxidoreductase activity, acting on the CH-NH group of donors, NAD or NADP as acceptor;GO:0046914//transition metal ion binding	GO:0006536//glutamate metabolic process;GO:0006970//response to osmotic stress
Bra005687	930	5101	0.9989	215.925	4767	0.9978	204.397	4650	0.9989	200.077	3523	0.9925	128.996	2831	0.9989	106.797	2884	0.9935	110.287	GO:0009536//plastid;GO:0016020//membrane	GO:0042802//identical protein binding;GO:0046983//protein dimerization activity	GO:0019752//carboxylic acid metabolic process;GO:0033194//response to hydroperoxide;GO:0008614//pyridoxine metabolic process;GO:0006778//porphyrin-containing compound metabolic process;GO:0009108//coenzyme biosynthetic process;GO:0042364;GO:0006972//hyperosmotic response
Bra024895	729	5101	0.9986	275.459	5211	0.9973	285.04	5441	0.9973	298.661	2411	0.9973	112.62	2187	0.9931	105.25	2385	0.9931	116.352	GO:0031090//organelle membrane;GO:0015934//large ribosomal subunit;GO:0030312;GO:0009536//plastid;GO:0031981//nuclear lumen	GO:0005488//binding;GO:0005198//structural molecule activity	GO:0010467//gene expression
Bra010700	1857	5091	0.9973	107.925	4693	0.9984	100.775	4609	0.9989	99.3166	3022	0.9995	55.4153	2886	0.9919	54.5238	2894	0.9925	55.4241	GO:0044464	-	GO:0051234//establishment of localization
Bra006395	1413	5086	0.9745	141.698	5077	0.9731	143.277	4892	0.9731	138.539	2068	0.9745	49.8374	2122	0.9724	52.6872	2104	0.9703	52.956	GO:0016020//membrane;GO:0042995//cell projection	GO:0016772//transferase activity, transferring phosphorus-containing groups	GO:0052386//cell wall thickening;GO:0006970//response to osmotic stress;GO:0005984//disaccharide metabolic process;GO:0010038//response to metal ion;GO:0048229//gametophyte development;GO:0009267//cellular response to starvation
Bra030569	999	5083	0.994	200.302	4735	0.986	189.002	4790	0.987	191.865	3690	0.986	125.779	3341	0.987	117.331	3380	0.985	120.327	GO:0009532//plastid stroma;GO:0031090//organelle membrane;GO:0005576//extracellular region	GO:0016615//malate dehydrogenase activity;GO:0005488//binding	GO:0006007//glucose catabolic process;GO:0010038//response to metal ion;GO:0043648//dicarboxylic acid metabolic process;GO:0006970//response to osmotic stress;GO:0009060//aerobic respiration
Bra031785	1227	5079	0.9992	162.953	5158	0.9992	167.629	4977	0.9992	162.312	4966	0.9959	137.819	4688	0.9984	134.043	4859	0.9976	140.836	GO:0005840//ribosome;GO:0043234//protein complex;GO:0009526//plastid envelope;GO:0005576//extracellular region	GO:0016769//transferase activity, transferring nitrogenous groups;GO:0008168//methyltransferase activity	GO:0010038//response to metal ion;GO:0006544//glycine metabolic process;GO:0006730//one-carbon metabolic process
Bra033531	2670	5075	0.991	74.8263	4996	0.9906	74.6145	4713	0.9899	70.6339	3194	0.9899	40.7353	3450	0.991	45.3325	3287	0.9899	43.7825	GO:0044424	GO:0016773//phosphotransferase activity, alcohol group as acceptor;GO:0032559	GO:0019321//pentose metabolic process;GO:0010467//gene expression;GO:0006796//phosphate-containing compound metabolic process
Bra003525	3321	5072	0.9994	60.1229	4906	0.9997	58.9075	4475	0.9994	53.9201	4764	0.9973	48.8484	5564	0.9928	58.7787	4740	0.9994	50.76	GO:0031461//cullin-RING ubiquitin ligase complex	-	-
Bra010510	5475	5071	0.9954	36.4619	5338	0.9947	38.8782	4656	0.9947	34.0295	4825	0.9938	30.0096	6190	0.9887	39.6651	4704	0.9874	30.5559	GO:0016591//DNA-directed RNA polymerase II, holoenzyme	GO:0034062//RNA polymerase activity;GO:0016757//transferase activity, transferring glycosyl groups;GO:0003676//nucleic acid binding	GO:0006351//transcription, DNA-templated
Bra013905	933	5067	0.9989	213.796	5196	0.9989	222.075	5216	0.9968	223.709	2034	0.9968	74.2363	2005	0.9989	75.3936	2028	0.9968	77.3033	GO:0031981//nuclear lumen	GO:0003723//RNA binding;GO:0016741	GO:0006399//tRNA metabolic process;GO:0042254//ribosome biogenesis;GO:0006730//one-carbon metabolic process;GO:0009451//RNA modification
Bra038111	1758	5062	0.9983	113.353	4781	0.9983	108.446	4868	0.9989	110.805	7793	0.9983	150.95	7899	0.9977	157.636	8009	0.9983	162.021	GO:0031224//intrinsic component of membrane	GO:0046872//metal ion binding	GO:0006810//transport
Bra001934	1734	5054	1	114.74	5153	0.9994	118.501	5051	0.9994	116.562	15739	0.9988	309.083	14804	0.9994	299.524	15135	0.9988	310.417	GO:0005840//ribosome;GO:0031090//organelle membrane;GO:0044429//mitochondrial part	GO:0046914//transition metal ion binding;GO:0005515//protein binding;GO:0032559	GO:0006996//organelle organization;GO:0010038//response to metal ion;GO:0006457//protein folding;GO:0006950//response to stress
Bra008045	1284	5052	0.9953	154.892	5082	0.9953	157.827	5341	0.9766	166.45	629	0.9657	16.6814	547	0.9603	14.946	581	0.9502	16.0925	GO:0005618//cell wall;GO:0031981//nuclear lumen;GO:0044444//cytoplasmic part;GO:0031090//organelle membrane	GO:0042623//ATPase activity, coupled;GO:0008135//translation factor activity, nucleic acid binding;GO:0032559	GO:0006412//translation;GO:0010038//response to metal ion
Bra002255	2346	5051	0.9983	84.7577	4743	0.9991	80.619	4523	0.9991	77.1481	2593	0.9987	37.6376	2557	0.9991	38.2388	2711	0.9991	41.0973	GO:0044464	GO:0004576//oligosaccharyl transferase activity	GO:0006464//cellular protein modification process
Bra027626	1056	5044	0.9991	188.036	5154	0.9991	194.622	5336	0.9991	202.199	452	0.9792	14.5754	357	0.9754	11.8606	405	0.9754	13.6396	GO:0044444//cytoplasmic part;GO:0016020//membrane	GO:0005515//protein binding;GO:0016857//racemase and epimerase activity, acting on carbohydrates and derivatives;GO:0048037//cofactor binding	GO:0050896//response to stimulus;GO:0006012//galactose metabolic process;GO:0048229//gametophyte development
Bra039947	4686	5043	0.9994	42.3659	5267	0.9994	44.8201	5207	0.9994	44.4644	10252	0.9996	74.4995	12077	0.9996	90.4187	9113	0.9998	69.1625	-	-	-
Bra012370	471	5042	0.9087	421.416	4795	0.913	405.957	5005	0.9193	425.216	4210	0.913	304.375	3525	0.9108	262.567	3626	0.8875	273.791	GO:0015934//large ribosomal subunit;GO:0031981//nuclear lumen	GO:0005198//structural molecule activity	GO:0010467//gene expression
Bra034627	2709	5035	0.9845	73.1678	4657	0.9856	68.5503	4635	0.9856	68.4648	3352	0.9863	42.1349	3427	0.9834	44.382	3159	0.9845	41.4718	GO:0030120//vesicle coat;GO:0009536//plastid	GO:0005515//protein binding	GO:0015031//protein transport
Bra010567	1521	5033	0.9993	130.265	4821	0.9987	126.392	4898	0.9993	128.859	299	0.9901	6.69405	280	0.998	6.45848	313	0.9974	7.31858	GO:0031224//intrinsic component of membrane	GO:0015149//hexose transmembrane transporter activity;GO:0015166//polyol transmembrane transporter activity;GO:0016628//oxidoreductase activity, acting on the CH-CH group of donors, NAD or NADP as acceptor;GO:0015146//pentose transmembrane transporter activity;GO:0005402//cation:sugar symporter activity	GO:0015791//polyol transport;GO:0008645//hexose transport;GO:0015750;GO:0008152//metabolic process
Bra003256	1230	5021	0.9992	160.7	4724	0.9992	153.15	4746	0.9984	154.401	5921	0.9992	163.922	5322	0.9992	151.8	5248	0.9992	151.74	GO:0009534//chloroplast thylakoid;GO:0009528//plastid inner membrane	GO:0016709//oxidoreductase activity, acting on paired donors, with incorporation or reduction of molecular oxygen, NAD(P)H as one donor, and incorporation of one atom of oxygen;GO:0003676//nucleic acid binding;GO:0046914//transition metal ion binding	GO:0006779//porphyrin-containing compound biosynthetic process
Bra020587	1356	5002	0.9985	145.216	4587	0.9971	134.89	4768	0.9985	140.703	4208	0.9971	105.673	4028	0.9971	104.215	4343	0.9963	113.905	GO:0044444//cytoplasmic part	GO:0004812//aminoacyl-tRNA ligase activity;GO:0032559	GO:0006418//tRNA aminoacylation for protein translation;GO:0010038//response to metal ion
Bra015375	1299	4990	0.9761	151.224	4971	0.9761	152.597	4914	0.9754	151.375	5537	0.9738	145.149	5035	0.9761	135.985	5393	0.9646	147.65	GO:0043231//intracellular membrane-bounded organelle;GO:0016020//membrane;GO:0031410//cytoplasmic vesicle	GO:0015036//disulfide oxidoreductase activity	GO:0018904;GO:0033554//cellular response to stress;GO:0019725//cellular homeostasis
Bra020134	1524	4990	0.9993	128.898	4785	0.9993	125.201	4907	0.9993	128.842	3514	0.998	78.5171	3180	0.998	73.2055	3148	0.9993	73.4618	GO:0031225//anchored component of membrane;GO:0030312;GO:0044424	GO:0005515//protein binding;GO:0004672//protein kinase activity;GO:0032559	GO:0006464//cellular protein modification process
Bra029589	1491	4988	0.9993	131.698	5097	0.9993	136.317	5122	1	137.464	1731	0.998	39.5336	1558	0.9987	36.6599	1683	0.9993	40.1438	GO:0044424	GO:0016773//phosphotransferase activity, alcohol group as acceptor;GO:0032559	GO:0016310//phosphorylation;GO:0019318//hexose metabolic process
Bra012667	615	4987	0.9984	319.223	4604	0.9984	298.519	4686	0.9984	304.898	2288	0.9984	126.686	1850	0.9935	105.535	2160	0.9984	124.908	GO:0031090//organelle membrane;GO:0015934//large ribosomal subunit;GO:0031981//nuclear lumen	GO:0005198//structural molecule activity	GO:0010467//gene expression
Bra001575	2904	4980	0.999	67.5091	4646	0.9993	63.7962	4643	0.9997	63.9777	294	0.9938	3.44745	312	0.9893	3.76929	304	0.9728	3.72296	GO:0044444//cytoplasmic part;GO:0005576//extracellular region	GO:0046872//metal ion binding;GO:0004611//phosphoenolpyruvate carboxykinase activity;GO:0016628//oxidoreductase activity, acting on the CH-CH group of donors, NAD or NADP as acceptor	GO:0071704;GO:0009060//aerobic respiration;GO:0043648//dicarboxylic acid metabolic process
Bra037731	2631	4975	0.9666	74.4392	5177	0.9639	78.4638	3930	0.959	59.7721	2096	0.9559	27.128	3349	0.9582	44.6577	2288	0.9552	30.9276	GO:0031410//cytoplasmic vesicle	-	-
Bra039021	939	4960	0.9989	207.944	4755	0.9989	201.928	5025	0.9989	214.14	775	0.9808	28.105	720	0.9957	26.901	747	0.9862	28.2922	GO:0044424	GO:0046914//transition metal ion binding;GO:0016701//oxidoreductase activity, acting on single donors with incorporation of molecular oxygen	GO:0006020//inositol metabolic process
Bra040747	615	4956	0.9984	317.238	4487	0.9984	290.933	4704	0.9984	306.069	3493	0.9984	193.406	3260	0.9984	185.971	3231	0.9984	186.842	GO:0031090//organelle membrane;GO:0015934//large ribosomal subunit;GO:0031981//nuclear lumen	GO:0005198//structural molecule activity	GO:0010467//gene expression
Bra002245	1218	4948	0.9992	159.923	4359	0.9992	142.709	4412	0.9992	144.949	3581	0.9943	100.116	3394	0.9959	97.7611	3214	0.9992	93.8448	GO:0031090//organelle membrane;GO:0044444//cytoplasmic part	GO:0046914//transition metal ion binding;GO:0008483//transaminase activity;GO:0048037//cofactor binding	GO:0009064//glutamine family amino acid metabolic process;GO:0009066//aspartate family amino acid metabolic process;GO:0043648//dicarboxylic acid metabolic process
Bra018311	1518	4946	0.9987	128.266	4413	0.9941	115.924	4642	0.9967	122.366	1982	0.9967	44.461	1912	0.9974	44.1894	1950	0.996	45.6851	GO:0031090//organelle membrane;GO:0043231//intracellular membrane-bounded organelle	GO:0016709//oxidoreductase activity, acting on paired donors, with incorporation or reduction of molecular oxygen, NAD(P)H as one donor, and incorporation of one atom of oxygen;GO:0005506//iron ion binding	GO:0009314//response to radiation;GO:0009698//phenylpropanoid metabolic process;GO:0006950//response to stress;GO:0048229//gametophyte development
Bra000874	2217	4944	0.9991	87.7895	4698	0.9982	84.5005	4633	0.9995	83.6226	4164	0.9982	63.9576	4084	0.9973	64.6281	3947	0.9955	63.316	GO:0015630//microtubule cytoskeleton;GO:0000228//nuclear chromosome;GO:0044444//cytoplasmic part;GO:0000151//ubiquitin ligase complex	GO:0019899//enzyme binding	GO:0009725//response to hormone;GO:0019941//modification-dependent protein catabolic process;GO:0007623//circadian rhythm;GO:0043623//cellular protein complex assembly;GO:0007165//signal transduction;GO:0003006//developmental process involved in reproduction
Bra021067	12591	4936	0.9994	15.4328	5327	0.9997	16.8708	4283	0.9991	13.6118	2986	0.999	8.07564	4205	0.9925	11.7168	3054	0.9954	8.62622	-	-	GO:0033036
Bra034318	2769	4936	0.9772	70.1749	4540	0.9783	65.38	4375	0.978	63.224	5064	0.9697	62.2756	5635	0.9772	71.3958	4977	0.9704	63.9229	-	GO:0008135//translation factor activity, nucleic acid binding	GO:0006412//translation
Bra032814	762	4934	0.9974	254.902	5110	0.9987	267.41	5066	0.9987	266.034	6058	0.9961	270.721	5340	0.9961	245.86	5302	0.9934	247.455	GO:0043231//intracellular membrane-bounded organelle	GO:0001071//nucleic acid binding transcription factor activity;GO:0003677//DNA binding;GO:0005515//protein binding	GO:0048856//anatomical structure development;GO:0045165//cell fate commitment;GO:0009791//post-embryonic development;GO:0006351//transcription, DNA-templated;GO:0003006//developmental process involved in reproduction
Bra004806	729	4933	0.9986	266.387	5034	0.9986	275.358	5504	0.9986	302.119	1664	0.9931	77.7272	1409	0.9918	67.8086	1360	0.989	66.3473	GO:0031090//organelle membrane;GO:0015934//large ribosomal subunit;GO:0030312;GO:0009536//plastid;GO:0031981//nuclear lumen	GO:0005488//binding;GO:0005198//structural molecule activity	GO:0010467//gene expression
Bra022853	510	4928	0.998	380.391	4830	0.998	377.65	5325	0.998	417.808	3356	0.9882	224.078	2753	0.9863	189.382	2705	0.9863	188.629	GO:0044444//cytoplasmic part;GO:0043231//intracellular membrane-bounded organelle	GO:0004601//peroxidase activity;GO:0005488//binding	GO:0008152//metabolic process;GO:0006950//response to stress
Bra033163	708	4927	0.9986	273.955	4816	0.9986	271.247	5021	0.9986	283.781	5443	0.9958	261.79	4652	0.9972	230.52	4879	0.9958	245.081	GO:0019866//organelle inner membrane;GO:0009534//chloroplast thylakoid	GO:0016776//phosphotransferase activity, phosphate group as acceptor;GO:0046914//transition metal ion binding;GO:0032559	GO:0009209;GO:0006796//phosphate-containing compound metabolic process;GO:0009206;GO:0009132//nucleoside diphosphate metabolic process;GO:0006950//response to stress
Bra014340	1170	4923	0.9991	165.643	4828	0.9991	164.548	4883	0.9991	167.004	2380	0.9991	69.2689	2107	0.9974	63.1801	1969	0.9957	59.851	-	GO:0016832//aldehyde-lyase activity	GO:0006007//glucose catabolic process
Bra020113	636	4920	0.9984	304.535	4739	0.9984	297.127	4798	0.9984	301.877	3082	0.9984	165.015	2985	0.9921	164.66	2894	0.9874	161.828	GO:0005618//cell wall;GO:0043231//intracellular membrane-bounded organelle;GO:0005576//extracellular region	GO:0046914//transition metal ion binding;GO:0016623	GO:0006950//response to stress
Bra010735	1152	4912	0.9991	167.855	4959	0.9991	171.654	5273	0.9991	183.161	6323	0.9991	186.904	5506	0.9991	167.682	6068	0.9983	187.329	GO:0043231//intracellular membrane-bounded organelle;GO:0044444//cytoplasmic part;GO:0005838//proteasome regulatory particle	GO:0004872//receptor activity;GO:0005488//binding	GO:0010260//organ senescence;GO:0034285;GO:0048827//phyllome development;GO:0048449//floral organ formation;GO:0006511//ubiquitin-dependent protein catabolic process;GO:0006970//response to osmotic stress;GO:0009845//seed germination;GO:0048588//developmental cell growth;GO:0033554//cellular response to stress;GO:0048229//gametophyte development;GO:0009725//response to hormone;GO:0043248//proteas…
Bra039025	1503	4911	0.9987	128.629	4835	0.9973	128.277	4750	0.998	126.462	3185	0.996	72.1602	2762	0.994	64.4713	2935	0.9947	69.4482	GO:0031224//intrinsic component of membrane;GO:0009527//plastid outer membrane	GO:0004396//hexokinase activity;GO:0046914//transition metal ion binding;GO:0032559	GO:0006007//glucose catabolic process;GO:0008219//cell death;GO:0009757//hexose mediated signaling;GO:0006796//phosphate-containing compound metabolic process
Bra033286	1281	4903	0.9992	150.675	4800	0.9992	149.418	4965	0.9992	155.095	3843	0.9938	102.157	3419	0.9992	93.6379	3433	0.9977	95.3095	GO:0009526//plastid envelope	GO:0004738//pyruvate dehydrogenase activity	GO:0006007//glucose catabolic process
Bra001174	1668	4903	0.9994	115.717	4640	0.9994	110.926	4447	0.9988	106.684	3272	0.9994	66.7982	3167	0.9994	66.6122	3264	0.9994	69.593	GO:0044424	GO:0005515//protein binding;GO:0032559	GO:0044267//cellular protein metabolic process
Bra038022	10965	4902	0.9991	17.5993	4968	0.998	18.067	3785	0.9987	13.8129	2380	0.9947	7.39121	3321	0.9962	10.6258	2276	0.9951	7.38202	GO:0044464	GO:0016879//ligase activity, forming carbon-nitrogen bonds	GO:0043412//macromolecule modification
Bra025804	1215	4896	0.9992	158.633	4983	0.9992	163.541	4994	0.9992	164.475	4287	0.9984	120.15	4265	0.9984	123.153	3940	0.9975	115.327	GO:0031090//organelle membrane;GO:0033176//proton-transporting V-type ATPase complex;GO:0009526//plastid envelope	GO:0019829//cation-transporting ATPase activity;GO:0015078//hydrogen ion transmembrane transporter activity;GO:0032559	GO:0015988//energy coupled proton transmembrane transport, against electrochemical gradient;GO:0009757//hexose mediated signaling;GO:0010038//response to metal ion;GO:0015986//ATP synthesis coupled proton transport
Bra014404	2124	4893	0.9995	90.6881	4623	0.9981	86.7924	4657	0.9995	87.7362	1138	0.9944	18.2446	1271	0.9939	20.9939	1314	0.9967	22.0015	GO:0044459;GO:0044420//extracellular matrix part;GO:0043231//intracellular membrane-bounded organelle;GO:0031224//intrinsic component of membrane	GO:0015301//anion:anion antiporter activity;GO:0015562//efflux transmembrane transporter activity;GO:0015103//inorganic anion transmembrane transporter activity	GO:0006820//anion transport;GO:0010035//response to inorganic substance;GO:0034220//ion transmembrane transport
Bra025819	816	4893	0.9963	236.056	5140	0.9988	251.18	5024	0.9988	246.369	11220	0.9975	468.22	11535	0.9975	495.94	11525	0.9988	502.299	GO:0044464	-	GO:0009409//response to cold;GO:0042221//response to chemical
Bra008128	702	4892	0.9986	274.334	4885	0.9986	277.485	5373	0.9986	306.272	6590	0.9929	319.665	5651	0.9929	282.416	5857	0.9915	296.722	GO:0015934//large ribosomal subunit;GO:0016020//membrane;GO:0009536//plastid;GO:0031981//nuclear lumen	GO:0005488//binding;GO:0005198//structural molecule activity	GO:0010467//gene expression
Bra021387	546	4888	0.9982	352.426	4716	0.9982	344.424	4737	0.9982	347.166	4124	0.9982	257.201	3424	0.9982	220.01	3703	0.9982	241.198	GO:0044464	GO:0060229//lipase activator activity;GO:0032561//guanyl ribonucleotide binding	GO:0035556//intracellular signal transduction
Bra037523	1305	4886	0.9985	147.392	4382	0.9992	133.898	4547	0.9985	139.425	1996	0.9939	52.0832	1960	0.9969	52.6923	1888	0.9954	51.4521	GO:0044424	GO:0003747//translation release factor activity	GO:0006412//translation
Bra014523	1335	4881	0.9985	143.932	4695	0.9993	140.238	4829	0.9985	144.745	3568	0.9993	91.0104	3459	0.9985	90.9015	3449	0.9978	91.8806	-	GO:0005488//binding;GO:0005092//GDP-dissociation inhibitor activity	GO:0033124//regulation of GTP catabolic process;GO:0006886//intracellular protein transport
Bra010850	516	4873	0.9981	371.772	5022	0.9981	388.096	4909	0.9981	380.689	336	0.9787	22.1736	331	0.9864	22.505	331	0.9787	22.8134	GO:0044421	-	-
Bra026701	453	4868	0.9978	423.041	5168	0.9978	454.921	5359	0.9978	473.383	524	0.9978	39.3895	446	0.9558	34.5413	437	0.9934	34.308	-	-	-
Bra026380	405	4857	0.9975	472.109	4758	0.9975	468.47	5053	0.9975	499.254	3993	0.9975	335.731	3556	0.9975	308.041	3850	0.9975	338.078	GO:0031090//organelle membrane;GO:0015934//large ribosomal subunit;GO:0009536//plastid;GO:0031981//nuclear lumen	GO:0005198//structural molecule activity	GO:0010467//gene expression;GO:0022613//ribonucleoprotein complex biogenesis
Bra009696	1794	4847	0.9994	106.36	4951	0.9989	110.048	4746	0.9983	105.86	2250	0.99	42.7078	2545	0.9911	49.7699	2278	0.9905	45.1589	GO:0031224//intrinsic component of membrane;GO:0043231//intracellular membrane-bounded organelle	-	-
Bra010717	1182	4844	0.9983	161.33	4490	0.9992	151.475	4834	0.9992	163.65	14682	0.9983	422.975	12614	0.9975	374.401	12457	0.9992	374.807	GO:0005840//ribosome;GO:0009526//plastid envelope;GO:0009570//chloroplast stroma;GO:0005576//extracellular region;GO:0044436	GO:0016832//aldehyde-lyase activity	GO:0006007//glucose catabolic process;GO:0010038//response to metal ion;GO:0009725//response to hormone
Bra033291	1824	4840	0.9989	104.46	4400	0.9978	96.1922	4368	0.9989	95.8263	827	0.9918	15.4393	953	0.9918	18.3303	957	0.9912	18.6595	-	GO:0001071//nucleic acid binding transcription factor activity;GO:0043565//sequence-specific DNA binding	GO:0010038//response to metal ion;GO:0009725//response to hormone;GO:0007623//circadian rhythm;GO:0006970//response to osmotic stress;GO:0043392//negative regulation of DNA binding;GO:0006351//transcription, DNA-templated;GO:0048571//long-day photoperiodism
Bra041005	1917	4836	0.999	99.3102	4890	0.9995	101.718	4687	0.9984	97.8362	2590	0.999	46.0071	2552	0.9995	46.7047	2488	0.9995	46.1573	-	GO:0016741	GO:0006730//one-carbon metabolic process
Bra018348	1152	4827	0.9991	164.951	4887	0.9991	169.162	4920	0.9983	170.899	4761	0.9878	140.732	4368	0.9991	133.025	4179	0.9922	129.012	GO:0031090//organelle membrane;GO:0043231//intracellular membrane-bounded organelle;GO:0031224//intrinsic component of membrane	GO:0016705//oxidoreductase activity, acting on paired donors, with incorporation or reduction of molecular oxygen	GO:0006633//fatty acid biosynthetic process
Bra033269	5322	4825	0.9992	35.6905	4710	0.9976	35.2905	4530	0.9994	34.0604	5238	0.9994	33.5149	6630	0.9992	43.7059	5234	0.9996	34.976	-	-	-
Bra013675	1536	4811	0.9954	123.303	4895	0.9948	127.079	4876	0.9954	127.028	5136	0.9954	113.863	4935	0.9909	112.719	4852	0.9948	112.342	GO:0009532//plastid stroma	GO:0016881//acid-amino acid ligase activity;GO:0032559	GO:0010038//response to metal ion;GO:0052482;GO:0042742//defense response to bacterium;GO:0009719;GO:0042435//indole-containing compound biosynthetic process;GO:0006749//glutathione metabolic process;GO:0019758
Bra015486	1695	4811	0.9133	111.737	4883	0.9363	114.876	4760	0.9375	112.374	1388	0.9298	27.8848	1406	0.9186	29.1016	1402	0.9062	29.4164	-	GO:0004091	GO:0044238
Bra031427	822	4803	0.9988	230.023	4590	0.9988	222.666	4914	0.9988	239.216	15567	0.9988	644.882	12395	0.9988	529.025	14023	0.9988	606.71	GO:0009521;GO:0031224//intrinsic component of membrane;GO:0009570//chloroplast stroma;GO:0009534//chloroplast thylakoid	GO:0046906//tetrapyrrole binding;GO:0043169//cation binding	GO:0006464//cellular protein modification process;GO:0006091//generation of precursor metabolites and energy
Bra013587	2307	4798	0.9983	81.8733	4857	0.9996	83.9523	4624	0.9983	80.2042	951	0.9987	14.0372	1052	0.9935	15.9981	927	0.99	14.2904	GO:0016020//membrane	-	-
Bra006260	1779	4797	0.9989	106.151	4621	0.9994	103.579	4586	0.9989	103.154	4025	0.9983	77.0437	3663	0.9961	72.2375	3654	0.9916	73.0473	GO:0031981//nuclear lumen	-	GO:0042254//ribosome biogenesis
Bra021200	732	4796	0.9986	257.928	4678	0.9973	254.836	4939	0.9973	269.994	1243	0.9973	57.8239	985	0.9973	47.2092	1182	0.9986	57.4273	GO:0043231//intracellular membrane-bounded organelle;GO:0016020//membrane	GO:0030528//transcription regulator activity;GO:0003676//nucleic acid binding;GO:0001071//nucleic acid binding transcription factor activity	GO:0000160//phosphorelay signal transduction system;GO:0009725//response to hormone;GO:0010467//gene expression;GO:0009607//response to biotic stimulus
Bra016224	1884	4795	0.9989	100.193	5112	0.9995	108.199	5131	0.9995	108.98	10844	0.9995	196	10438	0.9984	194.374	9489	0.9995	179.123	GO:0005576//extracellular region;GO:0044464	-	-
Bra025454	3390	4793	0.9997	55.6592	4536	0.9979	53.3563	4720	0.9979	55.7146	4668	0.9965	46.8898	4292	0.9994	44.4183	4087	0.9982	42.8762	GO:0005741//mitochondrial outer membrane	-	GO:0006612//protein targeting to membrane
Bra039471	405	4786	0.9975	465.208	4668	0.9975	459.608	4676	0.9975	462.005	1513	0.9975	127.213	1370	0.9951	118.677	1581	0.9975	138.832	GO:0009536//plastid	GO:0019842//vitamin binding;GO:0022892	GO:0006631//fatty acid metabolic process
Bra005531	978	4783	0.998	192.527	4936	0.999	201.256	5062	0.999	207.114	3741	0.999	130.256	2972	0.9969	106.613	3406	0.9959	123.856	GO:0030312;GO:0031981//nuclear lumen;GO:0019866//organelle inner membrane;GO:0009536//plastid;GO:0033178//proton-transporting two-sector ATPase complex, catalytic domain	GO:0015078//hydrogen ion transmembrane transporter activity;GO:0046914//transition metal ion binding;GO:0019829//cation-transporting ATPase activity;GO:0032559	GO:0006818//hydrogen transport;GO:0006754//ATP biosynthetic process
Bra008463	1221	4779	0.9992	154.082	4668	0.9992	152.45	4731	0.9984	155.047	4378	0.9918	122.098	3982	0.9918	114.416	3917	0.991	114.091	GO:0009532//plastid stroma	GO:0046872//metal ion binding;GO:0016616//oxidoreductase activity, acting on the CH-OH group of donors, NAD or NADP as acceptor;GO:0000166//nucleotide binding	GO:0006551//leucine metabolic process;GO:0008652//cellular amino acid biosynthetic process;GO:0006970//response to osmotic stress;GO:0019758
Bra019993	2535	4773	0.9996	74.1213	4605	0.9996	72.4375	4610	0.9984	72.7696	9383	0.9976	126.041	10198	0.9957	141.136	9719	0.9984	136.35	GO:0009536//plastid	GO:0003676//nucleic acid binding;GO:0001071//nucleic acid binding transcription factor activity	GO:0002218//activation of innate immune response;GO:0006351//transcription, DNA-templated
Bra034166	4347	4766	0.9988	43.1612	4932	0.9993	45.2424	4200	0.9998	38.6622	3611	0.9949	28.2869	4462	0.9972	36.0115	3910	0.9979	31.9889	GO:0012510//trans-Golgi network transport vesicle membrane;GO:0009536//plastid;GO:0005905//coated pit	-	GO:0015031//protein transport
Bra022631	1068	4764	0.9991	175.602	5032	0.9991	187.88	5095	0.9991	190.897	3705	0.9991	118.131	3312	0.9934	108.798	3222	0.9963	107.292	GO:0044424	GO:0008757//S-adenosylmethionine-dependent methyltransferase activity;GO:0005488//binding;GO:0016765//transferase activity, transferring alkyl or aryl (other than methyl) groups	GO:0006596//polyamine biosynthetic process;GO:0006730//one-carbon metabolic process
Bra007655	774	4762	0.9987	242.202	4793	0.9987	246.933	5057	0.9987	261.444	3535	0.9987	155.523	2887	0.991	130.86	3312	0.9987	152.181	GO:0005840//ribosome;GO:0009532//plastid stroma;GO:0009526//plastid envelope;GO:0009534//chloroplast thylakoid;GO:0005576//extracellular region;GO:0044436	GO:0005488//binding;GO:0016859//cis-trans isomerase activity	GO:0006952//defense response;GO:0000097//sulfur amino acid biosynthetic process;GO:0044267//cellular protein metabolic process;GO:0009725//response to hormone;GO:0009416//response to light stimulus;GO:0009743//response to carbohydrate;GO:0023052//signaling;GO:0006605//protein targeting;GO:0006970//response to osmotic stress
Bra016481	1095	4761	0.9991	171.164	5025	0.9991	182.993	4809	0.9991	175.739	10315	0.9991	320.776	9278	0.9945	297.264	9569	0.9991	310.788	GO:0009532//plastid stroma;GO:0009534//chloroplast thylakoid;GO:0034357;GO:0005576//extracellular region	GO:0008187//poly-pyrimidine tract binding;GO:0000166//nucleotide binding;GO:0050662//coenzyme binding;GO:0008937//ferredoxin-NAD(P) reductase activity	GO:0006091//generation of precursor metabolites and energy;GO:0051234//establishment of localization;GO:0050832//defense response to fungus
Bra005575	4275	4756	0.9995	43.7961	5067	0.9984	47.2636	4502	0.9991	42.1402	5403	0.9967	43.0374	6940	0.997	56.9541	5637	0.9972	46.8947	-	-	-
Bra022645	447	4751	0.9978	418.415	4670	0.9978	416.602	4834	0.9978	432.739	5751	0.9955	438.11	4914	0.9933	385.682	5101	0.9978	405.844	-	GO:0019899//enzyme binding;GO:0019787//small conjugating protein ligase activity;GO:0032559	GO:0019941//modification-dependent protein catabolic process;GO:0032446//protein modification by small protein conjugation
Bra005735	1038	4747	0.999	180.033	4726	0.999	181.555	4962	0.999	191.287	2029	0.9865	66.5629	1691	0.9884	57.1542	1847	0.9875	63.2822	GO:0009536//plastid;GO:0031090//organelle membrane;GO:0005576//extracellular region	GO:0019206//nucleoside kinase activity;GO:0004672//protein kinase activity;GO:0046914//transition metal ion binding	GO:0006166//purine ribonucleoside salvage;GO:0010038//response to metal ion;GO:0006796//phosphate-containing compound metabolic process;GO:0023052//signaling;GO:0034285
Bra011551	789	4746	0.9987	236.799	4903	0.9987	247.798	5138	0.9987	260.582	3008	0.9987	129.822	2508	0.9899	111.52	2696	0.9975	121.522	GO:0030529//ribonucleoprotein complex	GO:0005198//structural molecule activity	GO:0010467//gene expression
Bra001359	1536	4746	0.9993	121.637	4730	0.9993	122.795	4700	0.9987	122.443	1962	0.9967	43.4966	1760	0.9948	40.1997	1717	0.9967	39.7549	GO:0031410//cytoplasmic vesicle;GO:0043231//intracellular membrane-bounded organelle	GO:0004180//carboxypeptidase activity	GO:0019538//protein metabolic process
Bra027432	1905	4743	0.9984	98.0139	4876	0.9984	102.066	5043	0.9979	105.93	3928	0.999	70.214	3845	0.9974	70.8114	3884	0.9974	72.5097	GO:0044424	GO:0005488//binding	-
Bra003066	447	4740	0.9955	417.446	4770	0.9978	425.523	4874	0.9978	436.32	2956	0.9933	225.187	2675	0.9933	209.951	2532	0.9978	201.45	-	GO:0019899//enzyme binding;GO:0019787//small conjugating protein ligase activity;GO:0032559	GO:0019941//modification-dependent protein catabolic process;GO:0032446//protein modification by small protein conjugation
Bra013539	1368	4739	0.9993	136.374	4638	1	135.194	4883	0.9993	142.833	14524	0.9978	361.533	14044	0.9978	360.169	13528	0.9993	351.689	-	-	-
Bra009441	1944	4737	0.999	95.9261	4592	0.9995	94.1928	4726	0.9995	97.2802	6407	0.999	112.229	5962	0.9979	107.596	5897	0.9985	107.881	GO:0009526//plastid envelope;GO:0009532//plastid stroma;GO:0005576//extracellular region	GO:0051536//iron-sulfur cluster binding;GO:0005506//iron ion binding;GO:0016673	GO:0006970//response to osmotic stress;GO:0008152//metabolic process
Bra027897	1503	4733	0.9953	123.967	4515	0.9454	119.787	4551	0.9953	121.164	12945	0.9701	293.285	11442	0.9308	267.082	10857	0.9468	256.899	GO:0043231//intracellular membrane-bounded organelle	GO:0005506//iron ion binding;GO:0016713	GO:0006633//fatty acid biosynthetic process
Bra015291	4527	4721	0.9998	41.0538	4371	0.9998	38.5019	4207	0.9998	37.1868	1933	0.9971	14.5401	2009	0.9989	15.5694	1641	0.9848	12.8917	GO:0031224//intrinsic component of membrane	GO:0017111//nucleoside-triphosphatase activity;GO:0016628//oxidoreductase activity, acting on the CH-CH group of donors, NAD or NADP as acceptor;GO:0015405;GO:0032559	GO:0006810//transport;GO:0009207
Bra036714	1974	4721	0.999	94.1492	4131	0.9995	83.4488	4082	0.999	82.7471	2964	0.997	51.1303	2856	0.9965	50.759	2886	0.9975	51.9949	GO:0031224//intrinsic component of membrane;GO:0031410//cytoplasmic vesicle	-	-
Bra011925	756	4710	0.9987	245.261	4951	0.9987	261.146	4846	0.9987	256.501	2901	0.9987	130.669	3125	0.9987	145.021	3239	0.9987	152.371	GO:0030312;GO:0031410//cytoplasmic vesicle	-	-
Bra005054	2346	4708	0.9991	79.002	4885	0.9991	83.0326	4499	0.9996	76.7388	1615	0.9983	23.4418	1940	0.9996	29.0118	1758	0.9991	26.6503	-	-	-
Bra035677	450	4708	0.9978	411.864	4635	0.9978	410.723	4792	0.9978	426.119	4236	0.9956	320.546	4030	0.9956	314.191	4112	0.9978	324.977	GO:0000785//chromatin;GO:0031981//nuclear lumen	GO:0003676//nucleic acid binding	GO:0034728//nucleosome organization
Bra005943	801	4698	0.9988	230.893	5253	0.9988	261.509	5046	0.9988	252.082	369	0.9963	15.687	382	0.9975	16.7314	326	0.9913	14.4743	GO:0044421;GO:0044464	GO:0005488//binding	GO:0010876//lipid localization;GO:0006833//water transport;GO:0000003//reproduction
Bra033655	1200	4694	0.9992	153.99	4684	0.9983	155.649	4753	0.9992	158.494	4076	0.9967	115.665	3915	0.9983	114.46	4026	0.9975	119.318	GO:0030312;GO:0031981//nuclear lumen;GO:0005838//proteasome regulatory particle;GO:0016020//membrane	GO:0042623//ATPase activity, coupled;GO:0032559	GO:0019941//modification-dependent protein catabolic process
Bra033540	1692	4690	0.9994	109.119	4618	0.9994	108.834	4180	0.9994	98.8559	5893	0.997	118.6	5293	0.9947	109.75	5104	0.9953	107.281	GO:0031981//nuclear lumen;GO:0009532//plastid stroma;GO:0009526//plastid envelope	GO:0016668//oxidoreductase activity, acting on a sulfur group of donors, NAD(P) as acceptor;GO:0050662//coenzyme binding	GO:0006085//acetyl-CoA biosynthetic process;GO:0006091//generation of precursor metabolites and energy;GO:0019725//cellular homeostasis
Bra010114	1353	4690	0.9985	136.46	4457	0.9985	131.358	4611	0.9993	136.372	7736	0.9993	194.7	7316	0.9993	189.704	7439	0.9985	195.537	GO:0043234//protein complex;GO:0015630//microtubule cytoskeleton;GO:0030312	GO:0017111//nucleoside-triphosphatase activity;GO:0032561//guanyl ribonucleotide binding	GO:0043623//cellular protein complex assembly;GO:0009207;GO:0006970//response to osmotic stress;GO:0007017//microtubule-based process
Bra011677	2571	4688	0.9996	71.7819	4633	0.9996	71.8575	4490	0.9996	69.8829	6446	0.9984	85.3759	6242	0.9992	85.1772	6197	0.9988	85.7218	GO:0031410//cytoplasmic vesicle	GO:0030246//carbohydrate binding;GO:0043167//ion binding;GO:0015925	GO:0044238
Bra040496	1866	4688	0.9979	98.9021	4455	0.9979	95.2025	4244	0.9979	91.0103	7750	0.9984	141.429	7888	0.9984	148.305	7447	0.9984	141.932	GO:0005768//endosome;GO:0016020//membrane	GO:0004553//hydrolase activity, hydrolyzing O-glycosyl compounds	GO:0009725//response to hormone;GO:0000902//cell morphogenesis;GO:0009250//glucan biosynthetic process;GO:0030865//cortical cytoskeleton organization;GO:0006972//hyperosmotic response;GO:0048513//organ development
Bra037664	1788	4683	0.9972	103.107	4762	0.9989	106.202	4915	0.9994	109.998	182	0.939	3.46618	187	0.976	3.66924	199	0.976	3.9582	-	GO:0016646//oxidoreductase activity, acting on the CH-NH group of donors, NAD or NADP as acceptor	GO:0000096//sulfur amino acid metabolic process
Bra033714	3159	4681	0.9994	58.3336	4259	0.9984	53.7613	4303	0.9997	54.5065	1559	0.9937	16.8052	1586	0.9962	17.6139	1510	0.9968	16.9996	GO:0031224//intrinsic component of membrane	GO:0016759//cellulose synthase activity;GO:0046914//transition metal ion binding	GO:0006952//defense response;GO:0000160//phosphorelay signal transduction system;GO:0045229//external encapsulating structure organization;GO:0009250//glucan biosynthetic process;GO:0042545//cell wall modification;GO:0009832//plant-type cell wall biogenesis
Bra025359	3759	4679	0.9926	49.0016	4048	0.9923	42.9418	4394	0.9933	46.7751	3690	0.9931	33.4273	4207	0.9926	39.2647	3869	0.9936	36.6048	GO:0031224//intrinsic component of membrane	GO:0015562//efflux transmembrane transporter activity;GO:0032559;GO:0042626//ATPase activity, coupled to transmembrane movement of substances	GO:0009630//gravitropism;GO:0043479;GO:0009639//response to red or far red light;GO:0009734//auxin-activated signaling pathway;GO:0032535//regulation of cellular component size;GO:0009207;GO:0009926//auxin polar transport;GO:0048528//post-embryonic root development;GO:0048437//floral organ development
Bra037793	3252	4675	0.9997	56.5927	4456	1	54.6395	4333	0.9994	53.3169	2769	0.9972	28.9948	2850	0.9926	30.7465	2758	0.9822	30.1617	GO:0031224//intrinsic component of membrane;GO:0043231//intracellular membrane-bounded organelle;GO:0043234//protein complex	GO:0016759//cellulose synthase activity;GO:0046914//transition metal ion binding	GO:0040007//growth;GO:0045229//external encapsulating structure organization;GO:0009250//glucan biosynthetic process;GO:0030865//cortical cytoskeleton organization;GO:0003006//developmental process involved in reproduction;GO:0009832//plant-type cell wall biogenesis
Bra024922	4878	4673	0.9883	37.7123	4768	0.9877	38.9768	4354	0.999	35.7169	5252	0.9881	36.6632	6393	0.9902	45.9795	5762	0.9883	42.0091	-	-	-
Bra016503	633	4671	0.9984	290.493	4337	0.9984	273.211	4369	0.9984	276.188	4951	0.9889	266.34	4417	0.9968	244.808	4440	0.9984	249.454	GO:0009532//plastid stroma;GO:0042579//microbody;GO:0005576//extracellular region;GO:0016020//membrane	GO:0015038//glutathione disulfide oxidoreductase activity;GO:0042277//peptide binding;GO:0046914//transition metal ion binding	GO:0010038//response to metal ion;GO:0009719;GO:0009608//response to symbiont;GO:0043900//regulation of multi-organism process;GO:0006464//cellular protein modification process
Bra018144	759	4665	0.9974	241.958	4376	0.9987	229.905	4449	0.9987	234.557	16648	0.9987	746.909	15518	0.9987	717.291	16401	0.9987	768.494	GO:0009521;GO:0009526//plastid envelope;GO:0031224//intrinsic component of membrane;GO:0009570//chloroplast stroma;GO:0009534//chloroplast thylakoid	GO:0046906//tetrapyrrole binding;GO:0043169//cation binding	GO:0006464//cellular protein modification process;GO:0009628//response to abiotic stimulus;GO:0006091//generation of precursor metabolites and energy
Bra039627	2049	4660	0.3299	89.531	4193	0.3314	81.6009	4238	0.3299	82.7648	4068	0.3275	67.6062	3766	0.3289	64.4822	3896	0.3285	67.6221	GO:0044424	GO:0046872//metal ion binding;GO:0016462//pyrophosphatase activity	GO:0006793//phosphorus metabolic process;GO:0010038//response to metal ion
Bra036597	2949	4658	0.9993	62.1805	4673	0.9983	63.1878	4526	0.9983	61.4139	3768	0.9986	43.5094	4070	0.9969	48.4196	3711	0.9976	44.7536	GO:0043231//intracellular membrane-bounded organelle	-	-
Bra034110	4821	4654	0.9587	38.0031	4731	0.9558	39.1316	4955	0.9589	41.1276	3921	0.9531	27.6954	3752	0.9494	27.3041	3684	0.9558	27.1765	GO:0043231//intracellular membrane-bounded organelle;GO:0043234//protein complex;GO:0044444//cytoplasmic part	GO:0004180//carboxypeptidase activity	GO:0009856//pollination;GO:0006887//exocytosis;GO:0019538//protein metabolic process;GO:0010192//mucilage biosynthetic process;GO:0000904//cell morphogenesis involved in differentiation
Bra032735	2379	4650	0.9996	76.9464	4382	0.9987	73.4497	4205	0.9996	70.7291	3555	0.9958	50.8853	3712	0.9954	54.7413	3566	0.9979	53.3088	GO:0044444//cytoplasmic part	GO:0003723//RNA binding;GO:0004672//protein kinase activity;GO:0004812//aminoacyl-tRNA ligase activity;GO:0032559	GO:0010038//response to metal ion;GO:0006418//tRNA aminoacylation for protein translation
Bra040939	1410	4642	0.9993	129.603	4582	0.9986	129.583	4883	0.9993	138.578	6475	0.9936	156.375	6091	0.9929	151.555	6055	0.9986	152.724	GO:0030312	GO:0004180//carboxypeptidase activity	GO:0019538//protein metabolic process
Bra006340	573	4640	0.9983	318.781	4490	0.9983	312.467	4603	0.9983	321.45	4889	0.9983	290.545	4484	0.9983	274.544	4292	0.9983	266.389	GO:0015935//small ribosomal subunit;GO:0016020//membrane;GO:0009536//plastid;GO:0031981//nuclear lumen	GO:0005198//structural molecule activity	GO:0010467//gene expression
Bra037580	1500	4633	0.9993	121.591	4943	0.9993	131.405	4716	0.9993	125.808	4962	0.9993	112.645	5130	0.9987	119.985	4640	0.994	110.012	-	GO:0004175//endopeptidase activity	GO:0019538//protein metabolic process
Bra024534	2088	4633	0.9847	87.3497	4590	0.9847	87.6585	4647	0.9852	89.0572	2175	0.9852	35.4712	2216	0.9871	37.2341	2177	0.9813	37.08	-	-	-
Bra018549	3372	4630	0.9991	54.0534	4540	0.9953	53.6884	4754	0.9935	56.4155	3664	0.9855	37.0011	3308	0.9867	34.4175	3461	0.9852	36.5028	GO:0043231//intracellular membrane-bounded organelle	GO:0032559;GO:0003690//double-stranded DNA binding	GO:0048608//reproductive structure development;GO:0009791//post-embryonic development;GO:0048229//gametophyte development;GO:0006281//DNA repair
Bra014365	1239	4628	0.9984	147.045	4194	0.9984	134.98	4273	0.9976	138.003	4122	0.9984	113.288	4071	0.9992	115.274	4227	0.9984	121.331	GO:0030312;GO:0031981//nuclear lumen;GO:0044444//cytoplasmic part;GO:0031090//organelle membrane	GO:0042623//ATPase activity, coupled;GO:0008135//translation factor activity, nucleic acid binding;GO:0032559	GO:0006412//translation;GO:0010038//response to metal ion
Bra027040	921	4626	0.9577	197.731	4343	0.9685	188.037	4523	0.9663	196.514	3835	0.9957	141.792	3892	0.9967	148.257	3713	0.9989	143.376	GO:0031410//cytoplasmic vesicle	GO:0005488//binding	GO:0010876//lipid localization
Bra007832	2145	4622	0.9991	84.8266	4554	0.9986	84.6599	4430	0.9995	82.6425	3210	0.9995	50.9595	2947	0.9991	48.2008	3029	0.9986	50.2208	GO:0043234//protein complex;GO:0043231//intracellular membrane-bounded organelle;GO:0044444//cytoplasmic part	GO:0008135//translation factor activity, nucleic acid binding	GO:0006412//translation
Bra011291	753	4622	0.9987	241.638	4621	0.9973	244.711	4984	0.9973	264.856	4312	0.9973	194.998	3525	0.9987	164.235	3536	0.9947	167.005	GO:0015935//small ribosomal subunit;GO:0031981//nuclear lumen;GO:0009536//plastid;GO:0016020//membrane	GO:0005198//structural molecule activity	GO:0006952//defense response;GO:0010467//gene expression
Bra001286	4455	4621	0.9987	40.8336	4330	0.9993	38.7572	3754	0.9973	33.7189	3827	0.9966	29.2522	4922	0.9991	38.761	4022	0.998	32.1075	GO:0012510//trans-Golgi network transport vesicle membrane;GO:0009536//plastid;GO:0005905//coated pit	-	GO:0015031//protein transport
Bra005438	2289	4602	0.9991	79.1463	4409	0.9987	76.808	4383	0.9996	76.6218	4976	0.9983	74.0256	5384	0.9965	82.5203	4843	0.9983	75.2455	GO:0043231//intracellular membrane-bounded organelle	GO:0016741	GO:0006730//one-carbon metabolic process
Bra024117	3186	4601	0.9984	56.8507	4744	0.9994	59.376	4371	0.9987	54.8987	3600	0.9984	38.4772	3759	0.995	41.3931	3560	0.9962	39.7389	GO:0031224//intrinsic component of membrane	GO:0046873//metal ion transmembrane transporter activity;GO:0019829//cation-transporting ATPase activity;GO:0005515//protein binding;GO:0032559	GO:0051707//response to other organism;GO:0009206;GO:0006816//calcium ion transport;GO:0048513//organ development;GO:0003006//developmental process involved in reproduction
Bra022874	2364	4600	0.5639	76.602	4525	0.5698	76.3279	5005	0.5859	84.7195	601	0.6083	8.65714	574	0.5981	8.51856	563	0.6003	8.46979	GO:0044464	GO:0016740//transferase activity	-
Bra021915	537	4600	0.9981	337.22	4439	0.9981	329.627	4647	0.9981	346.278	7676	0.9981	486.752	7162	0.9907	467.909	7148	0.9926	473.393	GO:0031090//organelle membrane;GO:0015934//large ribosomal subunit	GO:0005488//binding;GO:0005198//structural molecule activity	GO:0010467//gene expression;GO:0022613//ribonucleoprotein complex biogenesis
Bra030385	2112	4599	0.9986	85.7233	4447	0.9995	83.9625	4512	0.9995	85.4874	10392	0.9991	167.553	10690	0.9995	177.576	9786	0.9995	164.787	-	-	-
Bra010550	777	4598	0.9987	232.958	4590	0.9974	235.561	4892	0.9987	251.937	3558	0.9897	155.931	2776	0.9923	125.343	3020	0.9858	138.229	GO:0031981//nuclear lumen;GO:0009536//plastid;GO:0015934//large ribosomal subunit;GO:0031090//organelle membrane	GO:0005488//binding;GO:0005198//structural molecule activity	GO:0003006//developmental process involved in reproduction;GO:0010467//gene expression
Bra000805	1365	4595	0.9993	132.52	4618	0.9985	134.907	4158	0.9993	121.893	527	0.9685	13.147	664	0.9751	17.0662	617	0.9795	16.0755	GO:0016020//membrane	GO:0005215//transporter activity	GO:0006810//transport
Bra017755	1668	4594	0.6157	108.424	4625	0.6163	110.568	4725	0.6169	113.353	183	0.6139	3.73596	205	0.6151	4.31181	181	0.6151	3.85917	GO:0005618//cell wall	GO:0016791//phosphatase activity;GO:0043169//cation binding	-
Bra030262	6471	4587	0.9994	27.9053	4870	0.9994	30.0103	4617	0.9991	28.5506	2737	0.9997	14.4029	3255	0.9986	17.6474	2465	0.9994	13.5474	-	GO:0003824//catalytic activity	-
Bra005625	411	4583	0.9343	438.973	4491	0.9343	435.726	4826	0.9343	469.864	157	0.9002	13.0078	157	0.8297	13.4017	137	0.9294	11.8547	-	GO:0004866//endopeptidase inhibitor activity	GO:0051346//negative regulation of hydrolase activity
Bra002799	1728	4582	0.9988	104.386	4827	0.9977	111.39	4541	0.9988	105.156	2636	0.9954	51.9456	2586	0.9954	52.5033	2557	0.9919	52.6258	GO:0009536//plastid	GO:0004812//aminoacyl-tRNA ligase activity;GO:0032559	GO:0010038//response to metal ion;GO:0006418//tRNA aminoacylation for protein translation;GO:0003006//developmental process involved in reproduction
Bra035913	1608	4582	0.9994	112.176	4113	0.9988	101.996	4145	0.9994	103.149	11788	0.9994	249.633	11403	0.9988	248.791	10973	0.9988	242.69	GO:0042598;GO:0005618//cell wall;GO:0031090//organelle membrane;GO:0031224//intrinsic component of membrane;GO:0009536//plastid	GO:0046872//metal ion binding;GO:0030246//carbohydrate binding;GO:0005515//protein binding	GO:0051234//establishment of localization;GO:0044267//cellular protein metabolic process
Bra000878	3759	4573	0.9976	47.8915	4398	0.9984	46.6547	4217	0.9981	44.8909	3884	0.9965	35.1847	4111	0.9963	38.3687	3726	0.9944	35.2519	-	GO:0016462//pyrophosphatase activity;GO:0032559	-
Bra003530	558	4566	0.9982	322.13	4947	0.9982	353.525	5349	0.9982	383.588	2914	0.9928	177.829	2330	0.9964	146.495	2239	0.9928	142.703	GO:0031224//intrinsic component of membrane	-	-
Bra010234	2847	4560	0.9863	63.0532	4511	0.9852	63.1826	4251	0.9902	59.749	3758	0.9845	44.9486	3986	0.9835	49.1192	3870	0.9712	48.3432	GO:0030120//vesicle coat	GO:0005488//binding	GO:0015031//protein transport
Bra023952	3252	4556	0.9997	55.1522	4678	0.9988	57.3617	4452	0.9991	54.7812	5009	0.9985	52.4503	5125	0.9997	55.2898	4375	0.9969	47.8453	GO:0031224//intrinsic component of membrane;GO:0043231//intracellular membrane-bounded organelle	GO:0016759//cellulose synthase activity;GO:0046914//transition metal ion binding	GO:0045229//external encapsulating structure organization;GO:0009250//glucan biosynthetic process;GO:0006972//hyperosmotic response;GO:0009832//plant-type cell wall biogenesis
Bra019493	1353	4556	0.9985	132.561	4330	0.9993	127.615	4489	0.9993	132.763	5407	0.9985	136.084	5458	0.9993	141.526	5076	0.9978	133.424	GO:0043234//protein complex;GO:0015630//microtubule cytoskeleton;GO:0030312	GO:0017111//nucleoside-triphosphatase activity;GO:0032561//guanyl ribonucleotide binding	GO:0043623//cellular protein complex assembly;GO:0009207;GO:0006970//response to osmotic stress;GO:0007017//microtubule-based process
Bra035027	783	4550	0.9987	228.76	4595	0.9987	234.011	4383	0.9987	223.994	1671	0.9885	72.6711	1299	0.9936	58.2035	1445	0.9885	65.6323	GO:0009536//plastid;GO:0031090//organelle membrane;GO:0005576//extracellular region	GO:0030528//transcription regulator activity;GO:0051219//phosphoprotein binding	GO:0048827//phyllome development;GO:0043401//steroid hormone mediated signaling pathway;GO:0010038//response to metal ion
Bra034055	972	4550	0.9733	184.279	4113	0.9774	168.735	4465	0.9774	183.815	2817	0.964	98.6888	2768	0.9712	99.9083	2736	0.9671	100.106	GO:0005840//ribosome	GO:0016835//carbon-oxygen lyase activity;GO:0005198//structural molecule activity	GO:0006970//response to osmotic stress;GO:0022613//ribonucleoprotein complex biogenesis;GO:0006412//translation
Bra016791	414	4548	0.9976	432.464	4176	0.9976	402.228	3979	0.9976	384.592	1887	0.9928	155.21	1524	0.9952	129.148	1683	0.9976	144.576	GO:0031410//cytoplasmic vesicle	GO:0005488//binding	GO:0010876//lipid localization
Bra016062	717	4546	0.9721	249.597	4270	0.9721	237.477	4573	0.9721	255.217	2213	0.9665	105.102	1942	0.9623	95.0236	2104	0.9637	104.361	GO:0015935//small ribosomal subunit;GO:0016020//membrane;GO:0009536//plastid	GO:0005198//structural molecule activity	GO:0006970//response to osmotic stress;GO:0010467//gene expression
Bra007417	1524	4541	0.9993	117.299	4519	0.9987	118.241	4720	0.9974	123.932	3875	0.9974	86.5833	3323	0.9967	76.4975	3372	0.9961	78.6891	GO:0005777//peroxisome	GO:0046912//transferase activity, transferring acyl groups, acyl groups converted into alkyl on transfer	GO:0009062//fatty acid catabolic process;GO:0009060//aerobic respiration;GO:0044262//cellular carbohydrate metabolic process
Bra024536	3516	4535	0.9991	50.7759	4485	0.9991	50.8658	4564	0.9986	51.9426	3516	0.9974	34.0524	3916	0.998	39.0747	3407	0.9957	34.4616	GO:0031981//nuclear lumen	GO:0005488//binding	GO:0000302//response to reactive oxygen species;GO:0048582;GO:0009266//response to temperature stimulus;GO:0007623//circadian rhythm;GO:0006351//transcription, DNA-templated;GO:0009639//response to red or far red light
Bra002464	1791	4534	0.9983	99.6588	4276	0.9989	95.2038	4085	0.9978	91.269	5429	0.9978	103.222	5964	0.9955	116.827	5925	0.9994	117.653	GO:0031090//organelle membrane;GO:0009536//plastid	GO:0016862//intramolecular oxidoreductase activity, interconverting keto- and enol-groups;GO:0016757//transferase activity, transferring glycosyl groups;GO:0015036//disulfide oxidoreductase activity	GO:0018904;GO:0033554//cellular response to stress;GO:0019725//cellular homeostasis
Bra028406	546	4531	0.9982	326.686	4034	0.9982	294.615	4248	0.9982	311.328	16538	0.9982	1031.42	14250	0.9982	915.638	14582	0.9982	949.809	GO:0005840//ribosome;GO:0030312;GO:0009532//plastid stroma;GO:0009526//plastid envelope;GO:0009534//chloroplast thylakoid;GO:0005576//extracellular region;GO:0044436	GO:0046914//transition metal ion binding;GO:0016491//oxidoreductase activity;GO:0016831//carboxy-lyase activity	GO:0015977//carbon fixation;GO:0043094;GO:0009639//response to red or far red light;GO:0006950//response to stress
Bra008030	891	4524	0.9978	199.882	4400	0.9989	196.919	4828	0.9978	216.829	3592	0.9966	137.28	2990	0.9966	117.732	2806	0.9989	112.001	GO:0015935//small ribosomal subunit;GO:0016020//membrane;GO:0009536//plastid	GO:0005198//structural molecule activity	GO:0006970//response to osmotic stress;GO:0010467//gene expression
Bra035078	3693	4522	0.8386	48.2038	4671	0.7195	50.4362	4538	0.7788	49.1713	664	0.4804	6.1226	723	0.5256	6.86848	659	0.4907	6.34626	-	GO:0004672//protein kinase activity	-
Bra005421	537	4521	0.9981	331.428	4516	0.9981	335.345	4706	0.9981	350.675	8338	0.9963	528.731	7643	0.9944	499.334	7699	0.9944	509.884	GO:0031090//organelle membrane;GO:0015934//large ribosomal subunit	GO:0005488//binding;GO:0005198//structural molecule activity	GO:0010467//gene expression;GO:0022613//ribonucleoprotein complex biogenesis
Bra019245	474	4521	0.9958	375.479	4894	0.9979	411.716	5088	0.9979	429.532	4777	0.9979	343.182	4161	0.9958	307.979	4115	0.9979	308.747	GO:0043231//intracellular membrane-bounded organelle	-	-
Bra022969	1428	4519	0.993	124.579	4475	0.9937	124.962	4455	0.9923	124.838	4804	0.9923	114.557	4270	0.993	104.906	4044	0.9944	100.715	GO:0044464	GO:0008320//protein transmembrane transporter activity	GO:0006810//transport
Bra023575	1791	4519	0.9989	99.3291	4540	0.9989	101.082	4640	0.9994	103.669	3241	0.9983	61.6213	2939	0.9989	57.5712	2864	0.9944	56.8708	GO:0043231//intracellular membrane-bounded organelle	GO:0042626//ATPase activity, coupled to transmembrane movement of substances;GO:0032559	GO:0009207
Bra031319	516	4518	0.9651	344.688	4469	0.9671	345.361	4399	0.9651	341.139	1393	0.9593	91.9282	1242	0.9593	84.4449	1281	0.9651	88.2899	-	-	-
Bra001470	1455	4516	0.9993	122.186	4336	0.9986	118.833	4468	0.9986	122.879	4356	0.9993	101.946	3885	0.9993	93.6763	4186	0.9993	102.317	GO:0030312;GO:0009532//plastid stroma;GO:0009526//plastid envelope;GO:0005576//extracellular region	GO:0016301//kinase activity;GO:0032559	GO:0006007//glucose catabolic process;GO:0010038//response to metal ion;GO:0006796//phosphate-containing compound metabolic process;GO:0015977//carbon fixation;GO:0006950//response to stress
Bra016293	1836	4511	0.9798	96.723	4210	0.9815	91.4369	4026	0.9886	87.7461	4501	0.9815	83.4802	4607	0.9766	88.0333	4146	0.9651	80.3098	GO:0044464	GO:0016741;GO:0016772//transferase activity, transferring phosphorus-containing groups	GO:0006730//one-carbon metabolic process;GO:0006796//phosphate-containing compound metabolic process
Bra011223	1446	4508	0.9986	122.728	4514	0.9993	124.482	4593	0.9979	127.103	2570	0.9972	60.5218	2318	0.9993	56.2402	2408	0.9972	59.2243	GO:0031410//cytoplasmic vesicle;GO:0043231//intracellular membrane-bounded organelle	GO:0004180//carboxypeptidase activity	GO:0019538//protein metabolic process
Bra000222	1038	4508	0.9952	170.969	4719	0.9971	181.286	5075	0.999	195.644	3206	0.9875	105.175	2799	0.9865	94.6035	2766	0.9827	94.7691	GO:0005618//cell wall;GO:0043231//intracellular membrane-bounded organelle;GO:0016020//membrane	GO:0016843	GO:0009820//alkaloid metabolic process
Bra031267	4395	4506	0.9841	40.361	4251	0.9841	38.5695	4087	0.9832	37.2111	4130	0.9836	31.9991	4847	0.9818	38.6915	4072	0.9861	32.9504	GO:0031224//intrinsic component of membrane	GO:0017111//nucleoside-triphosphatase activity;GO:0016491//oxidoreductase activity;GO:0015405;GO:0032559	GO:0006810//transport;GO:0009207
Bra030922	1281	4502	0.8111	138.352	4451	0.8126	138.554	4557	0.822	142.35	2050	0.7611	54.4944	1843	0.744	50.4752	1857	0.7463	51.5554	GO:0005838//proteasome regulatory particle;GO:0043231//intracellular membrane-bounded organelle;GO:0016020//membrane	GO:0042623//ATPase activity, coupled;GO:0032559	GO:0019941//modification-dependent protein catabolic process
Bra018565	1137	4502	0.9974	155.874	4162	0.9991	145.967	4360	0.9974	153.445	9028	0.9974	270.382	8063	0.9974	248.793	7851	0.9974	245.571	GO:0009526//plastid envelope;GO:0042579//microbody;GO:0009570//chloroplast stroma;GO:0030529//ribonucleoprotein complex;GO:0005576//extracellular region	GO:0048037//cofactor binding	GO:0006952//defense response;GO:0048511//rhythmic process;GO:0042254//ribosome biogenesis;GO:0009657//plastid organization;GO:0008152//metabolic process
Bra034774	981	4500	0.999	180.581	4515	0.999	183.527	4210	0.999	171.728	2510	0.9949	87.1268	2947	0.9908	105.393	2758	0.9949	99.9855	GO:0005618//cell wall	GO:0004857//enzyme inhibitor activity;GO:0005515//protein binding	GO:0023052//signaling
Bra012203	1104	4492	0.9991	160.177	4303	0.9991	155.423	4368	0.9991	158.322	8983	0.9991	277.076	8134	0.9991	258.486	8367	0.9991	269.533	GO:0009532//plastid stroma;GO:0009534//chloroplast thylakoid;GO:0034357;GO:0005576//extracellular region	GO:0008187//poly-pyrimidine tract binding;GO:0000166//nucleotide binding;GO:0050662//coenzyme binding;GO:0008937//ferredoxin-NAD(P) reductase activity	GO:0006091//generation of precursor metabolites and energy;GO:0051234//establishment of localization;GO:0050832//defense response to fungus
Bra013183	798	4489	0.9987	221.45	4160	0.9987	207.875	4215	0.9987	211.359	9401	0.9937	401.161	7680	0.9962	337.645	8227	0.9975	366.649	GO:0031224//intrinsic component of membrane;GO:0009521;GO:0009526//plastid envelope;GO:0031090//organelle membrane;GO:0009534//chloroplast thylakoid;GO:0009570//chloroplast stroma	GO:0043169//cation binding;GO:0046906//tetrapyrrole binding	GO:0006091//generation of precursor metabolites and energy;GO:0009639//response to red or far red light;GO:0006464//cellular protein modification process
Bra016127	1089	4482	0.9982	162.022	4145	0.9991	151.778	4383	0.9991	161.054	13715	0.9991	428.86	11855	0.9991	381.923	12124	0.9991	395.94	GO:0005618//cell wall;GO:0043231//intracellular membrane-bounded organelle	GO:0016209//antioxidant activity;GO:0005506//iron ion binding;GO:0003824//catalytic activity	GO:0006950//response to stress;GO:0008152//metabolic process
Bra022803	1518	4482	0.9901	116.233	4089	0.9908	107.413	4525	0.9928	119.282	566	0.9572	12.6967	558	0.9302	12.8963	578	0.9723	13.5415	GO:0031090//organelle membrane;GO:0043231//intracellular membrane-bounded organelle	GO:0016709//oxidoreductase activity, acting on paired donors, with incorporation or reduction of molecular oxygen, NAD(P)H as one donor, and incorporation of one atom of oxygen;GO:0005506//iron ion binding	GO:0009314//response to radiation;GO:0009698//phenylpropanoid metabolic process;GO:0006950//response to stress;GO:0048229//gametophyte development
Bra005038	465	4481	0.9957	379.36	4329	0.9935	371.233	4443	0.9978	382.34	5969	0.9957	437.115	5477	0.9957	413.23	5514	0.9914	421.721	GO:0030312;GO:0031981//nuclear lumen;GO:0015934//large ribosomal subunit	GO:0003676//nucleic acid binding;GO:0005198//structural molecule activity	GO:0009642//response to light intensity;GO:0022613//ribonucleoprotein complex biogenesis;GO:0010467//gene expression;GO:0006950//response to stress
Bra006572	762	4481	0.9987	231.499	4731	0.9987	247.577	4747	0.9987	249.282	6904	0.9987	308.527	5984	0.9987	275.511	6317	0.9987	294.827	GO:0009532//plastid stroma;GO:0009526//plastid envelope;GO:0009534//chloroplast thylakoid;GO:0005576//extracellular region	GO:0046914//transition metal ion binding;GO:0005515//protein binding;GO:0032559	GO:0010038//response to metal ion;GO:0044267//cellular protein metabolic process;GO:0006950//response to stress
Bra003534	4248	4454	0.9965	41.2758	4153	0.9932	38.9843	3683	0.9922	34.6932	3714	0.9889	29.7718	4647	0.9955	38.3787	4233	0.9948	35.4385	GO:0031224//intrinsic component of membrane;GO:0043231//intracellular membrane-bounded organelle	GO:0022891//substrate-specific transmembrane transporter activity;GO:0005488//binding	GO:0006810//transport
Bra027661	1266	4452	0.9992	138.437	4459	0.9992	140.448	4514	0.9984	142.677	4047	0.9992	108.855	3495	0.9992	96.8534	3515	0.9984	98.7423	GO:0043231//intracellular membrane-bounded organelle	GO:0046914//transition metal ion binding;GO:0004774//succinate-CoA ligase activity;GO:0032559	GO:0010038//response to metal ion
Bra018090	1620	4448	1	108.088	4437	0.9988	109.216	4545	0.9975	112.265	4116	0.9957	86.5182	3947	0.9944	85.4779	3806	0.9994	83.5537	GO:0009536//plastid	GO:0004030//aldehyde dehydrogenase [NAD(P)+] activity;GO:0032559	GO:0008152//metabolic process;GO:0010038//response to metal ion
Bra011470	1452	4447	0.958	120.567	4557	0.9594	125.148	4479	0.9594	123.436	8697	0.958	203.962	8386	0.9718	202.624	7627	0.9594	186.809	GO:0009536//plastid	GO:0030528//transcription regulator activity;GO:0005488//binding;GO:0016620//oxidoreductase activity, acting on the aldehyde or oxo group of donors, NAD or NADP as acceptor;GO:0001071//nucleic acid binding transcription factor activity	GO:0006633//fatty acid biosynthetic process;GO:0006970//response to osmotic stress;GO:0009555//pollen development;GO:0010467//gene expression;GO:0010017//red or far-red light signaling pathway
Bra011946	2538	4446	0.9992	68.9616	4281	0.9988	67.2614	3971	0.9992	62.6088	3981	0.9984	53.4131	4069	0.9972	56.2468	4034	0.9968	56.527	GO:0031410//cytoplasmic vesicle	GO:0030246//carbohydrate binding;GO:0043167//ion binding;GO:0015925	GO:0044238
Bra018150	1584	4444	0.9968	110.446	4352	0.9994	109.558	4510	1	113.933	1570	0.9956	33.7514	1343	0.9943	29.7456	1466	0.9975	32.9147	GO:0043231//intracellular membrane-bounded organelle	-	GO:0071702
Bra033272	1401	4443	0.9979	124.844	4522	0.9993	128.708	4290	0.9993	122.531	1056	0.9957	25.6669	803	0.9957	20.1085	853	0.9957	21.6532	GO:0044464	GO:0016709//oxidoreductase activity, acting on paired donors, with incorporation or reduction of molecular oxygen, NAD(P)H as one donor, and incorporation of one atom of oxygen;GO:0005506//iron ion binding	GO:0006633//fatty acid biosynthetic process;GO:0010584//pollen exine formation
Bra033629	3663	4442	0.9995	47.7388	4184	0.9992	45.5477	4290	0.9992	46.8649	4086	0.9997	37.9847	4388	0.9997	42.0273	3795	0.9995	36.8457	GO:0031461//cullin-RING ubiquitin ligase complex;GO:0030120//vesicle coat	GO:0005488//binding;GO:0004683//calmodulin-dependent protein kinase activity	GO:0048193//Golgi vesicle transport;GO:0015031//protein transport
Bra004127	2073	4441	0.9986	84.3356	4318	0.9986	83.0607	4502	0.9995	86.9027	636	0.9952	10.4473	653	0.9947	11.0514	581	0.9942	9.96755	GO:0016020//membrane	GO:0015197//peptide transporter activity	GO:0006810//transport
Bra029719	336	4440	0.997	520.204	4202	0.997	498.688	4793	0.997	570.815	8341	0.997	845.33	6546	0.994	683.5	6708	0.997	710.012	-	GO:0005488//binding	GO:0006950//response to stress;GO:0010876//lipid localization
Bra032959	1605	4426	0.972	108.559	4733	0.972	117.591	4430	0.972	110.447	216	0.9533	4.58275	223	0.9639	4.87452	253	0.9626	5.60605	GO:0009570//chloroplast stroma	GO:0016747//transferase activity, transferring acyl groups other than amino-acyl groups	-
Bra024346	951	4425	0.9989	183.173	4587	0.9979	192.336	4900	0.9989	206.178	3724	0.9937	133.345	3005	0.9926	110.858	3169	0.9947	118.51	GO:0043231//intracellular membrane-bounded organelle;GO:0044444//cytoplasmic part	GO:0046872//metal ion binding;GO:0005543//phospholipid binding	GO:0006970//response to osmotic stress;GO:0008643//carbohydrate transport;GO:0009416//response to light stimulus
Bra019598	2637	4423	0.9989	66.0293	4271	0.9992	64.585	4017	0.9989	60.9563	6062	0.9973	78.2804	6183	0.9989	82.2604	5847	0.9977	78.856	-	-	-
Bra033346	510	4418	0.7784	341.024	4267	0.7804	333.63	4385	0.7784	344.054	4603	0.7804	307.339	4119	0.7804	283.35	4583	0.7804	319.589	GO:0015934//large ribosomal subunit;GO:0016020//membrane;GO:0031981//nuclear lumen	GO:0005198//structural molecule activity	GO:0003006//developmental process involved in reproduction;GO:0010467//gene expression;GO:0022613//ribonucleoprotein complex biogenesis
Bra016855	837	4417	0.9415	207.745	4115	0.9438	196.045	4356	0.9415	208.252	3965	0.9391	161.311	4343	0.9379	182.04	4043	0.945	171.787	-	-	-
Bra027928	468	4415	0.9979	371.377	4645	0.9957	395.778	4949	0.9979	423.154	4363	0.9957	317.458	3551	0.9936	266.199	3829	0.9957	290.972	-	-	-
Bra030229	7560	4405	0.9996	22.9379	4087	0.9993	21.5573	3512	0.9997	18.5892	755	0.9917	3.40073	1115	0.998	5.17434	979	0.9963	4.60546	-	-	-
Bra019003	1749	4404	0.9989	99.1259	4504	0.9983	102.688	4069	0.9994	93.0947	3695	0.9909	71.9402	3674	0.9977	73.6972	3995	0.996	81.2342	GO:0044464	GO:0032561//guanyl ribonucleotide binding	-
Bra035820	1671	4404	0.8989	103.753	4379	0.9007	104.499	4411	0.9001	105.63	2955	0.8947	60.2183	3002	0.8965	63.0283	2944	0.8953	62.6575	GO:0044424	GO:0005515//protein binding;GO:0032559	GO:0044267//cellular protein metabolic process
Bra005522	1389	4399	0.9669	124.676	3998	0.9669	114.776	4165	0.9683	119.988	7263	0.9971	178.058	6399	0.9834	161.626	6734	0.9978	172.418	GO:0031981//nuclear lumen;GO:0009536//plastid;GO:0042579//microbody;GO:0031090//organelle membrane	GO:0016408	GO:0009694//jasmonic acid metabolic process;GO:0009062//fatty acid catabolic process;GO:0009657//plastid organization;GO:0009738//abscisic acid-activated signaling pathway;GO:0006950//response to stress
Bra032172	1935	4394	0.9964	89.3941	4165	0.9974	85.8314	4232	0.9974	87.5168	3001	0.984	52.812	2881	0.9974	52.2353	2819	0.9979	51.8115	-	GO:0008135//translation factor activity, nucleic acid binding	GO:0006970//response to osmotic stress;GO:0006412//translation
Bra023176	663	4392	0.9985	260.782	3750	0.9985	225.543	3873	0.9985	233.755	4511	0.9985	231.69	4340	0.9955	229.656	4550	0.997	244.067	GO:0009526//plastid envelope;GO:0009570//chloroplast stroma;GO:0009534//chloroplast thylakoid;GO:0009522//photosystem I	-	GO:0044237//cellular metabolic process
Bra024073	912	4390	0.9978	189.496	4564	0.9956	199.555	4977	0.9989	218.373	3787	0.9956	141.399	3163	0.9978	121.676	3327	0.9879	129.739	-	GO:0016620//oxidoreductase activity, acting on the aldehyde or oxo group of donors, NAD or NADP as acceptor;GO:0016616//oxidoreductase activity, acting on the CH-OH group of donors, NAD or NADP as acceptor;GO:0048037//cofactor binding	GO:0009699//phenylpropanoid biosynthetic process;GO:0009628//response to abiotic stimulus
Bra001766	1545	4389	0.9994	111.832	4620	0.9994	119.241	5053	0.9994	130.872	173	0.9741	3.81298	225	0.9955	5.10923	213	0.9968	4.90301	GO:0016021//integral component of membrane	GO:0016491//oxidoreductase activity;GO:0005351//sugar:hydrogen symporter activity	GO:0015766
Bra032664	6888	4389	0.9985	25.0843	4559	0.9978	26.393	3895	0.9999	22.6277	2562	0.9961	12.6658	3467	0.9988	17.6588	2551	0.9971	13.1713	-	-	-
Bra035354	861	4389	0.9988	200.674	4144	0.9954	191.924	4031	0.9965	187.343	3549	0.9919	140.362	3635	0.9942	148.116	3683	0.9919	152.128	GO:0031410//cytoplasmic vesicle	-	-
Bra012004	342	4383	0.9971	504.516	4333	0.9971	505.213	4581	0.9971	535.995	1122	0.9912	111.716	858	0.9942	88.0162	1010	0.9942	105.028	GO:0005840//ribosome;GO:0016020//membrane;GO:0009536//plastid;GO:0031981//nuclear lumen	GO:0005198//structural molecule activity	GO:0006950//response to stress;GO:0006412//translation
Bra032410	882	4380	0.9989	195.495	4478	0.9989	202.455	4417	0.9989	200.394	3471	0.9989	134.009	3089	0.9989	122.871	3143	0.9989	126.732	GO:0030120//vesicle coat	GO:0022892	GO:0048193//Golgi vesicle transport
Bra029700	1683	4379	0.9994	102.428	4186	0.9994	99.1807	4393	0.9988	104.449	17570	0.9994	355.496	14653	0.9982	305.453	15300	0.9988	323.31	GO:0044444//cytoplasmic part;GO:0005576//extracellular region	GO:0046914//transition metal ion binding;GO:0004619//phosphoglycerate mutase activity	GO:0010038//response to metal ion;GO:0006007//glucose catabolic process
Bra016689	1770	4377	0.9458	97.3493	4567	0.9638	102.889	4368	0.9266	98.7498	3804	0.9339	73.1837	4463	0.9328	88.4617	3657	0.935	73.479	GO:0005618//cell wall;GO:0031224//intrinsic component of membrane;GO:0031410//cytoplasmic vesicle;GO:0043231//intracellular membrane-bounded organelle	-	-
Bra000594	1866	4376	0.9989	92.3199	3988	0.9989	85.2228	3805	0.9989	81.5962	4883	0.9984	89.1092	4912	0.9952	92.3524	4596	0.9936	87.5952	GO:0005768//endosome;GO:0016020//membrane	GO:0004553//hydrolase activity, hydrolyzing O-glycosyl compounds	GO:0009725//response to hormone;GO:0000902//cell morphogenesis;GO:0009250//glucan biosynthetic process;GO:0030865//cortical cytoskeleton organization;GO:0006972//hyperosmotic response;GO:0048513//organ development
Bra013936	3705	4375	0.9997	46.4857	4171	0.9997	44.8915	4023	0.9995	43.4499	3815	0.9989	35.0634	3919	0.9989	37.1098	3292	0.9978	31.5997	GO:0031224//intrinsic component of membrane	GO:0042626//ATPase activity, coupled to transmembrane movement of substances;GO:0032559	GO:0006810//transport;GO:0009207
Bra021477	1584	4374	0.9987	108.706	4428	0.9987	111.472	4557	0.9994	115.12	4622	0.9987	99.3624	4187	0.9987	92.7362	4026	0.9987	90.3921	GO:0030312;GO:0005746//mitochondrial respiratory chain;GO:0031981//nuclear lumen;GO:0009536//plastid	GO:0004175//endopeptidase activity;GO:0046914//transition metal ion binding	GO:0019538//protein metabolic process
Bra016269	360	4373	0.9972	478.197	4264	0.9972	472.31	4317	0.9972	479.851	3106	0.9889	293.796	2769	0.9944	269.85	2916	0.9889	288.069	GO:0031981//nuclear lumen;GO:0009526//plastid envelope;GO:0015934//large ribosomal subunit;GO:0031090//organelle membrane	GO:0005198//structural molecule activity	GO:0010224//response to UV-B;GO:0010467//gene expression
Bra009604	762	4373	0.9987	225.92	4170	0.9987	218.219	4230	0.9987	222.133	8283	0.9934	370.152	7200	0.9987	331.497	7631	0.9974	356.154	GO:0031090//organelle membrane;GO:0005576//extracellular region	GO:0004672//protein kinase activity;GO:0033764//steroid dehydrogenase activity, acting on the CH-OH group of donors, NAD or NADP as acceptor;GO:0032559	GO:0009725//response to hormone;GO:0006464//cellular protein modification process
Bra020407	2313	4371	0.9974	74.3935	4510	0.9983	77.7523	4533	0.9978	78.4218	3320	0.9944	48.8776	3372	0.9901	51.1462	2952	0.9961	45.3892	GO:0043231//intracellular membrane-bounded organelle	GO:0008135//translation factor activity, nucleic acid binding	GO:0006412//translation
Bra003624	426	4366	0.9977	403.463	4273	0.9977	399.977	4563	0.9977	428.615	16451	0.9977	1315.01	13995	0.993	1152.56	14414	0.9977	1203.34	GO:0009523//photosystem II;GO:0009534//chloroplast thylakoid	-	GO:0010207//photosystem II assembly
Bra026352	1917	4365	0.9979	89.6379	4515	0.9979	93.9178	4894	0.999	102.157	443	0.9906	7.86917	372	0.9645	6.80805	337	0.989	6.25201	GO:0044464	GO:0042626//ATPase activity, coupled to transmembrane movement of substances;GO:0032559	GO:0009207
Bra009483	4863	4363	0.9996	35.3192	4088	0.9994	33.5211	3754	0.999	30.8899	6706	0.999	46.9577	7612	0.999	54.9156	6700	0.999	48.9984	GO:0009532//plastid stroma;GO:0009526//plastid envelope;GO:0005576//extracellular region	GO:0043169//cation binding;GO:0051536//iron-sulfur cluster binding;GO:0015930//glutamate synthase activity	GO:0009314//response to radiation;GO:0031323//regulation of cellular metabolic process;GO:0006536//glutamate metabolic process;GO:0043094
Bra030405	1515	4358	0.998	113.241	4202	0.9987	110.6	3964	0.9993	104.7	2897	0.9974	65.1153	2749	0.998	63.6596	2759	0.9974	64.7666	GO:0005746//mitochondrial respiratory chain;GO:0009536//plastid	GO:0004175//endopeptidase activity;GO:0046914//transition metal ion binding;GO:0032559	GO:0019538//protein metabolic process;GO:0006970//response to osmotic stress
Bra028653	3672	4356	0.9325	46.6998	4510	0.9346	48.9763	4324	0.9341	47.1205	2341	0.9292	21.7093	2658	0.9325	25.3953	2595	0.9281	25.1331	-	-	-
Bra032519	459	4356	0.9978	373.598	4273	0.9978	371.221	4555	0.9978	397.102	5158	0.9978	382.662	4858	0.9978	371.318	5326	0.9978	412.667	GO:0009532//plastid stroma;GO:0031090//organelle membrane;GO:0015935//small ribosomal subunit;GO:0031981//nuclear lumen	GO:0003676//nucleic acid binding;GO:0005198//structural molecule activity	GO:0010467//gene expression
Bra027083	816	4353	0.9988	210.004	4061	0.9975	198.452	4022	0.9988	197.233	13468	0.9988	562.031	11639	0.9988	500.411	11848	0.9988	516.377	GO:0009521;GO:0031224//intrinsic component of membrane;GO:0009570//chloroplast stroma;GO:0009534//chloroplast thylakoid	GO:0046906//tetrapyrrole binding;GO:0043169//cation binding	GO:0006464//cellular protein modification process;GO:0006091//generation of precursor metabolites and energy
Bra012659	1062	4353	0.9991	161.359	4163	0.9991	156.313	4272	0.9981	160.966	5996	0.9981	192.258	5926	0.9972	195.767	6176	0.9972	206.821	GO:0044424	-	-
Bra027376	2331	4346	0.9974	73.3968	3981	0.9944	68.1023	4054	0.9979	69.5934	7606	0.9974	111.112	7082	0.9966	106.59	6797	0.9987	103.702	GO:0005618//cell wall;GO:0043231//intracellular membrane-bounded organelle;GO:0031410//cytoplasmic vesicle;GO:0031090//organelle membrane;GO:0005576//extracellular region	GO:0004175//endopeptidase activity;GO:0005515//protein binding	GO:0009845//seed germination;GO:0044092//negative regulation of molecular function;GO:0010191;GO:0019538//protein metabolic process;GO:0003006//developmental process involved in reproduction
Bra006838	1599	4345	0.9981	106.972	4126	0.9981	102.895	4087	0.9994	102.278	3516	0.9987	74.8769	3250	0.9994	71.3077	3117	0.9987	69.3266	GO:0009536//plastid	GO:0009975//cyclase activity;GO:0016491//oxidoreductase activity	GO:0016117//carotenoid biosynthetic process;GO:0006091//generation of precursor metabolites and energy
Bra009039	750	4342	0.9973	227.907	4256	0.9987	226.283	4563	0.9987	243.454	3703	0.9947	168.128	3181	0.9947	148.8	3142	0.9933	148.99	GO:0015935//small ribosomal subunit;GO:0031981//nuclear lumen;GO:0009536//plastid;GO:0044425//membrane part	GO:0004872//receptor activity;GO:0016462//pyrophosphatase activity;GO:0005198//structural molecule activity;GO:0032559	GO:0006952//defense response;GO:0010467//gene expression
Bra025862	4209	4340	0.9998	40.592	4292	0.9983	40.6624	4067	0.9983	38.6654	4921	0.9979	39.8127	5772	0.9943	48.1115	5431	0.9952	45.8894	-	-	-
Bra001851	786	4338	0.9987	217.268	3924	0.9975	199.076	3964	0.9987	201.808	881	0.972	38.1681	1110	0.9873	49.5453	1010	0.9949	45.6994	-	-	-
Bra036074	5655	4331	0.9556	30.1499	4458	0.9572	31.4354	4272	0.9565	30.2291	4201	0.9646	25.2969	5359	0.9569	33.247	3805	0.9567	23.9295	-	-	-
Bra014001	1305	4329	0.9847	130.589	3782	0.99	115.564	3588	0.9946	110.019	1195	0.892	31.182	1065	0.8674	28.6313	1084	0.8628	29.5414	GO:0044444//cytoplasmic part;GO:0016020//membrane	GO:0016742//hydroxymethyl-, formyl- and related transferase activity;GO:0048037//cofactor binding	GO:0009069//serine family amino acid metabolic process;GO:0006730//one-carbon metabolic process;GO:0000741//karyogamy;GO:0010038//response to metal ion;GO:0048229//gametophyte development
Bra022976	801	4329	0.9988	212.757	3940	0.9988	196.144	4191	0.9988	209.369	17608	0.9988	748.557	13923	0.9988	609.82	14990	0.9988	665.55	GO:0031224//intrinsic component of membrane;GO:0009521;GO:0009526//plastid envelope;GO:0009534//chloroplast thylakoid;GO:0009570//chloroplast stroma;GO:0005576//extracellular region	GO:0043169//cation binding;GO:0046906//tetrapyrrole binding	GO:0009746;GO:0006091//generation of precursor metabolites and energy;GO:0009639//response to red or far red light;GO:0006464//cellular protein modification process
Bra006514	2337	4323	0.9983	72.8209	4053	0.9983	69.156	3600	0.9991	61.6411	2238	0.9987	32.6098	2283	0.9979	34.2727	2246	0.9979	34.1793	GO:0044464	GO:0004576//oligosaccharyl transferase activity	GO:0006464//cellular protein modification process
Bra005402	4881	4321	0.9996	34.8502	4491	0.9994	36.6899	4185	0.999	34.3094	3703	0.9967	25.834	4266	0.999	30.6629	3520	0.9965	25.6475	GO:0031224//intrinsic component of membrane	GO:0017111//nucleoside-triphosphatase activity;GO:0016628//oxidoreductase activity, acting on the CH-CH group of donors, NAD or NADP as acceptor;GO:0015405;GO:0032559	GO:0055085//transmembrane transport;GO:0009207
Bra031705	2175	4319	0.8133	78.1724	4320	0.7457	79.2021	4436	0.7462	81.613	3411	0.9324	53.4035	3495	0.9848	56.3754	3250	0.9793	53.1417	GO:0009532//plastid stroma	GO:0016421//CoA carboxylase activity;GO:0016879//ligase activity, forming carbon-nitrogen bonds;GO:0032559	GO:0006631//fatty acid metabolic process
Bra038863	1002	4318	0.999	169.646	4169	0.999	165.911	4498	0.999	179.63	10830	0.998	368.051	9537	0.993	333.922	9587	0.995	340.272	GO:0009523//photosystem II;GO:0009534//chloroplast thylakoid;GO:0009570//chloroplast stroma;GO:0005576//extracellular region	GO:0008187//poly-pyrimidine tract binding;GO:0046872//metal ion binding;GO:0016491//oxidoreductase activity	GO:0006952//defense response;GO:0006470//protein dephosphorylation;GO:0009767//photosynthetic electron transport chain;GO:0042548//regulation of photosynthesis, light reaction
Bra022908	978	4318	0.999	173.809	3961	0.998	161.502	4127	0.9969	168.858	4533	0.9949	157.832	3932	0.998	141.051	3954	0.998	143.784	GO:0030312;GO:0031981//nuclear lumen;GO:0019866//organelle inner membrane;GO:0009536//plastid;GO:0033178//proton-transporting two-sector ATPase complex, catalytic domain	GO:0015078//hydrogen ion transmembrane transporter activity;GO:0046914//transition metal ion binding;GO:0019829//cation-transporting ATPase activity;GO:0032559	GO:0006818//hydrogen transport;GO:0006754//ATP biosynthetic process
Bra025392	2883	4318	0.999	58.9614	4559	0.9997	63.0575	4045	0.9997	56.1437	7748	0.9997	91.515	8160	0.9993	99.2995	7524	0.9997	92.8145	GO:0009532//plastid stroma	GO:0005515//protein binding;GO:0048037//cofactor binding;GO:0016758//transferase activity, transferring hexosyl groups	GO:0009628//response to abiotic stimulus;GO:0006950//response to stress;GO:0044238
Bra030083	960	4317	0.9979	177.027	4544	0.999	188.747	4318	0.999	179.986	3899	0.9979	138.302	4367	0.9958	159.593	3982	0.9958	147.517	GO:0044464	-	GO:0009719
Bra034200	696	4312	0.9986	243.893	4240	0.9986	242.923	4335	0.9986	249.234	6310	0.9957	308.722	4919	0.9986	247.953	5475	0.9957	279.761	GO:0031224//intrinsic component of membrane;GO:0043234//protein complex;GO:0009526//plastid envelope;GO:0009534//chloroplast thylakoid;GO:0034357	GO:0043169//cation binding;GO:0015078//hydrogen ion transmembrane transporter activity;GO:0051536//iron-sulfur cluster binding;GO:0016679//oxidoreductase activity, acting on diphenols and related substances as donors;GO:0009055//electron carrier activity	GO:0006952//defense response;GO:0022900//electron transport chain;GO:0009628//response to abiotic stimulus;GO:0051234//establishment of localization
Bra008392	417	4311	0.9976	406.979	4247	0.9976	406.124	4410	0.9976	423.184	13183	0.9952	1076.53	10266	0.9952	863.708	10582	0.9976	902.492	GO:0009523//photosystem II;GO:0009534//chloroplast thylakoid	-	GO:0010207//photosystem II assembly
Bra037182	1092	4309	0.9954	155.34	4216	0.9945	153.954	4263	0.9954	156.214	10790	0.9954	336.47	9571	0.9954	307.494	9897	0.9954	322.324	GO:0009532//plastid stroma;GO:0009526//plastid envelope;GO:0009534//chloroplast thylakoid;GO:0034357;GO:0005576//extracellular region	GO:0008187//poly-pyrimidine tract binding;GO:0009055//electron carrier activity;GO:0000166//nucleotide binding;GO:0050662//coenzyme binding;GO:0008937//ferredoxin-NAD(P) reductase activity	GO:0006952//defense response;GO:0022900//electron transport chain;GO:0051234//establishment of localization
Bra008426	2844	4307	0.9993	59.6177	4621	0.9989	64.7916	4781	0.9993	67.2692	3394	0.9968	40.6377	3039	0.9982	37.4889	3009	0.9982	37.6274	GO:0009570//chloroplast stroma	GO:0016301//kinase activity;GO:0032559	GO:0006464//cellular protein modification process
Bra039515	351	4304	0.9972	482.719	4367	0.9972	496.122	4225	0.9972	481.667	1831	0.9801	177.635	1657	0.9886	165.622	1699	0.9772	172.146	-	-	-
Bra003395	1335	4301	0.9993	126.829	3994	0.9993	119.3	4069	0.9978	121.964	4377	0.9963	111.646	4340	0.9985	114.054	4267	0.9985	113.672	-	GO:0005488//binding;GO:0005092//GDP-dissociation inhibitor activity	GO:0033124//regulation of GTP catabolic process;GO:0006886//intracellular protein transport
Bra019147	1467	4298	0.9973	115.336	4038	0.9993	109.761	4198	0.9986	114.509	4338	0.9959	100.695	3767	0.9959	90.088	3882	0.9966	94.1103	GO:0044464	GO:0015291//secondary active transmembrane transporter activity	GO:0015893//drug transport
Bra011330	1743	4294	1	96.9827	4256	0.9994	97.368	4296	0.9994	98.6265	2407	0.9983	47.0247	2383	0.9983	47.9654	2380	0.9897	48.5614	GO:0009536//plastid	GO:0016301//kinase activity;GO:0032559	GO:0006464//cellular protein modification process
Bra039296	6414	4291	0.9997	26.3366	4863	0.9997	30.2334	4242	0.9994	26.4648	5762	0.9995	30.5909	7457	0.9995	40.7884	5656	0.9992	31.3612	GO:0043231//intracellular membrane-bounded organelle	GO:0017111//nucleoside-triphosphatase activity;GO:0003676//nucleic acid binding;GO:0032559	-
Bra040749	1374	4288	0.9985	122.856	3837	0.9993	111.357	4017	0.9985	116.988	21080	0.9971	522.434	19211	0.9978	490.529	18750	0.9985	485.318	GO:0005576//extracellular region;GO:0009536//plastid	GO:0004175//endopeptidase activity;GO:0005488//binding;GO:0016628//oxidoreductase activity, acting on the CH-CH group of donors, NAD or NADP as acceptor	GO:0019538//protein metabolic process;GO:0006970//response to osmotic stress
Bra005546	1332	4285	0.9947	126.642	4223	0.9947	126.424	4378	0.9947	131.522	6969	0.9947	178.161	6636	0.9947	174.785	6558	0.9947	175.097	GO:0043231//intracellular membrane-bounded organelle;GO:0016020//membrane;GO:0031410//cytoplasmic vesicle	GO:0015036//disulfide oxidoreductase activity	GO:0018904;GO:0033554//cellular response to stress;GO:0019725//cellular homeostasis
Bra009360	1662	4284	0.7329	101.472	4120	0.7335	98.8504	4159	0.7329	100.135	3766	0.7323	77.1608	3617	0.731	76.3518	3606	0.7304	77.1625	GO:0031981//nuclear lumen;GO:0005746//mitochondrial respiratory chain;GO:0000275//mitochondrial proton-transporting ATP synthase complex, catalytic core F(1);GO:0009526//plastid envelope	GO:0046914//transition metal ion binding;GO:0019829//cation-transporting ATPase activity;GO:0015078//hydrogen ion transmembrane transporter activity;GO:0032559;GO:0008187//poly-pyrimidine tract binding;GO:0015662//ATPase activity, coupled to transmembrane movement of ions, phosphorylative mechanism	GO:0015988//energy coupled proton transmembrane transport, against electrochemical gradient;GO:0009207;GO:0010038//response to metal ion;GO:0015986//ATP synthesis coupled proton transport
Bra015874	732	4278	0.9986	230.07	4307	0.9986	234.626	4304	0.9986	235.282	2166	0.9973	100.761	1672	0.9959	80.1358	1803	0.9904	87.5984	GO:0043231//intracellular membrane-bounded organelle;GO:0030312;GO:0005576//extracellular region	GO:0005488//binding	GO:0009411//response to UV;GO:0010038//response to metal ion;GO:0009718//anthocyanin-containing compound biosynthetic process;GO:0009814//defense response, incompatible interaction
Bra010693	498	4278	0.9699	338.175	4345	0.9699	347.914	4537	0.9699	364.558	1535	0.9659	104.961	1575	0.9639	110.957	1679	0.9659	119.904	GO:0031981//nuclear lumen;GO:0009536//plastid;GO:0016020//membrane;GO:0042579//microbody;GO:0030312	GO:0004871//signal transducer activity;GO:0016620//oxidoreductase activity, acting on the aldehyde or oxo group of donors, NAD or NADP as acceptor;GO:0004672//protein kinase activity;GO:0042802//identical protein binding;GO:0032559;GO:0043566//structure-specific DNA binding	GO:0048511//rhythmic process;GO:0003006//developmental process involved in reproduction;GO:0010118//stomatal movement;GO:0016070//RNA metabolic process;GO:0006970//response to osmotic stress;GO:0010038//response to metal ion;GO:0006464//cellular protein modification process;GO:0009699//phenylpropanoid biosynthetic process;GO:0006952//defense response;GO:0009725//response to hormone;GO:0006405//RN…
Bra006584	2247	4274	0.8184	74.8792	4300	0.8189	76.3093	4303	0.8166	76.6293	2641	0.8758	40.0233	2502	0.8073	39.0648	2589	0.8736	40.9771	GO:0031225//anchored component of membrane;GO:0030312;GO:0044424	GO:0005515//protein binding;GO:0004672//protein kinase activity;GO:0032559	GO:0006464//cellular protein modification process
Bra002337	1584	4274	0.9994	106.221	4206	0.9994	105.883	4195	0.9994	105.975	4359	0.9994	93.7085	4585	0.9987	101.551	4316	0.9987	96.9032	GO:0031225//anchored component of membrane;GO:0030312;GO:0044424	GO:0005515//protein binding;GO:0004672//protein kinase activity;GO:0032559	GO:0006464//cellular protein modification process
Bra032319	2262	4274	0.9973	74.3826	4012	0.9996	70.7262	3975	0.9991	70.3188	5776	0.9991	86.9525	5659	0.9991	87.7705	5391	0.9991	84.7595	GO:0043231//intracellular membrane-bounded organelle	GO:0016741	GO:0006730//one-carbon metabolic process
Bra035087	423	4272	0.9976	397.576	4298	0.9976	405.171	4489	0.9976	424.655	9425	0.9976	758.732	8424	0.9976	698.682	9159	0.9976	770.051	GO:0009523//photosystem II;GO:0009534//chloroplast thylakoid	-	GO:0010207//photosystem II assembly
Bra034293	2148	4267	0.9995	78.202	4003	0.9995	74.3128	4033	0.9986	75.1313	4082	0.9995	64.7122	4078	0.9949	66.6062	3960	0.9963	65.5651	GO:0043231//intracellular membrane-bounded organelle	GO:0004175//endopeptidase activity;GO:0042623//ATPase activity, coupled;GO:0032559	GO:0009057//macromolecule catabolic process;GO:0019538//protein metabolic process
Bra019632	579	4263	0.8256	289.845	4460	0.8256	307.163	4581	0.8256	316.598	5615	0.8273	330.231	4856	0.8256	294.24	5086	0.8256	312.399	GO:0031981//nuclear lumen;GO:0009536//plastid;GO:0015934//large ribosomal subunit;GO:0016020//membrane	GO:0005198//structural molecule activity	GO:0022613//ribonucleoprotein complex biogenesis;GO:0009755//hormone-mediated signaling pathway;GO:0048438//floral whorl development;GO:0010467//gene expression
Bra009298	1320	4261	0.9833	127.077	4353	0.975	131.5	4127	0.975	125.109	3773	0.9712	97.333	3913	0.975	104.001	3758	0.9674	101.25	GO:0005618//cell wall;GO:0005576//extracellular region;GO:0031410//cytoplasmic vesicle;GO:0009536//plastid	GO:0004175//endopeptidase activity	GO:0019538//protein metabolic process
Bra008695	1443	4260	0.9965	116.218	3868	0.9972	106.889	3973	0.9972	110.174	6532	0.9993	154.144	6374	0.9993	154.97	5940	0.9993	146.397	GO:0030312;GO:0044444//cytoplasmic part;GO:0043231//intracellular membrane-bounded organelle	GO:0000166//nucleotide binding;GO:0048037//cofactor binding;GO:0016616//oxidoreductase activity, acting on the CH-OH group of donors, NAD or NADP as acceptor	GO:0008152//metabolic process
Bra003601	3465	4253	0.9348	48.3194	4497	0.9134	51.7525	4629	0.9258	53.4578	4174	0.9224	41.0201	4001	0.8984	40.5104	3895	0.8903	39.9775	GO:0009570//chloroplast stroma	GO:0016301//kinase activity;GO:0032559	GO:0006464//cellular protein modification process
Bra036884	588	4252	0.9983	284.673	4390	0.9983	297.714	4645	0.9983	316.108	3051	0.9966	176.69	2447	0.9983	146.002	2572	0.9983	155.563	-	GO:0043169//cation binding;GO:0030247//polysaccharide binding;GO:0016702//oxidoreductase activity, acting on single donors with incorporation of molecular oxygen, incorporation of two atoms of oxygen	GO:0043102
Bra040197	2829	4252	0.6635	59.1684	4469	0.6589	62.9926	4447	0.6638	62.9015	2091	0.7519	25.1691	1894	0.6617	23.4881	2072	0.6628	26.0476	GO:0043231//intracellular membrane-bounded organelle	GO:0046914//transition metal ion binding;GO:0016279//protein-lysine N-methyltransferase activity	GO:0016571//histone methylation
Bra026094	4842	4252	0.898	34.5699	4584	0.9172	37.7513	4340	0.872	35.8667	7129	0.9432	50.1362	7149	0.9073	51.7991	7196	0.957	52.854	-	GO:0000166//nucleotide binding	GO:0006950//response to stress
Bra012260	6561	4251	0.9951	25.5065	4448	0.9995	27.0338	3967	0.9991	24.1946	4548	0.9735	23.6047	5915	0.9741	31.6291	4435	0.9913	24.04	-	GO:0032559;GO:0042623//ATPase activity, coupled	-
Bra029733	2619	4248	0.9985	63.8526	4000	0.9992	60.9027	3936	0.9992	60.1377	2183	0.9989	28.3835	2126	0.9992	28.4793	2068	0.9992	28.0819	-	GO:0022892	GO:0015031//protein transport
Bra040316	456	4247	0.9978	366.646	4229	0.9978	369.815	4606	0.9978	404.19	2104	0.9956	157.119	1537	0.9978	118.253	1663	0.9956	129.7	GO:0030312;GO:0015935//small ribosomal subunit;GO:0031981//nuclear lumen;GO:0009536//plastid	GO:0005198//structural molecule activity	GO:0009887//organ morphogenesis;GO:0010467//gene expression;GO:0000904//cell morphogenesis involved in differentiation
Bra022292	1602	4246	0.9988	104.339	3696	0.9988	91.9987	3636	0.9988	90.8214	3061	0.9981	65.0651	2975	0.9925	65.1517	3032	0.9981	67.3098	GO:0044424	GO:0005515//protein binding;GO:0032559	GO:0044267//cellular protein metabolic process
Bra010401	2244	4246	0.8186	74.4881	4210	0.8177	74.812	4290	0.8195	76.5	4185	0.8177	63.5067	4548	0.8057	71.1048	4374	0.8155	69.3215	GO:0016020//membrane;GO:0043231//intracellular membrane-bounded organelle	GO:0005488//binding	-
Bra002878	1281	4242	0.9992	130.362	4045	0.9977	125.916	4033	0.9984	125.981	7168	0.9992	190.544	6587	0.9992	180.401	6414	0.9984	178.07	GO:0031225//anchored component of membrane;GO:0030312;GO:0031090//organelle membrane	-	-
Bra037884	564	4242	0.9344	296.088	4396	0.9344	310.807	4578	0.9344	324.806	2997	0.9291	180.948	2626	0.9326	163.349	2722	0.9309	171.641	GO:0031090//organelle membrane;GO:0015935//small ribosomal subunit;GO:0030312;GO:0031981//nuclear lumen	GO:0003676//nucleic acid binding;GO:0005198//structural molecule activity	GO:0010467//gene expression
Bra000704	972	4241	0.9969	171.764	4215	0.999	172.919	4243	0.9979	174.676	537	0.9949	18.8129	449	0.9959	16.2062	623	0.9959	22.7947	-	GO:0004396//hexokinase activity;GO:0032559	GO:0019321//pentose metabolic process;GO:0006796//phosphate-containing compound metabolic process
Bra034328	3732	4241	0.9638	44.7359	4348	0.9638	46.4579	3572	0.9628	38.2998	3946	0.9609	36.005	4894	0.9582	46.007	4453	0.9609	42.4349	GO:0005622//intracellular	GO:0005488//binding	-
Bra024200	2676	4239	0.9993	62.3601	3884	0.9989	57.8769	3718	0.9993	55.5968	2646	0.9993	33.6706	2645	0.9925	34.677	2439	0.9925	32.4144	GO:0005838//proteasome regulatory particle;GO:0043231//intracellular membrane-bounded organelle;GO:0016020//membrane	GO:0032182//small conjugating protein binding	GO:0019941//modification-dependent protein catabolic process;GO:0009894;GO:0007049//cell cycle
Bra007615	1344	4235	0.9978	124.046	4123	0.9993	122.328	4014	0.9985	119.51	3002	0.997	76.0604	2606	0.9948	68.0263	2477	0.9985	65.5448	-	GO:0005506//iron ion binding;GO:0016705//oxidoreductase activity, acting on paired donors, with incorporation or reduction of molecular oxygen	GO:0006631//fatty acid metabolic process
Bra027022	1704	4235	0.9988	97.8393	4188	0.9982	98.0052	4224	0.9982	99.193	10874	0.9947	217.304	11177	0.9965	230.122	11180	0.9994	233.337	-	-	GO:0006950//response to stress
Bra026313	1383	4230	1	120.406	4085	0.9993	117.783	4277	0.9986	123.75	1555	0.9928	38.2874	1499	0.9978	38.026	1541	0.9978	39.6271	GO:0031410//cytoplasmic vesicle	-	-
Bra016475	1140	4230	0.9982	146.071	4895	0.9974	171.222	4903	0.9974	172.101	837	0.9789	25.0016	808	0.9947	24.8661	753	0.9877	23.491	-	GO:0016788//hydrolase activity, acting on ester bonds;GO:0016747//transferase activity, transferring acyl groups other than amino-acyl groups	GO:0000003//reproduction
Bra009695	1821	4220	0.9995	91.2288	4139	0.9995	90.6353	3994	0.9995	87.7657	6041	0.9989	112.966	6736	1	129.776	6628	0.9995	129.445	-	-	GO:0009791//post-embryonic development;GO:0030422//production of siRNA involved in RNA interference;GO:0002252
Bra020681	621	4218	0.9984	267.39	4072	0.9984	261.474	4314	0.9984	277.981	2948	0.9984	161.653	2609	0.9984	147.395	2703	0.9984	154.798	GO:0015934//large ribosomal subunit;GO:0009536//plastid;GO:0031981//nuclear lumen	GO:0005488//binding;GO:0005198//structural molecule activity	GO:0010467//gene expression
Bra022282	978	4217	0.999	169.744	4285	0.998	174.713	4308	0.999	176.264	3789	0.999	131.927	3279	0.999	117.626	3391	0.9928	123.311	GO:0005840//ribosome;GO:0031234//extrinsic component of cytoplasmic side of plasma membrane;GO:0031981//nuclear lumen;GO:0009536//plastid	GO:0005488//binding;GO:0004871//signal transducer activity;GO:0004683//calmodulin-dependent protein kinase activity	GO:0006412//translation;GO:0010038//response to metal ion;GO:0006796//phosphate-containing compound metabolic process;GO:0048513//organ development
Bra040161	1044	4214	0.9751	158.9	3888	0.9741	148.504	3983	0.9751	152.664	3361	0.9761	109.626	3020	0.977	101.486	3385	0.9722	115.311	-	-	-
Bra007497	1779	4213	0.9983	93.2277	3849	0.9989	86.2748	4075	0.9989	91.6597	2523	0.9933	48.2935	2502	0.9916	49.3416	2347	0.9938	46.919	-	GO:0016646//oxidoreductase activity, acting on the CH-NH group of donors, NAD or NADP as acceptor	GO:0000096//sulfur amino acid metabolic process
Bra016353	1437	4213	0.9993	115.416	3799	0.9993	105.42	3774	0.9993	105.093	9074	0.9965	215.025	8644	0.9986	211.037	9235	0.9986	228.556	GO:0005618//cell wall;GO:0009532//plastid stroma;GO:0042579//microbody;GO:0005576//extracellular region	GO:0016755;GO:0047635;GO:0016846//carbon-sulfur lyase activity;GO:0048037//cofactor binding	GO:0006749//glutathione metabolic process;GO:0008652//cellular amino acid biosynthetic process;GO:0043094;GO:0006950//response to stress
Bra010508	2697	4212	0.9959	61.4804	4066	0.9944	60.1172	4137	0.9981	61.3806	3800	0.9811	47.9789	3956	0.9733	51.4608	3653	0.9729	48.1704	GO:0030312;GO:0009536//plastid;GO:0031090//organelle membrane;GO:0005576//extracellular region	GO:0003729//mRNA binding;GO:0051536//iron-sulfur cluster binding;GO:0046914//transition metal ion binding;GO:0016641//oxidoreductase activity, acting on the CH-NH2 group of donors, oxygen as acceptor;GO:0016836//hydro-lyase activity;GO:0032559	GO:0009725//response to hormone;GO:0010039//response to iron ion;GO:0009692;GO:0044262//cellular carbohydrate metabolic process;GO:0006970//response to osmotic stress;GO:0072350//tricarboxylic acid metabolic process
Bra024265	549	4212	0.9964	302.027	4511	0.9982	327.652	4547	0.9982	331.421	5624	0.9982	348.835	5168	0.9945	330.257	4940	0.9945	320.012	GO:0031225//anchored component of membrane;GO:0031410//cytoplasmic vesicle	GO:0005488//binding;GO:0016787//hydrolase activity	GO:0010876//lipid localization;GO:0051234//establishment of localization
Bra013550	3570	4209	0.9997	46.4131	3973	0.9997	44.3775	3504	0.9997	39.2756	3879	0.9994	36.9998	4219	0.9997	41.4613	3646	0.9997	36.3212	GO:0016591//DNA-directed RNA polymerase II, holoenzyme	GO:0043169//cation binding;GO:0003676//nucleic acid binding;GO:0034062//RNA polymerase activity;GO:0001882//nucleoside binding	GO:0003006//developmental process involved in reproduction;GO:0010467//gene expression
Bra031233	6450	4203	0.9992	25.6525	4516	0.9995	27.9194	3976	0.9994	24.6668	2129	0.9988	11.2399	2457	0.9988	13.3643	1937	0.9989	10.6803	-	GO:0003824//catalytic activity	-
Bra024986	1176	4203	0.5672	140.696	4204	0.665	142.55	4425	0.6012	150.568	4311	0.483	124.83	3914	0.4677	116.766	3529	0.4779	106.723	GO:0030312;GO:0031981//nuclear lumen;GO:0009536//plastid;GO:0015934//large ribosomal subunit;GO:0031090//organelle membrane	GO:0016791//phosphatase activity;GO:0016301//kinase activity;GO:0005198//structural molecule activity	GO:0003006//developmental process involved in reproduction;GO:0010467//gene expression
Bra001953	594	4202	0.9983	278.483	3895	0.9983	261.477	3680	0.9983	247.907	937	0.9966	53.7156	978	0.9966	57.7636	1046	0.9966	62.6263	GO:0043231//intracellular membrane-bounded organelle;GO:0016020//membrane	-	GO:0009414//response to water deprivation;GO:0009725//response to hormone;GO:0009409//response to cold;GO:0009746;GO:0034285
Bra034648	1998	4200	0.996	82.7529	4845	0.9955	96.6964	4842	0.9995	96.9742	4472	0.999	76.2173	3938	0.995	69.1484	3702	0.994	65.895	-	GO:0016831//carboxy-lyase activity	GO:0009725//response to hormone;GO:0006970//response to osmotic stress;GO:0009791//post-embryonic development;GO:0006596//polyamine biosynthetic process;GO:0006525//arginine metabolic process
Bra020009	495	4200	0.998	334.021	4045	0.998	325.856	4279	0.996	345.911	3400	0.998	233.895	3083	0.9798	218.509	3151	0.996	226.389	GO:0043231//intracellular membrane-bounded organelle;GO:0015934//large ribosomal subunit	GO:0005198//structural molecule activity	GO:0010467//gene expression
Bra025459	3528	4200	0.9989	46.8652	3927	0.9997	44.3858	3710	0.9991	42.0797	2603	0.9994	25.1242	2819	0.9991	28.0329	2662	0.9991	26.8344	GO:0044424	GO:0004812//aminoacyl-tRNA ligase activity;GO:0046914//transition metal ion binding;GO:0032559	GO:0006418//tRNA aminoacylation for protein translation
Bra038881	2709	4199	0.9996	61.0192	4332	0.9996	63.7663	4037	0.9993	59.6316	302	0.9948	3.79617	311	0.9572	4.02766	287	0.952	3.76777	GO:0043231//intracellular membrane-bounded organelle	GO:0016741	GO:0006730//one-carbon metabolic process
Bra018026	843	4195	0.5101	195.9	4157	0.9502	196.637	4293	0.5113	203.779	1113	0.5089	44.9588	915	0.6738	38.0798	1047	0.5077	44.1704	GO:0015935//small ribosomal subunit;GO:0030312;GO:0009536//plastid	GO:0003723//RNA binding;GO:0005198//structural molecule activity	GO:0010467//gene expression
Bra025102	2994	4191	0.9442	55.1056	4221	0.9442	56.218	4127	0.9436	55.1581	3342	0.9426	38.0104	3410	0.9422	39.958	3332	0.9442	39.579	GO:0031224//intrinsic component of membrane;GO:0043231//intracellular membrane-bounded organelle	GO:0046914//transition metal ion binding;GO:0043682//copper-transporting ATPase activity;GO:0032559	GO:0035434//copper ion transmembrane transport;GO:0010118//stomatal movement;GO:0000160//phosphorelay signal transduction system;GO:0009725//response to hormone;GO:0009206
Bra009989	402	4190	0.9975	410.315	4119	0.9975	408.581	4464	0.9975	444.35	6679	0.995	565.761	6275	0.995	547.633	6138	0.9925	543.016	GO:0031090//organelle membrane;GO:0015935//small ribosomal subunit;GO:0009536//plastid;GO:0031981//nuclear lumen	GO:0005488//binding;GO:0005198//structural molecule activity	GO:0010467//gene expression;GO:0022613//ribonucleoprotein complex biogenesis
Bra017948	1497	4188	0.9993	110.132	4358	0.9993	116.085	4213	0.9993	112.615	370	0.996	8.41642	303	0.9933	7.10105	379	0.9947	9.00387	GO:0005618//cell wall;GO:0044432;GO:0000323//lytic vacuole;GO:0000322;GO:0009536//plastid;GO:0031090//organelle membrane	GO:0016862//intramolecular oxidoreductase activity, interconverting keto- and enol-groups;GO:0005488//binding;GO:0004576//oligosaccharyl transferase activity;GO:0015036//disulfide oxidoreductase activity	GO:0012501//programmed cell death;GO:0010038//response to metal ion;GO:0033554//cellular response to stress;GO:0019725//cellular homeostasis;GO:0018904;GO:0006970//response to osmotic stress;GO:0009791//post-embryonic development
Bra028430	1443	4186	0.9716	114.199	3874	0.9723	107.055	3734	0.9903	103.546	1651	0.9848	38.9608	1669	0.9903	40.5781	1839	0.9903	45.3239	GO:0030312;GO:0044444//cytoplasmic part;GO:0043231//intracellular membrane-bounded organelle	GO:0000166//nucleotide binding;GO:0048037//cofactor binding;GO:0016616//oxidoreductase activity, acting on the CH-OH group of donors, NAD or NADP as acceptor	GO:0008152//metabolic process
Bra024670	9486	4186	0.6933	17.3718	4922	0.7682	20.6905	3705	0.6427	15.629	1554	0.3783	5.57847	1949	0.4657	7.20826	1912	0.3749	7.16831	-	-	-
Bra024580	1437	4186	0.9986	114.676	4190	0.9986	116.27	3978	0.9993	110.773	7075	0.9993	167.655	7092	0.9993	173.146	7037	0.9993	174.158	GO:0005618//cell wall;GO:0009532//plastid stroma;GO:0042579//microbody;GO:0005576//extracellular region	GO:0016755;GO:0047635;GO:0016846//carbon-sulfur lyase activity;GO:0048037//cofactor binding	GO:0006749//glutathione metabolic process;GO:0008652//cellular amino acid biosynthetic process;GO:0043094;GO:0006950//response to stress
Bra016653	2310	4175	0.9991	71.1499	3723	0.9978	64.2678	3419	0.9991	59.2262	1521	0.997	22.4215	1456	0.997	22.1132	1391	0.9987	21.4154	GO:0016021//integral component of membrane;GO:0000325//plant-type vacuole;GO:0009526//plastid envelope;GO:0031090//organelle membrane	GO:0016628//oxidoreductase activity, acting on the CH-CH group of donors, NAD or NADP as acceptor;GO:0046872//metal ion binding;GO:0016462//pyrophosphatase activity;GO:0015405	GO:0048827//phyllome development;GO:0060918//auxin transport;GO:0006818//hydrogen transport;GO:0006970//response to osmotic stress;GO:0008152//metabolic process;GO:0034220//ion transmembrane transport
Bra038946	1443	4174	0.9979	113.872	3905	0.9993	107.911	3767	0.9986	104.461	5367	0.9979	126.652	4985	0.9986	121.199	4676	0.9986	115.244	GO:0005618//cell wall;GO:0043231//intracellular membrane-bounded organelle	GO:0043169//cation binding;GO:0016791//phosphatase activity	-
Bra013477	3957	4173	0.9975	41.5157	4206	0.9985	42.3853	3707	0.9906	37.4872	3530	0.998	30.3778	4089	0.9992	36.2537	3785	0.9987	34.0182	GO:0043231//intracellular membrane-bounded organelle	GO:0004175//endopeptidase activity	GO:0019538//protein metabolic process
Bra027049	963	4172	0.999	170.548	4251	0.999	176.026	4280	0.999	177.846	13997	0.999	494.944	11415	0.999	415.864	12077	0.999	446.01	GO:0030312;GO:0009536//plastid;GO:0016020//membrane	GO:0019842//vitamin binding;GO:0046914//transition metal ion binding;GO:0016641//oxidoreductase activity, acting on the CH-NH2 group of donors, oxygen as acceptor;GO:0016836//hydro-lyase activity	GO:0009720//detection of hormone stimulus;GO:0010039//response to iron ion;GO:0009692;GO:0006970//response to osmotic stress;GO:0072350//tricarboxylic acid metabolic process;GO:0003006//developmental process involved in reproduction
Bra020325	1029	4171	0.999	159.571	4184	0.999	162.139	4233	0.999	164.611	2897	0.9903	95.8695	2324	0.9845	79.236	2456	0.9893	84.8838	GO:0044444//cytoplasmic part;GO:0016020//membrane	GO:0016831//carboxy-lyase activity;GO:0048037//cofactor binding	GO:0019321//pentose metabolic process;GO:0006139//nucleobase-containing compound metabolic process
Bra031935	540	4168	0.9981	303.853	3831	0.9981	282.898	3709	0.9981	274.846	1585	0.9833	99.95	1584	0.9944	102.911	1487	0.9963	97.933	GO:0031225//anchored component of membrane	GO:0016787//hydrolase activity;GO:0005488//binding	GO:0051234//establishment of localization;GO:0010876//lipid localization
Bra002411	639	4167	0.9984	256.716	4397	0.9969	274.39	4620	0.9984	289.313	2962	0.9953	157.845	2573	0.9922	141.267	2780	0.9969	154.723	GO:0015934//large ribosomal subunit;GO:0016020//membrane;GO:0031981//nuclear lumen	GO:0003676//nucleic acid binding;GO:0005198//structural molecule activity	GO:0003002//regionalization;GO:0010467//gene expression;GO:0048513//organ development
Bra035669	1344	4167	0.9985	122.055	4007	0.9993	118.886	3824	0.9993	113.853	7978	0.9985	202.135	6562	0.9993	171.293	6830	0.9993	180.731	GO:0031224//intrinsic component of membrane;GO:0009534//chloroplast thylakoid	GO:0005488//binding;GO:0008320//protein transmembrane transporter activity	GO:0009668;GO:0007569//cell aging;GO:0006612//protein targeting to membrane
Bra022241	1473	4164	0.9993	111.285	4222	0.9993	114.295	4381	0.9993	119.014	161	0.9532	3.72195	190	0.9491	4.52535	194	0.962	4.68393	GO:0043231//intracellular membrane-bounded organelle;GO:0044444//cytoplasmic part	GO:0005515//protein binding;GO:0016831//carboxy-lyase activity;GO:0048037//cofactor binding	GO:0009064//glutamine family amino acid metabolic process
Bra027982	3756	4164	0.9989	43.643	3872	0.9979	41.1076	3622	0.9984	38.5878	5211	0.9981	47.2436	5705	0.9976	53.2883	4744	0.9992	44.9191	GO:0009532//plastid stroma	GO:0004175//endopeptidase activity;GO:0046914//transition metal ion binding	GO:0019538//protein metabolic process
Bra014305	1509	4155	0.9973	108.396	4092	0.9987	108.133	4029	0.9993	106.84	3671	0.9967	82.8404	3543	0.9973	82.3727	3552	0.996	83.7135	GO:0005746//mitochondrial respiratory chain;GO:0009536//plastid	GO:0004175//endopeptidase activity;GO:0046914//transition metal ion binding;GO:0032559	GO:0019538//protein metabolic process;GO:0006970//response to osmotic stress
Bra005098	405	4153	0.8716	403.679	4232	0.879	416.68	4314	0.8716	426.238	13578	0.8716	1141.64	11317	0.8691	980.343	11866	0.8716	1041.98	GO:0005618//cell wall;GO:0005576//extracellular region;GO:0016020//membrane	GO:0005488//binding	GO:0006950//response to stress;GO:0008219//cell death;GO:0015914//phospholipid transport
Bra014633	1326	4148	0.9977	123.147	3724	0.997	111.99	3652	0.9992	110.208	2366	0.9947	60.7601	2183	0.9879	57.758	2369	0.9955	63.538	GO:0043231//intracellular membrane-bounded organelle;GO:0043234//protein complex;GO:0016020//membrane	GO:0008135//translation factor activity, nucleic acid binding	GO:0006412//translation;GO:0006970//response to osmotic stress;GO:0009791//post-embryonic development;GO:0006351//transcription, DNA-templated;GO:0009639//response to red or far red light
Bra035338	1200	4147	0.9983	136.045	4385	0.9992	145.714	4196	0.9992	139.92	3685	0.9975	104.569	3603	0.9975	105.338	3518	0.9975	104.262	GO:0030312;GO:0031981//nuclear lumen;GO:0005838//proteasome regulatory particle;GO:0016020//membrane	GO:0042623//ATPase activity, coupled;GO:0032559	GO:0019941//modification-dependent protein catabolic process
Bra008231	483	4147	0.9979	338	4063	0.9979	335.438	3985	0.9959	330.148	4052	0.9917	285.673	3578	0.9917	259.893	3695	0.9959	272.069	GO:0043231//intracellular membrane-bounded organelle;GO:0015630//microtubule cytoskeleton;GO:0031461//cullin-RING ubiquitin ligase complex;GO:0044444//cytoplasmic part;GO:0016020//membrane	GO:0005488//binding	GO:0010038//response to metal ion;GO:0007126//meiotic nuclear division;GO:0019941//modification-dependent protein catabolic process;GO:0000087//mitotic M phase;GO:0000018//regulation of DNA recombination;GO:0003006//developmental process involved in reproduction
Bra012083	999	4142	0.999	163.22	3647	0.999	145.574	3641	0.999	145.842	7000	0.998	238.605	5836	0.999	204.952	6483	0.999	230.793	GO:0009523//photosystem II;GO:0009534//chloroplast thylakoid;GO:0009570//chloroplast stroma;GO:0005576//extracellular region	GO:0008187//poly-pyrimidine tract binding;GO:0046872//metal ion binding;GO:0016491//oxidoreductase activity	GO:0006952//defense response;GO:0006470//protein dephosphorylation;GO:0009767//photosynthetic electron transport chain;GO:0042548//regulation of photosynthesis, light reaction
Bra004562	756	4140	0.9974	215.58	3950	0.9974	208.347	4420	0.9974	233.952	504	0.9934	22.7016	386	0.9881	17.9129	439	0.9934	20.6516	GO:0016020//membrane;GO:0043231//intracellular membrane-bounded organelle	-	GO:0009628//response to abiotic stimulus
Bra012157	2283	4139	0.9987	71.3706	3908	0.9996	68.2591	4241	0.9987	74.3343	6499	0.9991	96.9366	6238	0.9908	95.8608	5535	0.9987	86.2231	GO:0005618//cell wall;GO:0005576//extracellular region;GO:0031410//cytoplasmic vesicle	GO:0004175//endopeptidase activity;GO:0005515//protein binding	GO:0019538//protein metabolic process;GO:0010191;GO:0003006//developmental process involved in reproduction;GO:0044092//negative regulation of molecular function;GO:0009845//seed germination
Bra035219	2907	4137	0.9997	56.0235	4078	0.9997	55.9389	3906	0.9993	53.7668	5094	0.9993	59.6707	5560	0.9993	67.1014	5432	0.999	66.4548	GO:0043234//protein complex;GO:0016020//membrane;GO:0044424	GO:0008135//translation factor activity, nucleic acid binding	GO:0006412//translation
Bra015799	1449	4137	0.9993	112.395	3758	0.9993	103.419	3551	1	98.0639	3805	1.0014	89.4198	3783	0.9959	91.5945	3966	0.9959	97.3411	GO:0043234//protein complex;GO:0043231//intracellular membrane-bounded organelle;GO:0016020//membrane	GO:0005488//binding	GO:0019941//modification-dependent protein catabolic process;GO:0009894;GO:0003006//developmental process involved in reproduction
Bra037246	11328	4136	0.999	14.3733	4353	0.9914	15.3231	3717	0.9938	13.13	2766	0.9955	8.31469	3986	0.9976	12.3448	2844	0.9839	8.9287	-	GO:0016772//transferase activity, transferring phosphorus-containing groups	GO:0006796//phosphate-containing compound metabolic process
Bra021685	1233	4131	0.9992	131.893	3788	0.9992	122.506	4116	0.9992	133.579	5015	0.9992	138.502	4428	0.9992	125.993	4569	0.9984	131.786	GO:0044444//cytoplasmic part;GO:0016020//membrane	GO:0004672//protein kinase activity;GO:0005515//protein binding;GO:0032559	GO:0043401//steroid hormone mediated signaling pathway;GO:0016049//cell growth;GO:0009720//detection of hormone stimulus;GO:0046824//positive regulation of nucleocytoplasmic transport;GO:0009887//organ morphogenesis;GO:0006972//hyperosmotic response;GO:0008104//protein localization;GO:0006464//cellular protein modification process
Bra007573	2022	4130	0.9965	80.4079	4078	0.9985	80.4226	3965	0.998	78.4673	2913	0.9837	49.0576	2908	0.9901	50.4562	2828	0.9782	49.7405	GO:0043231//intracellular membrane-bounded organelle;GO:0031410//cytoplasmic vesicle	GO:0008194//UDP-glycosyltransferase activity	GO:0045489//pectin biosynthetic process
Bra029577	3261	4128	0.9982	49.8332	4247	0.9988	51.933	4230	0.9985	51.9059	5682	0.9979	59.3332	5743	0.9942	61.7859	5462	0.9975	59.5679	GO:0043231//intracellular membrane-bounded organelle;GO:0031461//cullin-RING ubiquitin ligase complex	GO:0003676//nucleic acid binding	GO:0006355//regulation of transcription, DNA-templated;GO:0009640//photomorphogenesis;GO:0007602//phototransduction;GO:0003006//developmental process involved in reproduction
Bra003226	735	4128	0.9973	221.097	4089	0.9973	221.841	4241	0.9986	230.891	1326	0.9973	61.4332	1092	0.9973	52.1239	1154	0.9973	55.838	GO:0009532//plastid stroma;GO:0009526//plastid envelope	GO:0016491//oxidoreductase activity;GO:0005506//iron ion binding	GO:0048827//phyllome development;GO:0006979//response to oxidative stress;GO:0010038//response to metal ion;GO:0009628//response to abiotic stimulus;GO:0000041//transition metal ion transport;GO:0006875//cellular metal ion homeostasis;GO:0009791//post-embryonic development;GO:0044237//cellular metabolic process
Bra004649	2913	4124	0.9993	55.7324	4016	0.9997	54.975	3773	0.9997	51.829	3559	0.9979	41.604	3727	0.9979	44.887	3552	0.9969	43.3655	-	GO:0046914//transition metal ion binding;GO:0004175//endopeptidase activity	GO:0019538//protein metabolic process
Bra022859	750	4122	0.9933	216.36	4102	0.9893	218.095	4117	0.9653	219.658	3788	0.9013	171.987	3467	0.8427	162.179	3629	0.864	172.083	GO:0031090//organelle membrane;GO:0015935//small ribosomal subunit;GO:0009536//plastid;GO:0031981//nuclear lumen	GO:0003676//nucleic acid binding;GO:0005198//structural molecule activity	GO:0006970//response to osmotic stress;GO:0010467//gene expression
Bra033999	528	4118	0.9981	307.031	4245	0.9981	320.594	4503	0.9981	341.267	2659	0.9962	171.487	2268	0.9905	150.699	2325	0.9905	156.603	GO:0031090//organelle membrane;GO:0015934//large ribosomal subunit;GO:0009536//plastid;GO:0031981//nuclear lumen	GO:0005198//structural molecule activity	GO:0010467//gene expression
Bra006227	3063	4116	0.9239	52.9003	3919	0.9239	51.02	3496	0.9233	45.6721	3255	0.9236	36.1869	3742	0.9233	42.8606	3567	0.9239	41.416	GO:0005618//cell wall;GO:0031090//organelle membrane;GO:0043231//intracellular membrane-bounded organelle;GO:0005576//extracellular region;GO:0031410//cytoplasmic vesicle	GO:0046914//transition metal ion binding;GO:0015923//mannosidase activity	GO:0019318//hexose metabolic process
Bra036470	1266	4108	0.9992	127.74	4086	0.9984	128.699	4341	0.9968	137.209	3165	0.9984	85.1309	2835	0.9984	78.5635	2825	0.9984	79.3591	GO:0043231//intracellular membrane-bounded organelle	GO:0046914//transition metal ion binding;GO:0004774//succinate-CoA ligase activity;GO:0032559	GO:0010038//response to metal ion
Bra028545	1584	4108	0.9994	102.095	3811	0.9987	95.9391	3596	0.9994	90.843	4723	0.9987	101.534	4721	0.9994	104.564	4532	0.9987	101.753	GO:0044464	GO:0031420;GO:0016301//kinase activity	GO:0006796//phosphate-containing compound metabolic process;GO:0010038//response to metal ion;GO:0006007//glucose catabolic process
Bra003524	1014	4108	0.999	159.486	3578	0.999	140.707	3824	0.999	150.906	4695	0.999	157.668	4294	0.999	148.568	4401	0.998	154.357	GO:0009528//plastid inner membrane	GO:0008757//S-adenosylmethionine-dependent methyltransferase activity	GO:0006730//one-carbon metabolic process;GO:0045426;GO:0042360//vitamin E metabolic process
Bra031471	447	4103	0.9911	361.346	3932	0.9911	350.766	3972	0.9955	355.573	3625	0.9978	276.152	3652	0.9866	286.632	4141	0.9866	329.465	GO:0009532//plastid stroma	GO:0043169//cation binding;GO:0051536//iron-sulfur cluster binding	GO:0009314//response to radiation;GO:0022900//electron transport chain
Bra026408	3693	4101	0.9439	43.716	4083	0.9532	44.0872	3705	0.9494	40.1454	3104	0.8779	28.6213	3376	0.8765	32.0719	3256	0.9304	31.3557	-	GO:0046872//metal ion binding;GO:0008092//cytoskeletal protein binding	-
Bra011260	1317	4100	0.9992	122.554	4075	0.9977	123.383	4172	0.9962	126.761	3446	0.997	89.0998	3159	0.9825	84.1522	2959	0.9841	79.9044	GO:0031410//cytoplasmic vesicle;GO:0031090//organelle membrane	-	-
Bra029112	534	4097	0.9981	302.033	3885	0.9981	290.109	3977	0.9981	298.017	2943	0.9944	187.671	2563	0.9906	168.387	2761	0.9981	183.881	GO:0015935//small ribosomal subunit;GO:0030312;GO:0009536//plastid	-	GO:0010467//gene expression
Bra005528	2205	4096	0.9764	73.1275	3884	0.9764	70.2397	3399	0.9764	61.6836	728	0.9737	11.2427	928	0.9678	14.7653	774	0.9769	12.4837	-	-	-
Bra018338	3309	4095	0.9952	48.7177	3736	0.9804	45.0217	3510	0.9949	42.446	5172	0.9921	53.2242	5135	0.9967	54.4434	4541	0.9946	48.8052	GO:0043231//intracellular membrane-bounded organelle;GO:0016020//membrane	GO:0008641//small protein activating enzyme activity;GO:0019787//small conjugating protein ligase activity;GO:0032559	GO:0019941//modification-dependent protein catabolic process;GO:0009607//response to biotic stimulus;GO:0032446//protein modification by small protein conjugation;GO:0010038//response to metal ion
Bra016259	1869	4091	1	86.1687	3915	0.9995	83.5285	3705	0.9984	79.3242	10624	0.9995	193.565	10131	0.9995	190.171	9210	0.9968	175.252	GO:0016020//membrane	GO:0015112//nitrate transmembrane transporter activity	GO:0048856//anatomical structure development;GO:0015833//peptide transport;GO:0015706//nitrate transport;GO:0003006//developmental process involved in reproduction;GO:0009791//post-embryonic development;GO:0031669//cellular response to nutrient levels
Bra016337	831	4086	0.9976	193.565	4434	0.9976	212.768	4492	0.9976	216.305	610	0.9639	24.9963	657	0.9952	27.7374	578	0.988	24.7365	-	-	-
Bra029928	480	4083	0.9979	334.863	3939	0.9979	327.233	4229	0.9979	352.552	3669	0.9958	260.288	3033	0.9938	221.683	3199	0.9979	237.02	GO:0015935//small ribosomal subunit;GO:0030312;GO:0009536//plastid	GO:0003723//RNA binding;GO:0005198//structural molecule activity	GO:0010467//gene expression
Bra000483	468	4082	0.9979	343.366	3952	0.9957	336.731	3999	0.9979	341.926	3729	0.9957	271.327	4014	0.9979	300.908	4151	0.9957	315.441	GO:0000785//chromatin;GO:0009536//plastid;GO:0031981//nuclear lumen	GO:0003676//nucleic acid binding	GO:0034728//nucleosome organization
Bra035388	2061	4082	0.999	77.9695	4249	0.9985	82.2093	4095	0.9995	79.5065	3246	0.9981	53.6312	3078	0.9985	52.3953	3070	0.9942	52.9751	GO:0030312	GO:0046872//metal ion binding;GO:0008092//cytoskeletal protein binding	-
Bra018379	1350	4078	0.997	118.917	3904	0.997	115.316	3978	0.9978	117.912	2632	0.9933	66.3895	2693	0.9956	69.9849	2562	0.9948	67.4927	GO:0043234//protein complex;GO:0015630//microtubule cytoskeleton;GO:0030312;GO:0016020//membrane	GO:0017111//nucleoside-triphosphatase activity;GO:0032561//guanyl ribonucleotide binding;GO:0005198//structural molecule activity	GO:0010038//response to metal ion;GO:0043623//cellular protein complex assembly;GO:0009207;GO:0006970//response to osmotic stress;GO:0007017//microtubule-based process
Bra033022	777	4077	0.8443	206.561	4067	0.8404	208.721	4077	0.8404	209.965	9592	0.8391	420.374	7711	0.8404	348.17	8237	0.8404	377.016	GO:0031224//intrinsic component of membrane;GO:0009521;GO:0009526//plastid envelope;GO:0031090//organelle membrane;GO:0009534//chloroplast thylakoid;GO:0009570//chloroplast stroma	GO:0043169//cation binding;GO:0046906//tetrapyrrole binding	GO:0006091//generation of precursor metabolites and energy;GO:0009639//response to red or far red light;GO:0006464//cellular protein modification process
Bra018643	1170	4077	0.9923	137.178	4065	0.9923	138.544	4058	0.9308	138.788	4040	0.9915	117.583	3876	0.9915	116.225	3678	0.9915	111.799	GO:0005576//extracellular region	GO:0016831//carboxy-lyase activity;GO:0000166//nucleotide binding;GO:0048037//cofactor binding	GO:0009225//nucleotide-sugar metabolic process
Bra005131	1398	4073	0.9993	114.693	4193	0.9986	119.6	4132	0.9986	118.271	1871	0.99	45.5737	1766	0.9957	44.3185	1805	0.9993	45.9179	GO:0031224//intrinsic component of membrane;GO:0000325//plant-type vacuole;GO:0031090//organelle membrane	GO:0005488//binding;GO:0015368//calcium:cation antiporter activity	GO:0051707//response to other organism;GO:0010038//response to metal ion;GO:0015672//monovalent inorganic cation transport;GO:0009409//response to cold;GO:0006875//cellular metal ion homeostasis;GO:0006970//response to osmotic stress;GO:0006816//calcium ion transport;GO:0044237//cellular metabolic process
Bra021847	720	4069	0.9986	222.477	4283	0.9972	237.207	4021	0.9986	223.475	7203	0.9986	340.666	6511	0.9986	317.261	6836	0.9986	337.661	GO:0031224//intrinsic component of membrane;GO:0009532//plastid stroma;GO:0009941//chloroplast envelope;GO:0042598	GO:0046872//metal ion binding;GO:0016705//oxidoreductase activity, acting on paired donors, with incorporation or reduction of molecular oxygen;GO:0016702//oxidoreductase activity, acting on single donors with incorporation of molecular oxygen, incorporation of two atoms of oxygen;GO:0004497//monooxygenase activity;GO:0008374//O-acyltransferase activity	GO:0051707//response to other organism;GO:0006633//fatty acid biosynthetic process;GO:0006996//organelle organization;GO:0009725//response to hormone;GO:0009414//response to water deprivation;GO:0006970//response to osmotic stress;GO:0003006//developmental process involved in reproduction;GO:0046471//phosphatidylglycerol metabolic process
Bra021898	1428	4068	0.9454	112.146	3832	0.9454	107.006	3905	0.9468	109.426	3173	0.9454	75.664	3096	0.9433	76.0632	3039	0.9461	75.6858	GO:0044464	GO:0008320//protein transmembrane transporter activity	GO:0006810//transport
Bra029379	3534	4068	0.9997	45.3152	4047	0.9989	45.6645	4078	0.9992	46.1751	3386	0.9992	32.6263	3787	0.9992	37.595	3173	0.9941	31.9312	GO:0043231//intracellular membrane-bounded organelle;GO:0031224//intrinsic component of membrane	GO:0019829//cation-transporting ATPase activity;GO:0032559	GO:0030003//cellular cation homeostasis;GO:0009856//pollination;GO:0009207;GO:0001709//cell fate determination;GO:0009555//pollen development;GO:0006811//ion transport;GO:0009206;GO:0009267//cellular response to starvation
Bra016282	480	4065	0.9979	333.387	4199	0.9938	348.832	4095	0.9958	341.381	4751	0.9958	337.047	4535	0.9958	331.465	4955	0.9958	367.125	GO:0043231//intracellular membrane-bounded organelle	GO:0043021//ribonucleoprotein complex binding;GO:0008135//translation factor activity, nucleic acid binding	GO:0012501//programmed cell death;GO:0006952//defense response;GO:0051707//response to other organism;GO:0010038//response to metal ion;GO:0006448//regulation of translational elongation;GO:0006449//regulation of translational termination;GO:0018205//peptidyl-lysine modification
Bra010796	1212	4064	0.9992	132.002	3765	0.9992	123.872	3904	0.9992	128.894	3817	0.9975	107.242	3306	0.9934	95.6978	3622	0.9967	106.281	GO:0009526//plastid envelope;GO:0045254//pyruvate dehydrogenase complex	GO:0046914//transition metal ion binding;GO:0004738//pyruvate dehydrogenase activity;GO:0016744	GO:0006631//fatty acid metabolic process;GO:0003006//developmental process involved in reproduction
Bra004708	1104	4064	0.9991	144.915	4333	0.9991	156.506	3918	0.9991	142.011	2494	0.9928	76.9263	2067	0.9891	65.686	2094	0.9918	67.4558	-	-	-
Bra013838	1164	4061	0.9991	137.344	4196	0.9991	143.746	4369	0.9991	150.195	2644	0.9974	77.3492	2484	0.9991	74.8687	2297	0.9914	70.181	GO:0005838//proteasome regulatory particle;GO:0043231//intracellular membrane-bounded organelle;GO:0016020//membrane	-	GO:0019941//modification-dependent protein catabolic process
Bra019634	1584	4055	0.9994	100.778	3829	0.9994	96.3923	3804	0.9981	96.0975	2822	0.9968	60.6665	2815	0.9962	62.3483	2773	0.9943	62.2596	GO:0044464	GO:0031420;GO:0016301//kinase activity	GO:0006796//phosphate-containing compound metabolic process;GO:0010038//response to metal ion;GO:0006007//glucose catabolic process
Bra015170	741	4053	0.9973	215.322	4168	0.9987	224.296	4356	0.9987	235.232	4216	0.9987	193.745	3748	0.9987	177.453	3975	0.9973	190.779	GO:0005840//ribosome;GO:0009532//plastid stroma;GO:0009526//plastid envelope;GO:0031090//organelle membrane;GO:0009534//chloroplast thylakoid;GO:0005839//proteasome core complex	GO:0042625//ATPase activity, coupled to transmembrane movement of ions;GO:0004175//endopeptidase activity;GO:0022890//inorganic cation transmembrane transporter activity	GO:0022900//electron transport chain;GO:0010038//response to metal ion;GO:0006825//copper ion transport;GO:0019941//modification-dependent protein catabolic process
Bra010048	2556	4053	0.9992	62.4231	4043	0.9988	63.0747	3758	0.9992	58.8332	4167	0.9996	55.5149	4690	0.9996	64.3745	4126	0.9996	57.409	GO:0009536//plastid	GO:0003676//nucleic acid binding;GO:0001071//nucleic acid binding transcription factor activity;GO:0005515//protein binding	GO:0006355//regulation of transcription, DNA-templated;GO:0009908//flower development;GO:0009755//hormone-mediated signaling pathway;GO:0009900;GO:0010260//organ senescence;GO:0008283//cell proliferation
Bra032284	2001	4052	0.9975	79.7172	4007	0.998	79.8517	3889	0.999	77.771	2788	0.998	47.4453	3013	0.9985	52.8267	2779	0.9965	49.3916	GO:0043231//intracellular membrane-bounded organelle	GO:0015645//fatty acid ligase activity	GO:0006633//fatty acid biosynthetic process;GO:0006952//defense response;GO:0010102//lateral root morphogenesis
Bra025944	2031	4048	0.9985	78.4621	4058	0.999	79.6736	3796	0.999	74.7899	2501	0.9744	41.9325	2737	0.9995	47.2788	2514	0.9931	44.0217	GO:0044464	GO:0017111//nucleoside-triphosphatase activity;GO:0015604//organic phosphonate transmembrane transporter activity;GO:0032559	GO:0009207
Bra019613	1635	4047	0.9963	97.4417	4039	0.9963	98.5072	4077	0.9792	99.7815	15217	0.9994	316.926	14159	0.9994	303.82	13846	0.9988	301.175	GO:0042598;GO:0005618//cell wall;GO:0031090//organelle membrane;GO:0031224//intrinsic component of membrane;GO:0031410//cytoplasmic vesicle;GO:0009536//plastid	GO:0046872//metal ion binding;GO:0005515//protein binding	GO:0051234//establishment of localization;GO:0044267//cellular protein metabolic process
Bra013895	1020	4047	0.999	156.193	3935	0.999	153.836	3970	0.999	155.746	4111	0.9971	137.244	4030	0.9931	138.614	4150	0.999	144.697	-	GO:0005488//binding	-
Bra037870	615	4046	0.9984	258.988	3935	0.9967	255.142	3857	0.9984	250.958	589	0.9707	32.6128	737	0.9756	42.043	703	0.9561	40.6529	GO:0031225//anchored component of membrane	-	-
Bra003512	1218	4046	0.8136	130.77	4089	0.8136	133.87	4434	0.8136	145.672	2011	0.8136	56.2227	1640	0.8095	47.2387	1765	0.8079	51.5358	GO:0031090//organelle membrane;GO:0015934//large ribosomal subunit;GO:0009536//plastid;GO:0031981//nuclear lumen	GO:0046914//transition metal ion binding;GO:0005198//structural molecule activity	GO:0010467//gene expression;GO:0022613//ribonucleoprotein complex biogenesis
Bra000321	1197	4044	0.9992	132.998	3899	0.9992	129.889	3820	0.9992	127.702	2677	0.9975	76.1555	2824	0.9992	82.7698	2733	0.9992	81.2002	GO:0009532//plastid stroma	GO:0046872//metal ion binding;GO:0016215	GO:0006952//defense response;GO:0006633//fatty acid biosynthetic process;GO:0009694//jasmonic acid metabolic process;GO:0009867//jasmonic acid mediated signaling pathway;GO:0009863//salicylic acid mediated signaling pathway;GO:0002252
Bra002957	1059	4044	0.9981	150.33	3399	0.9962	127.987	3534	0.9972	133.536	7830	0.9972	251.775	6611	0.9991	219.014	7049	0.9962	236.725	GO:0009532//plastid stroma;GO:0009941//chloroplast envelope	GO:0046914//transition metal ion binding;GO:0042802//identical protein binding	GO:0006772//thiamine metabolic process;GO:0033554//cellular response to stress;GO:0018130
Bra005180	339	4036	0.9971	468.685	4110	0.9971	483.453	4313	0.9971	509.104	2305	0.9912	231.536	2150	0.9912	222.505	2241	0.9971	235.101	GO:0031090//organelle membrane;GO:0015934//large ribosomal subunit	GO:0005198//structural molecule activity	GO:0010467//gene expression
Bra008643	573	4033	0.9983	277.079	4152	0.9965	288.945	4204	0.9983	293.586	2078	0.9983	123.492	1993	0.9895	122.027	2119	0.9948	131.519	GO:0015935//small ribosomal subunit;GO:0016020//membrane;GO:0009536//plastid;GO:0031981//nuclear lumen	GO:0005198//structural molecule activity	GO:0010467//gene expression
Bra000719	3507	4029	0.9772	45.2263	4191	0.9769	47.6534	3963	0.9752	45.2184	5286	0.9783	51.3261	5899	0.9789	59.0125	5548	0.9772	56.2616	GO:0008023//transcription elongation factor complex;GO:0000790//nuclear chromatin	-	GO:0006259//DNA metabolic process;GO:0033554//cellular response to stress;GO:0003006//developmental process involved in reproduction
Bra008822	828	4028	0.9988	191.509	3971	0.9988	191.241	3954	0.9988	191.088	1342	0.9976	55.1911	1243	0.9964	52.6675	1296	0.9976	55.6655	GO:0043231//intracellular membrane-bounded organelle	GO:0016616//oxidoreductase activity, acting on the CH-OH group of donors, NAD or NADP as acceptor;GO:0005515//protein binding;GO:0048037//cofactor binding	GO:0048827//phyllome development;GO:0048507//meristem development;GO:0008033//tRNA processing;GO:0010584//pollen exine formation;GO:0009791//post-embryonic development
Bra028546	534	4022	0.8951	296.504	4343	0.8951	324.31	4422	0.8951	331.363	3173	0.8914	202.337	2799	0.8951	183.892	3138	0.8933	208.989	GO:0031981//nuclear lumen;GO:0009536//plastid;GO:0015934//large ribosomal subunit;GO:0016020//membrane	GO:0005198//structural molecule activity	GO:0022613//ribonucleoprotein complex biogenesis;GO:0009755//hormone-mediated signaling pathway;GO:0048438//floral whorl development;GO:0010467//gene expression
Bra030219	801	4019	0.9963	197.522	3986	0.995	198.434	4133	0.9975	206.471	1044	0.995	44.3829	866	0.9963	37.9304	1017	0.9963	45.1544	GO:0043231//intracellular membrane-bounded organelle	-	GO:0009725//response to hormone
Bra029275	1980	4018	0.9995	79.8867	4040	0.9995	81.3632	4360	0.999	88.1147	1487	0.999	25.5737	1370	0.9944	24.2749	1383	0.998	24.841	GO:0031981//nuclear lumen	GO:0003676//nucleic acid binding;GO:0004672//protein kinase activity;GO:0042623//ATPase activity, coupled;GO:0019899//enzyme binding;GO:0032559	GO:0044238;GO:0044260
Bra004182	1329	4013	0.9646	118.87	3921	0.9609	117.648	3896	0.9549	117.306	16818	0.9263	430.92	14331	0.9105	378.315	14469	0.9586	387.191	-	GO:0030246//carbohydrate binding	GO:0008037//cell recognition
Bra003539	2061	4010	0.9995	76.5942	4280	0.999	82.8091	4161	0.9985	80.7879	2651	0.985	43.8005	2591	0.9908	44.1053	2707	0.9927	46.7113	GO:0031227//intrinsic component of endoplasmic reticulum membrane;GO:0031410//cytoplasmic vesicle	GO:0005515//protein binding	GO:0050896//response to stimulus;GO:0044267//cellular protein metabolic process
Bra023087	4020	4008	0.998	39.2492	4043	0.999	40.1042	3813	0.9975	37.9549	2779	0.9983	23.5402	2855	0.997	24.9162	2485	0.998	21.9843	GO:0031224//intrinsic component of membrane	GO:0005515//protein binding;GO:0019829//cation-transporting ATPase activity;GO:0015562//efflux transmembrane transporter activity;GO:0032559	GO:0009630//gravitropism;GO:0043479;GO:0009639//response to red or far red light;GO:0051707//response to other organism;GO:0009734//auxin-activated signaling pathway;GO:0032535//regulation of cellular component size;GO:0009207;GO:0048437//floral organ development;GO:0060918//auxin transport
Bra019639	1077	4003	0.9322	146.319	3292	0.9331	121.887	3573	0.9369	132.753	2859	0.9146	90.3953	2576	0.9266	83.9135	2724	0.9266	89.9504	GO:0030312;GO:0031967;GO:0031981//nuclear lumen;GO:0009536//plastid;GO:0031090//organelle membrane;GO:0005576//extracellular region	GO:0016832//aldehyde-lyase activity;GO:0046914//transition metal ion binding	GO:0006007//glucose catabolic process;GO:0010038//response to metal ion;GO:0006970//response to osmotic stress
Bra012474	1761	3998	0.9983	89.3744	4172	0.9989	94.4707	3986	0.9994	90.5743	1975	0.9977	38.1905	1910	0.9977	38.0518	1839	0.9977	37.1393	GO:0030312;GO:0008287//protein serine/threonine phosphatase complex;GO:0016020//membrane	GO:0019888//protein phosphatase regulator activity	GO:0060918//auxin transport;GO:0010118//stomatal movement;GO:0016310//phosphorylation;GO:0009738//abscisic acid-activated signaling pathway
Bra000641	3126	3997	0.9971	50.3355	4098	0.9987	52.2751	3705	0.999	47.427	3787	0.9962	41.2528	4293	0.999	48.1807	3841	0.9968	43.6986	GO:0030529//ribonucleoprotein complex	GO:0030528//transcription regulator activity;GO:0005198//structural molecule activity	GO:0006355//regulation of transcription, DNA-templated;GO:0006368//transcription elongation from RNA polymerase II promoter
Bra016555	705	3994	0.9135	223.022	3925	0.9177	222.005	3816	0.9106	216.594	4872	0.9234	235.324	4215	0.9135	209.754	4455	0.9121	224.735	GO:0015934//large ribosomal subunit;GO:0016020//membrane;GO:0009536//plastid;GO:0031981//nuclear lumen	GO:0005488//binding;GO:0005198//structural molecule activity	GO:0010467//gene expression
Bra027181	747	3993	0.9973	210.43	3678	0.9987	196.337	3827	0.9987	205.005	4322	0.9987	197.02	3548	0.9987	166.634	3773	0.9987	179.63	GO:0031224//intrinsic component of membrane;GO:0005618//cell wall;GO:0000325//plant-type vacuole;GO:0000322;GO:0009526//plastid envelope;GO:0031090//organelle membrane	GO:0005372//water transmembrane transporter activity;GO:0005275//amine transmembrane transporter activity;GO:0042887	GO:0015840//urea transport;GO:0015843//methylammonium transport;GO:0042044//fluid transport
Bra019302	2643	3990	0.9996	59.4299	3684	0.9996	55.582	3587	0.9996	54.3077	3369	0.9977	43.4061	3974	0.9974	52.7512	3803	0.9992	51.173	GO:0030119//AP-type membrane coat adaptor complex	GO:0005515//protein binding;GO:0022892	GO:0015031//protein transport
Bra034580	2271	3986	0.8093	69.0955	3898	0.7539	68.4442	3869	0.7803	68.1724	4811	0.834	72.1382	4572	0.8239	70.6302	4463	0.7213	69.891	GO:0009532//plastid stroma	GO:0048037//cofactor binding;GO:0046914//transition metal ion binding;GO:0005083//small GTPase regulator activity;GO:0008483//transaminase activity	GO:0032012//regulation of ARF protein signal transduction;GO:0009085//lysine biosynthetic process;GO:0009627//systemic acquired resistance
Bra015740	975	3986	0.999	160.939	4321	0.999	176.722	4875	0.999	200.077	690	0.9969	24.0986	501	0.9908	18.0275	617	0.9897	22.5057	-	GO:0048037//cofactor binding;GO:0003824//catalytic activity	GO:0008152//metabolic process
Bra018939	1521	3981	0.9993	103.037	3713	0.998	97.3437	3621	0.9993	95.2634	2790	0.998	62.4629	2723	0.9961	62.8087	2823	0.9967	66.0075	GO:0005746//mitochondrial respiratory chain;GO:0009536//plastid	GO:0004175//endopeptidase activity;GO:0046914//transition metal ion binding;GO:0032559	GO:0019538//protein metabolic process;GO:0006970//response to osmotic stress
Bra008784	1080	3977	0.9991	144.964	3489	0.9991	128.822	3393	0.9991	125.715	2524	0.9972	79.5816	2381	0.9972	77.3459	2365	0.9963	77.8788	GO:0019866//organelle inner membrane;GO:0031224//intrinsic component of membrane;GO:0030312;GO:0009536//plastid	-	GO:0006810//transport
Bra028531	7002	3972	0.9996	22.3314	3847	0.9991	21.9085	3227	0.9997	18.4418	2636	0.9984	12.8195	3463	0.9993	17.3513	2668	0.9986	13.5511	-	-	-
Bra010011	1140	3970	0.9982	137.093	3965	0.9974	138.692	4062	0.9991	142.581	3256	0.9982	97.2583	2842	0.9956	87.4623	2975	0.9974	92.8098	-	GO:0016857//racemase and epimerase activity, acting on carbohydrates and derivatives;GO:0048037//cofactor binding;GO:0000166//nucleotide binding	GO:0019852//L-ascorbic acid metabolic process;GO:0006139//nucleobase-containing compound metabolic process
Bra034466	1440	3967	0.9521	108.45	3889	0.9528	107.693	3753	0.9507	104.29	5281	0.9514	124.882	5205	0.9521	126.812	5064	0.9528	125.067	GO:0031976;GO:0009532//plastid stroma	GO:0016671//oxidoreductase activity, acting on a sulfur group of donors, disulfide as acceptor	GO:0019725//cellular homeostasis;GO:0000103//sulfate assimilation
Bra007663	1542	3967	1	101.276	3607	0.9994	93.2768	3828	0.9994	99.3378	3355	0.9942	74.0893	3152	0.9929	71.7139	3196	0.9935	73.7113	GO:0044424	GO:0004812//aminoacyl-tRNA ligase activity;GO:0032559	GO:0006418//tRNA aminoacylation for protein translation
Bra003934	2244	3965	0.9991	69.5585	3841	0.9987	68.2549	4232	0.9996	75.4657	1748	0.992	26.5256	1576	0.9938	24.6397	1499	0.9942	23.7569	GO:0031224//intrinsic component of membrane;GO:0043231//intracellular membrane-bounded organelle	GO:0004312//fatty acid synthase activity;GO:0016810//hydrolase activity, acting on carbon-nitrogen (but not peptide) bonds	GO:0009314//response to radiation;GO:0006631//fatty acid metabolic process;GO:0046519;GO:0007275//multicellular organismal development;GO:0003006//developmental process involved in reproduction;GO:0006950//response to stress
Bra015734	1854	3959	0.9973	84.0631	3825	0.9984	82.2685	3641	0.9989	78.5847	2681	0.9989	49.2418	2748	0.9935	52.0006	2886	0.9978	55.3603	GO:0010316	GO:0008443//phosphofructokinase activity;GO:0032559	GO:0009746;GO:0006796//phosphate-containing compound metabolic process;GO:0034285;GO:0006007//glucose catabolic process
Bra016563	528	3954	0.9962	294.803	3899	0.9981	294.463	3879	0.9981	293.977	636	0.8958	41.0176	521	0.892	34.6183	546	0.8883	36.7765	GO:0044464	GO:0005488//binding	-
Bra015739	1731	3952	0.9994	89.8772	4111	0.9786	94.7027	4154	0.9792	96.0276	3006	0.996	59.1343	2915	0.9988	59.0804	2712	0.9786	55.7191	GO:0031224//intrinsic component of membrane;GO:0042579//microbody	GO:0016616//oxidoreductase activity, acting on the CH-OH group of donors, NAD or NADP as acceptor;GO:0048037//cofactor binding;GO:0000166//nucleotide binding	GO:0006720//isoprenoid metabolic process;GO:0006732//coenzyme metabolic process
Bra025225	3066	3952	0.9987	50.7428	3877	0.999	50.4238	3456	0.9993	45.1054	3533	0.9945	39.2391	3541	0.9958	40.5187	3308	0.9938	38.3712	GO:0005618//cell wall;GO:0031090//organelle membrane;GO:0043231//intracellular membrane-bounded organelle;GO:0031410//cytoplasmic vesicle	GO:0046914//transition metal ion binding;GO:0015923//mannosidase activity	GO:0019318//hexose metabolic process
Bra018353	606	3951	0.9967	256.663	3969	0.9983	261.168	4108	0.995	271.259	4123	0.9983	231.68	3544	0.9851	205.174	3830	0.9983	224.77	GO:0005770//late endosome;GO:0044431//Golgi apparatus part;GO:0005626//insoluble fraction;GO:0009536//plastid	GO:0016859//cis-trans isomerase activity	GO:0044267//cellular protein metabolic process;GO:0048513//organ development
Bra012239	1479	3951	0.9993	105.164	3526	0.9993	95.0662	3413	0.9993	92.3411	5921	0.9986	136.325	5740	0.9986	136.159	5547	0.9959	133.383	GO:0005840//ribosome;GO:0030312;GO:0000325//plant-type vacuole;GO:0009526//plastid envelope;GO:0042579//microbody;GO:0031090//organelle membrane	GO:0005275//amine transmembrane transporter activity;GO:0004601//peroxidase activity;GO:0005506//iron ion binding	GO:0010038//response to metal ion;GO:0009725//response to hormone;GO:0000302//response to reactive oxygen species;GO:0009267//cellular response to starvation;GO:0009416//response to light stimulus;GO:0019725//cellular homeostasis;GO:0042743//hydrogen peroxide metabolic process;GO:0015837//amine transport
Bra005258	489	3943	0.9959	317.43	4188	0.998	341.515	4420	0.998	361.693	2789	0.9959	194.217	2552	0.998	183.094	2678	0.998	194.766	GO:0031981//nuclear lumen;GO:0009536//plastid;GO:0015934//large ribosomal subunit;GO:0016020//membrane	GO:0005198//structural molecule activity	GO:0022613//ribonucleoprotein complex biogenesis;GO:0009755//hormone-mediated signaling pathway;GO:0048438//floral whorl development;GO:0010467//gene expression
Bra037953	2223	3941	0.9991	69.7905	3456	0.9996	61.9935	3334	0.9991	60.0141	2953	0.9955	45.2346	3033	0.9991	47.8668	2832	0.9996	45.307	GO:0031224//intrinsic component of membrane;GO:0009536//plastid	GO:0046914//transition metal ion binding;GO:0016723//oxidoreductase activity, oxidizing metal ions, NAD or NADP as acceptor;GO:0050662//coenzyme binding	GO:0022900//electron transport chain
Bra017496	1032	3937	0.9981	150.181	3896	0.999	150.54	3813	0.999	147.847	3234	0.9913	106.711	3141	0.9922	106.78	3279	0.9952	112.999	-	-	-
Bra012616	402	3935	0.9975	385.344	3797	0.9975	376.64	4097	0.9975	407.818	2240	0.99	189.745	2061	0.99	179.868	2105	0.9925	186.225	GO:0015934//large ribosomal subunit;GO:0031981//nuclear lumen	GO:0005198//structural molecule activity	GO:0010467//gene expression;GO:0022613//ribonucleoprotein complex biogenesis
Bra005087	1230	3931	0.9992	125.814	3859	0.9992	125.107	3596	0.9992	116.988	3529	0.9976	97.6998	3465	0.9967	98.8325	3540	0.9976	102.355	GO:0009526//plastid envelope;GO:0031224//intrinsic component of membrane	GO:0005343//organic acid:sodium symporter activity	GO:0006820//anion transport;GO:0030001//metal ion transport
Bra026129	4710	3929	0.9958	32.8391	3718	0.9943	31.4775	3388	0.9943	28.7839	884	0.9824	6.39114	937	0.9803	6.97944	872	0.9881	6.58427	GO:0031224//intrinsic component of membrane	GO:0004683//calmodulin-dependent protein kinase activity;GO:0015301//anion:anion antiporter activity;GO:0015562//efflux transmembrane transporter activity	GO:0006820//anion transport;GO:0010036//response to boron-containing substance
Bra016541	705	3927	0.8667	219.281	4176	0.8652	236.202	4222	0.8667	239.638	2892	0.8652	139.687	2374	0.8667	118.139	2283	0.8652	115.167	GO:0043231//intracellular membrane-bounded organelle	GO:0003676//nucleic acid binding;GO:0005515//protein binding	GO:0010102//lateral root morphogenesis;GO:0048869//cellular developmental process;GO:0051707//response to other organism;GO:0010038//response to metal ion;GO:0009755//hormone-mediated signaling pathway;GO:0034728//nucleosome organization;GO:0006950//response to stress
Bra000009	657	3925	0.5708	235.182	4012	0.5708	243.505	4369	0.5708	266.099	2041	0.5677	105.785	1660	0.5632	88.643	1786	0.5632	96.678	GO:0031090//organelle membrane;GO:0015934//large ribosomal subunit	GO:0005198//structural molecule activity	GO:0010467//gene expression
Bra037057	1440	3924	0.9993	107.274	3807	1	105.422	3342	0.9993	92.869	681	0.991	16.1039	711	0.9931	17.3224	615	0.9889	15.1888	GO:0044464	GO:0004553//hydrolase activity, hydrolyzing O-glycosyl compounds;GO:0043167//ion binding	GO:0010208//pollen wall assembly;GO:0003006//developmental process involved in reproduction;GO:0044238
Bra027582	3060	3921	0.9977	50.4435	3755	0.9974	48.9329	3774	0.9997	49.3523	3771	0.9997	41.9645	3935	0.9997	45.1154	3509	0.9997	40.7825	GO:0043231//intracellular membrane-bounded organelle	GO:0016624//oxidoreductase activity, acting on the aldehyde or oxo group of donors, disulfide as acceptor;GO:0019842//vitamin binding	GO:0006007//glucose catabolic process
Bra028774	1575	3917	0.9981	97.9045	4165	0.9981	105.45	3856	0.9981	97.9678	2715	0.9981	58.6998	2701	0.9981	60.1652	2775	0.9962	62.6605	GO:0016023//cytoplasmic membrane-bounded vesicle;GO:0030119//AP-type membrane coat adaptor complex	-	GO:0015031//protein transport
Bra023053	1764	3917	0.9983	87.4147	3702	0.9989	83.6854	3503	0.9983	79.4636	488	0.9943	9.42038	469	0.9909	9.32773	514	0.9943	10.3628	GO:0030312	GO:0004558//alpha-glucosidase activity	GO:0046903//secretion;GO:0005987//sucrose catabolic process;GO:0006073//cellular glucan metabolic process
Bra005318	5955	3917	0.9983	25.8941	4081	0.9924	27.3273	3541	0.9928	23.7942	2633	0.999	15.0562	3342	0.9926	19.6891	2696	0.9887	16.1009	GO:0015630//microtubule cytoskeleton;GO:0044444//cytoplasmic part	GO:0015631//tubulin binding	GO:0000919//cell plate assembly
Bra003437	255	3916	0.9961	604.55	3972	0.9961	621.128	4117	0.9961	646.052	2878	0.9961	384.324	2803	0.9961	385.642	2943	0.9882	410.451	GO:0015935//small ribosomal subunit;GO:0030312	GO:0043169//cation binding;GO:0005198//structural molecule activity	GO:0010467//gene expression;GO:0022613//ribonucleoprotein complex biogenesis
Bra023995	8100	3913	0.9994	19.0175	4254	0.9994	20.9423	3425	0.9995	16.9201	3328	0.9975	13.9909	4762	0.9993	20.6256	3400	0.9989	14.9281	-	-	-
Bra005737	1767	3912	0.9989	87.1549	3891	0.9989	87.8085	3939	0.9994	89.2023	281	0.9949	5.41523	234	0.9949	4.64602	276	0.9915	5.555	-	GO:0060089	GO:0009314//response to radiation
Bra029984	441	3912	0.9955	349.213	4101	0.9955	370.82	4492	0.9955	407.594	1932	0.9977	149.182	1623	0.9955	129.116	1796	0.9955	144.837	GO:0031090//organelle membrane;GO:0015934//large ribosomal subunit;GO:0009536//plastid;GO:0031981//nuclear lumen	GO:0005488//binding;GO:0005198//structural molecule activity	GO:0006950//response to stress;GO:0010467//gene expression
Bra003633	1872	3911	0.9931	82.2454	3614	0.9899	76.9829	3505	0.9792	74.9219	2560	0.9936	46.5673	2404	0.9722	45.0537	2344	0.9915	44.5311	GO:0005773//vacuole;GO:0031090//organelle membrane;GO:0033176//proton-transporting V-type ATPase complex;GO:0030312;GO:0009526//plastid envelope	GO:0019829//cation-transporting ATPase activity;GO:0015078//hydrogen ion transmembrane transporter activity;GO:0032559;GO:0019899//enzyme binding	GO:0015988//energy coupled proton transmembrane transport, against electrochemical gradient;GO:0006996//organelle organization;GO:0006970//response to osmotic stress;GO:0015986//ATP synthesis coupled proton transport;GO:0048229//gametophyte development
Bra022356	972	3904	0.999	158.115	3750	0.999	153.843	3881	0.999	159.773	3094	0.9887	108.393	2861	0.9887	103.265	2641	0.9949	96.6304	GO:0009536//plastid;GO:0043232;GO:0016020//membrane	GO:0046914//transition metal ion binding;GO:0005198//structural molecule activity;GO:0032559	GO:0009642//response to light intensity;GO:0009725//response to hormone;GO:0009913//epidermal cell differentiation;GO:0048588//developmental cell growth;GO:0006970//response to osmotic stress;GO:0009639//response to red or far red light;GO:0000904//cell morphogenesis involved in differentiation
Bra004210	3204	3903	0.9997	47.9552	3901	0.9991	48.5507	3671	0.9988	45.8478	7936	0.9978	84.3444	10443	0.9988	114.35	9160	0.9981	101.675	-	-	-
Bra026586	3654	3903	0.9989	42.0494	3702	0.9986	40.3999	3523	0.9997	38.5808	2718	0.9986	25.3296	2902	0.9995	27.8632	2591	0.9986	25.218	GO:0016020//membrane;GO:0030312	GO:0005488//binding	GO:0009725//response to hormone;GO:0003002//regionalization;GO:0003006//developmental process involved in reproduction
Bra017222	756	3903	0.9987	203.239	3825	0.9987	201.754	3857	0.9987	204.153	4959	0.9987	223.367	4372	0.9974	202.89	4366	0.9947	205.387	GO:0031224//intrinsic component of membrane;GO:0000325//plant-type vacuole;GO:0000322;GO:0009526//plastid envelope;GO:0031090//organelle membrane	GO:0005372//water transmembrane transporter activity;GO:0042887	GO:0055085//transmembrane transport;GO:0010476//gibberellin mediated signaling pathway;GO:0015840//urea transport;GO:0042044//fluid transport
Bra036824	753	3901	0.9987	203.944	3588	0.9987	190.007	3732	0.9987	198.323	2953	0.9987	133.541	2817	0.9973	131.248	2854	0.9973	134.794	GO:0005840//ribosome;GO:0015630//microtubule cytoskeleton;GO:0009536//plastid;GO:0031090//organelle membrane;GO:0005839//proteasome core complex	GO:0005488//binding;GO:0004175//endopeptidase activity	GO:0042742//defense response to bacterium;GO:0042435//indole-containing compound biosynthetic process;GO:0019941//modification-dependent protein catabolic process
[truncated: 35,004 more rows]
