# Supplementary material for: Transcriptome Analysis of a Female-sterile Mutant (fsm) in Chinese Cabbage (Brassica campestris ssp. pekinensis)
Source: Front Plant Sci. 2017 Apr 10;8:546. doi: 10.3389/fpls.2017.00546 (PMC5385380; doi:10.3389/fpls.2017.00546)
Supplement: TABLE S2 — Summary of SNPs detected in the ‘FT’ library (XLSX). [file Table_2.XLSX]

## Sheet: FT-SNP
Chromosome	Coordinate	Reference nucleotide	Consensus nucleotide	Consensus quality	Best nucleotide covering the position	Average quality score of best nucleotide	Reads number covering best nucleotide
A09	7770	G	A	26	A	35	10
A09	7811	G	A	78	A	36	75
A09	7823	G	A	93	A	36	84
A09	7850	C	A	96	A	37	100
A09	19267	C	G	99	G	35	215
A09	19323	G	K	24	G	34	16
A09	19389	A	W	99	T	35	21
A09	31355	G	A	32	A	35	12
A09	31378	A	C	99	C	34	208
A09	32078	G	R	83	A	37	81
A09	36639	C	S	42	C	38	13
A09	82448	T	Y	54	T	36	38
A09	86123	G	T	36	T	33	14
A09	109583	A	G	66	G	36	28
A09	109684	C	T	65	T	36	60
A09	109693	G	C	84	C	36	63
A09	109740	A	G	65	G	35	64
A09	109869	G	T	44	T	33	90
A09	109919	G	C	77	C	35	103
A09	113019	C	T	47	T	36	18
A09	113624	C	T	28	T	33	11
A09	113995	T	C	60	C	35	28
A09	114198	G	A	28	A	33	15
A09	114348	A	G	65	G	35	30
A09	120201	G	T	56	T	36	65
A09	120210	T	G	75	G	35	68
A09	120258	C	T	56	T	35	66
A09	120552	G	T	63	T	34	45
A09	120615	T	G	68	G	34	52
A09	120660	A	G	67	G	35	55
A09	120729	A	C	71	C	36	55
A09	120861	T	C	83	C	35	56
A09	120972	G	C	85	C	35	67
A09	121059	C	T	56	T	36	24
A09	121131	T	C	22	C	34	19
A09	124029	C	T	54	T	34	23
A09	124132	A	G	32	G	35	12
A09	124179	C	A	36	A	32	14
A09	130417	A	T	20	T	35	8
A09	131316	A	G	29	G	34	11
A09	131394	G	C	59	C	36	22
A09	131431	C	T	29	T	29	27
A09	131556	G	A	40	A	35	15
A09	131562	T	C	42	C	36	16
A09	131628	G	A	42	A	35	16
A09	131640	T	C	40	C	35	15
A09	131661	G	A	37	A	34	16
A09	131724	G	A	48	A	32	28
A09	131950	C	A	49	A	35	42
A09	132123	G	A	57	A	36	42
A09	132135	C	G	77	G	35	43
A09	132276	T	C	62	C	35	27
A09	132292	C	T	59	T	35	22
A09	132336	C	T	29	T	35	11
A09	145908	G	K	31	G	37	22
A09	149927	C	Y	30	C	35	67
A09	166106	A	C	23	C	36	9
A09	167528	G	A	59	A	35	88
A09	170218	C	G	76	G	36	55
A09	172476	A	G	87	G	35	101
A09	186532	A	T	96	T	36	62
A09	186542	C	G	99	G	37	83
A09	186563	G	C	99	C	36	130
A09	186580	T	A	82	A	36	140
A09	186676	A	W	37	A	35	22
A09	187012	T	C	30	C	32	30
A09	187099	T	A	71	A	36	242
A09	187111	G	T	68	T	36	253
A09	187123	T	C	93	C	36	290
A09	187345	T	A	50	A	35	76
A09	187363	A	G	99	G	35	106
A09	187408	G	C	99	C	35	276
A09	187549	T	G	97	G	36	434
A09	187654	A	G	92	G	36	443
A09	187687	A	G	99	G	37	340
A09	187735	G	A	62	A	36	165
A09	187784	A	G	21	G	36	18
A09	194765	C	G	28	G	36	38
A09	195533	G	A	66	A	35	69
A09	195886	T	C	20	C	37	8
A09	196488	G	A	55	A	35	21
A09	196494	A	G	45	G	35	32
A09	196560	A	C	80	C	37	51
A09	196605	T	C	85	C	36	46
A09	196635	T	C	49	C	35	20
A09	200401	G	C	99	C	35	109
A09	200491	A	G	99	G	36	323
A09	200506	G	A	71	A	35	287
A09	200574	T	G	99	G	36	365
A09	200593	G	A	72	A	36	321
A09	200641	T	G	49	G	36	209
A09	200647	A	G	99	G	36	193
A09	201337	C	G	48	G	36	18
A09	201384	C	T	47	T	37	26
A09	202662	G	T	90	T	36	321
A09	203495	G	A	89	A	36	788
A09	203530	G	A	88	A	35	1127
A09	203660	A	G	99	G	33	476
A09	205453	A	G	35	G	35	13
A09	205488	T	C	38	C	36	15
A09	206664	A	C	61	C	35	42
A09	206688	T	C	95	C	35	46
A09	206968	A	G	89	G	37	197
A09	207051	A	R	99	G	34	70
A09	207117	T	G	23	G	37	9
A09	207435	T	A	33	A	36	32
A09	207446	G	A	80	A	36	60
A09	207843	G	A	52	A	35	103
A09	209957	T	C	85	C	37	48
A09	209962	C	G	90	G	35	50
A09	210032	T	G	95	G	35	195
A09	210041	T	C	94	C	35	202
A09	210052	A	C	89	C	35	232
A09	210173	C	A	46	A	35	237
A09	210184	C	T	78	T	36	204
A09	210415	A	G	29	G	36	39
A09	210450	A	T	27	T	37	40
A09	210797	C	G	50	G	35	45
A09	210835	C	T	73	T	36	128
A09	210889	G	A	66	A	36	209
A09	210955	C	T	85	T	36	174
A09	211027	C	T	44	T	35	52
A09	211172	T	C	89	C	37	53
A09	211181	G	A	79	A	36	61
A09	211199	C	T	60	T	36	94
A09	211232	A	C	89	C	36	139
A09	211277	A	T	57	T	37	133
A09	211337	T	C	86	C	37	62
A09	211447	G	T	30	T	34	14
A09	211507	C	G	97	G	36	161
A09	211540	T	G	97	G	37	233
A09	211555	C	A	50	A	36	269
A09	211597	C	A	51	A	37	280
A09	211806	A	G	99	G	37	69
A09	211851	C	T	87	T	37	110
A09	211884	G	A	52	A	36	135
A09	211893	G	A	65	A	36	131
A09	211932	T	G	59	G	35	63
A09	211938	T	C	58	C	36	47
A09	212864	C	G	32	G	36	12
A09	212872	A	G	49	G	34	19
A09	217849	G	C	83	C	37	63
A09	217897	C	T	52	T	37	60
A09	217957	C	A	24	A	37	21
A09	218088	A	G	29	G	37	11
A09	218139	C	G	37	G	37	15
A09	218164	C	T	33	T	35	14
A09	218284	A	G	34	G	37	25
A09	218329	T	A	70	A	36	66
A09	218440	G	C	86	C	36	118
A09	218452	T	Y	99	T	36	107
A09	218458	T	R	99	G	35	104
A09	218927	A	G	77	G	35	41
A09	219193	T	C	48	C	35	22
A09	219596	T	A	51	A	37	109
A09	219831	G	A	59	A	37	132
A09	220036	T	A	72	A	36	34
A09	220489	A	C	72	C	35	29
A09	220558	G	A	71	A	37	40
A09	222523	A	G	87	G	36	55
A09	222532	C	A	74	A	37	55
A09	222565	T	G	81	G	36	41
A09	222592	C	T	35	T	37	24
A09	222607	T	C	45	C	36	24
A09	223244	A	G	96	G	36	73
A09	223319	C	A	72	A	35	44
A09	224998	T	A	72	A	36	44
A09	225048	C	A	46	A	33	23
A09	225173	T	A	89	A	35	135
A09	226160	G	A	58	A	36	92
A09	226240	A	C	90	C	36	156
A09	226292	A	G	69	G	36	116
A09	226313	C	G	70	G	35	113
A09	226364	A	T	68	T	36	143
A09	226445	C	T	65	T	35	76
A09	226469	T	A	28	A	32	11
A09	226593	G	A	92	A	36	65
A09	226713	A	G	75	G	35	57
A09	227639	C	T	40	T	35	15
A09	227666	C	T	74	T	37	28
A09	227690	A	G	71	G	36	49
A09	227759	G	A	72	A	35	51
A09	227774	C	G	70	G	35	37
A09	227783	T	A	55	A	35	31
A09	228157	A	G	78	G	36	34
A09	228205	C	T	70	T	34	50
A09	228254	T	G	88	G	35	71
A09	228262	G	A	70	A	37	76
A09	242029	T	C	46	C	36	17
A09	242736	G	C	80	C	36	66
A09	242748	C	T	62	T	36	58
A09	243185	A	C	70	C	36	29
A09	243422	A	R	99	A	37	55
A09	243497	A	R	99	A	36	58
A09	243509	T	Y	99	T	36	52
A09	243524	G	R	99	G	35	48
A09	243539	T	W	99	A	33	35
A09	244231	T	A	49	A	34	22
A09	244291	G	A	58	A	37	23
A09	244303	C	T	36	T	32	22
A09	244578	C	A	66	A	35	55
A09	246292	G	R	26	G	37	19
A09	264389	A	C	91	C	36	61
A09	271518	C	T	60	T	33	97
A09	271707	C	T	66	T	37	35
A09	271908	C	T	20	T	37	8
A09	271940	A	G	20	G	37	8
A09	272051	A	G	99	G	37	332
A09	272063	A	T	81	T	35	330
A09	272072	A	G	99	G	36	355
A09	272102	A	G	99	G	36	398
A09	272174	C	G	86	G	36	135
A09	272325	A	C	93	C	37	43
A09	272363	T	C	65	C	36	79
A09	272369	T	A	66	A	36	78
A09	272517	G	K	74	T	36	337
A09	272526	A	R	54	G	36	497
A09	272562	A	W	36	A	36	932
A09	272568	A	R	36	A	37	1036
A09	272589	A	R	81	A	36	1354
A09	272640	T	K	99	T	35	1180
A09	272646	G	R	89	G	35	1121
A09	272664	A	R	43	A	35	868
A09	273845	G	A	88	A	36	60
A09	273860	A	G	89	G	35	61
A09	273866	A	G	87	G	35	61
A09	275528	T	A	85	A	37	86
A09	275662	C	A	32	A	35	12
A09	275726	G	A	26	A	36	10
A09	276645	A	G	99	G	36	206
A09	276677	T	G	92	G	35	187
A09	276705	A	G	93	G	35	197
A09	276798	A	G	85	G	36	255
A09	276924	T	A	36	A	36	115
A09	276934	C	A	56	A	37	84
A09	276939	G	A	64	A	37	77
A09	276951	C	G	83	G	36	74
A09	276968	G	A	78	A	36	91
A09	277010	G	A	43	A	36	140
A09	277043	C	T	71	T	36	200
A09	289936	G	T	43	T	37	22
A09	291945	G	A	26	A	36	10
A09	292097	T	C	53	C	36	20
A09	292117	T	A	46	A	34	18
A09	292145	G	A	40	A	34	15
A09	292193	A	C	35	C	36	13
A09	292276	T	C	39	C	32	16
A09	292572	T	G	31	G	36	12
A09	292578	T	C	38	C	35	14
A09	292619	C	T	48	T	36	18
A09	292642	A	T	57	T	34	23
A09	292655	A	T	48	T	37	18
A09	299732	G	T	26	T	34	10
A09	299764	C	A	23	A	32	9
A09	299785	C	T	20	T	36	8
A09	299800	T	A	35	A	31	14
A09	300670	C	T	23	T	37	9
A09	300771	C	T	38	T	36	14
A09	301652	A	G	99	G	36	391
A09	302150	A	G	99	G	36	123
A09	302171	G	A	55	A	37	130
A09	338464	C	T	54	T	33	30
A09	338497	C	G	32	G	35	12
A09	339569	C	T	45	T	36	17
A09	339606	G	T	67	T	36	33
A09	339846	T	C	62	C	36	25
A09	339945	T	C	33	C	37	41
A09	339963	C	T	66	T	37	38
A09	340040	C	T	42	T	36	23
A09	340047	T	C	45	C	36	23
A09	340053	A	G	28	G	36	17
A09	340199	T	W	99	A	37	50
A09	340220	A	M	99	A	37	64
A09	340234	A	M	99	A	37	72
A09	340262	A	W	99	A	37	71
A09	340277	T	Y	99	C	37	69
A09	340657	A	T	67	T	37	28
A09	340673	A	G	74	G	36	33
A09	340681	G	T	70	T	36	43
A09	340691	A	T	62	T	35	55
A09	341349	C	T	23	T	37	9
A09	341385	G	A	23	A	38	9
A09	341394	C	T	20	T	38	8
A09	343232	G	A	53	A	34	22
A09	358233	A	G	65	G	36	27
A09	358282	C	T	65	T	37	28
A09	388865	C	T	31	T	37	34
A09	427163	C	Y	75	T	35	67
A09	427440	T	K	31	T	37	19
A09	427463	G	R	23	G	37	19
A09	427481	C	Y	63	T	38	19
A09	427493	T	Y	96	C	37	20
A09	427507	C	Y	99	T	38	20
A09	427517	A	W	99	T	36	19
A09	429571	C	T	56	T	34	25
A09	450750	G	A	76	A	34	127
A09	450780	C	A	71	A	35	98
A09	450870	C	A	64	A	35	131
A09	450882	G	A	66	A	36	129
A09	450978	C	T	67	T	36	103
A09	451023	A	C	68	C	36	67
A09	451028	G	A	67	A	36	62
A09	451143	C	A	52	A	34	26
A09	451183	G	T	35	T	35	13
A09	451335	G	T	58	T	34	73
A09	451347	A	G	72	G	35	60
A09	451356	A	G	77	G	33	55
A09	451374	T	C	73	C	34	44
A09	451410	T	G	26	G	33	10
A09	451730	A	G	65	G	36	30
A09	454081	A	G	28	G	37	11
A09	454090	A	G	50	G	34	26
A09	454111	T	C	79	C	37	43
A09	454213	C	T	75	T	36	100
A09	454243	A	G	86	G	36	129
A09	454273	C	T	74	T	37	133
A09	454462	A	G	99	G	36	180
A09	454492	G	A	71	A	37	191
A09	461795	G	A	72	A	36	121
A09	461992	T	C	91	C	36	143
A09	465566	T	C	20	C	38	8
A09	465741	T	K	30	G	33	32
A09	465775	G	A	98	A	36	115
A09	465781	T	G	99	G	36	116
A09	465787	G	T	99	T	37	119
A09	465797	A	C	99	C	37	123
A09	465871	T	C	29	C	36	71
A09	466798	A	T	23	T	37	9
A09	466828	T	A	48	A	36	18
A09	466872	A	G	64	G	37	27
A09	466884	G	A	66	A	36	29
A09	466897	G	T	61	T	34	28
A09	466942	T	C	74	C	35	34
A09	466974	C	G	77	G	35	33
A09	467007	G	A	70	A	36	34
A09	467066	A	G	40	G	37	15
A09	467085	A	C	35	C	36	13
A09	467216	G	T	46	T	36	17
A09	467307	A	G	20	G	36	8
A09	467719	G	T	28	T	37	11
A09	468289	T	C	75	C	36	62
A09	469259	G	A	53	A	33	80
A09	469353	G	C	99	C	36	419
A09	469394	G	A	64	A	36	274
A09	469656	C	G	99	G	35	434
A09	469874	A	G	92	G	36	77
A09	469892	C	T	67	T	36	59
A09	469907	G	A	72	A	36	55
A09	469933	A	G	45	G	34	39
A09	469940	C	T	33	T	37	23
A09	470291	A	G	82	G	37	51
A09	471514	C	Y	99	T	33	47
A09	474271	T	C	72	C	36	48
A09	474287	T	A	60	A	36	48
A09	474558	T	C	71	C	35	29
A09	474635	C	G	35	G	35	14
A09	474650	A	T	35	T	37	13
A09	474933	A	T	98	T	36	551
A09	474999	C	Y	36	C	35	493
A09	475041	C	T	92	T	34	1223
A09	475178	T	K	55	T	34	2518
A09	475190	C	T	38	T	33	1937
A09	479913	G	C	56	C	37	21
A09	479964	T	G	40	G	36	15
A09	479970	T	C	41	C	37	15
A09	480168	A	G	20	G	35	8
A09	480378	C	T	32	T	36	12
A09	480633	A	T	64	T	37	39
A09	480834	G	A	58	A	37	64
A09	480873	G	A	52	A	36	53
A09	480882	T	C	66	C	36	51
A09	481026	T	G	78	G	36	46
A09	482489	G	A	31	A	37	15
A09	482495	C	A	30	A	35	16
A09	482513	A	G	46	G	35	21
A09	482564	A	G	68	G	36	44
A09	482801	A	G	77	G	36	50
A09	482872	G	T	52	T	37	65
A09	484435	A	G	53	G	36	21
A09	484485	A	C	70	C	33	43
A09	484545	A	G	76	G	34	51
A09	484627	G	T	46	T	36	61
A09	484648	C	A	47	A	37	57
A09	484745	T	G	71	G	36	57
A09	484855	A	C	79	C	35	39
A09	485197	A	C	58	C	37	23
A09	485243	G	T	59	T	38	22
A09	485267	A	T	46	T	37	18
A09	485473	A	G	58	G	37	26
A09	485516	C	T	61	T	36	34
A09	485523	T	C	71	C	35	34
A09	485577	A	T	55	T	36	26
A09	486258	T	C	45	C	37	17
A09	486340	A	G	31	G	35	12
A09	486860	C	T	52	T	35	25
A09	486894	G	A	66	A	37	31
A09	486920	G	A	49	A	35	38
A09	486944	T	G	78	G	34	48
A09	487073	G	A	80	A	36	45
A09	487113	C	A	31	A	36	12
A09	487266	A	C	72	C	37	31
A09	487293	C	T	64	T	36	39
A09	487508	A	G	72	G	37	38
A09	487528	G	C	68	C	36	32
A09	487766	T	G	76	G	37	66
A09	490746	A	T	29	T	34	13
A09	490827	C	A	41	A	37	15
A09	490882	G	A	23	A	37	9
A09	491374	C	G	20	G	38	8
A09	491399	G	C	33	C	33	13
A09	491440	T	G	46	G	37	17
A09	491618	G	A	48	A	35	20
A09	491655	T	C	64	C	37	25
A09	491790	C	A	32	A	35	12
A09	495015	A	G	74	G	34	56
A09	511684	T	G	31	G	36	12
A09	512158	C	T	71	T	34	151
A09	512311	G	T	71	T	35	67
A09	512580	T	C	84	C	36	61
A09	512589	T	G	87	G	37	74
A09	512617	G	A	69	A	34	104
A09	512757	G	T	70	T	36	132
A09	512841	C	A	51	A	36	70
A09	512905	G	R	76	A	31	27
A09	513463	G	A	71	A	37	35
A09	516493	A	C	70	C	37	38
A09	517030	G	A	68	A	34	1962
A09	517042	G	A	49	A	36	1796
A09	517222	G	A	83	A	33	1433
A09	517246	T	G	99	G	34	1355
A09	558325	C	T	54	T	35	26
A09	558340	C	T	56	T	36	31
A09	558831	T	A	75	A	35	32
A09	559136	A	G	66	G	35	40
A09	560395	A	G	82	G	37	55
A09	560688	C	T	28	T	37	13
A09	560697	A	G	42	G	37	16
A09	572775	G	A	78	A	37	33
A09	572791	G	T	61	T	37	33
A09	574822	A	G	56	G	36	31
A09	574870	C	T	53	T	36	162
A09	574885	C	G	91	G	35	184
A09	574912	T	G	99	G	34	242
A09	574946	G	C	95	C	35	253
A09	575023	C	A	41	A	31	67
A09	575039	T	A	64	A	28	48
A09	575046	T	A	72	A	32	40
A09	576852	A	C	38	C	37	14
A09	576924	T	C	43	C	36	17
A09	576942	G	T	39	T	35	17
A09	576993	A	C	23	C	37	9
A09	576999	T	A	28	A	32	11
A09	577023	C	G	43	G	37	16
A09	577164	G	A	62	A	36	31
A09	577209	G	A	59	A	37	22
A09	577227	A	G	49	G	37	19
A09	577272	T	C	37	C	37	14
A09	577930	C	T	51	T	31	35
A09	577956	T	A	59	A	34	42
A09	578133	T	G	51	G	36	21
A09	578454	C	T	38	T	37	14
A09	578469	T	C	38	C	37	14
A09	578610	C	T	49	T	35	27
A09	578625	A	G	58	G	37	22
A09	578676	A	G	52	G	36	20
A09	579366	A	G	85	G	36	57
A09	579405	C	G	78	G	36	56
A09	591809	T	C	30	C	36	24
A09	592139	T	C	99	C	37	328
A09	592163	G	T	73	T	36	644
A09	592211	T	A	75	A	35	976
A09	592301	T	G	99	G	36	309
A09	592382	T	G	76	G	34	65
A09	592733	G	A	79	A	37	564
A09	592831	A	G	99	G	36	1161
A09	592923	G	C	99	C	35	266
A09	595212	A	G	68	G	36	33
A09	595218	C	T	57	T	36	31
A09	595269	C	A	57	A	37	25
A09	595307	G	T	41	T	37	15
A09	598188	A	G	99	G	35	239
A09	598194	A	G	78	G	34	221
A09	598215	A	G	99	G	35	174
A09	598280	A	G	94	G	36	71
A09	598290	C	G	88	G	35	70
A09	598308	A	C	89	C	36	80
A09	598350	T	A	62	A	35	120
A09	598505	T	C	97	C	36	168
A09	598512	A	T	77	T	36	160
A09	598535	A	C	70	C	35	111
A09	599227	G	T	37	T	36	15
A09	599242	G	A	35	A	35	15
A09	599628	G	T	75	T	35	68
A09	599649	T	C	47	C	36	32
A09	599805	A	G	85	G	37	128
A09	599853	T	C	99	C	36	107
A09	599871	C	A	70	A	36	53
A09	600026	A	G	78	G	37	32
A09	600035	T	A	67	A	35	33
A09	600083	C	T	55	T	35	27
A09	600258	C	T	84	T	37	80
A09	600288	A	G	99	G	37	79
A09	600324	T	A	69	A	36	76
A09	600333	A	C	99	C	35	67
A09	600354	C	T	67	T	35	40
A09	661941	A	M	28	A	37	10
A09	661985	C	T	57	T	36	120
A09	662021	C	T	68	T	36	181
A09	662402	A	C	91	C	36	152
A09	662431	G	T	32	T	36	178
A09	663018	A	G	90	G	35	209
A09	663057	A	G	95	G	35	233
A09	663620	C	G	84	G	36	178
A09	663644	T	A	68	A	36	148
A09	663671	G	A	65	A	36	119
A09	663683	C	A	76	A	37	84
A09	663856	T	A	22	A	36	12
A09	663872	A	C	56	C	34	32
A09	663962	C	T	73	T	36	183
A09	664025	C	T	73	T	35	185
A09	664031	G	A	75	A	36	185
A09	664046	G	A	79	A	36	195
A09	664169	C	T	46	T	36	162
A09	664211	C	T	68	T	36	79
A09	664223	C	A	38	A	36	63
A09	664287	G	T	21	T	32	9
A09	664328	C	G	99	G	36	60
A09	664902	G	A	72	A	36	81
A09	664916	G	A	75	A	36	80
A09	668372	A	T	61	T	35	58
A09	668387	T	C	80	C	37	59
A09	668399	C	G	71	G	35	53
A09	669315	A	G	33	G	33	13
A09	671591	T	C	53	C	36	20
A09	671696	A	W	68	T	34	103
A09	671898	C	Y	99	C	34	3547
A09	671919	C	Y	99	C	34	3285
A09	671946	G	Y	40	C	33	2561
A09	672018	A	C	57	C	32	2464
A09	672186	T	C	85	C	33	3374
A09	672275	G	R	34	G	33	3590
A09	672498	G	C	99	C	35	2563
A09	672939	C	Y	57	C	35	281
A09	673492	G	C	78	C	36	60
A09	680982	C	T	46	T	36	17
A09	681195	C	T	76	T	36	39
A09	681216	C	T	64	T	36	30
A09	681381	T	C	61	C	35	27
A09	682019	C	A	67	A	36	54
A09	682125	G	A	20	A	35	8
A09	682759	C	A	58	A	36	48
A09	686925	T	G	75	G	37	50
A09	686939	A	G	68	G	37	48
A09	687020	A	G	40	G	36	15
A09	687281	C	T	34	T	35	13
A09	688022	C	T	85	T	36	143
A09	688191	G	R	27	G	35	15
A09	691960	G	A	60	A	34	24
A09	692896	A	T	72	T	37	51
A09	693334	G	A	31	A	35	23
A09	735722	A	G	20	G	34	9
A09	736777	C	T	46	T	36	17
A09	736897	G	T	20	T	32	8
A09	742158	T	G	90	G	37	56
A09	742200	A	G	99	G	36	103
A09	742215	T	C	96	C	37	104
A09	744969	C	M	80	A	35	18
A09	751060	C	Y	99	T	36	92
A09	753680	T	C	97	C	37	67
A09	753692	T	C	90	C	36	75
A09	753866	A	G	91	G	37	141
A09	753875	C	A	65	A	36	130
A09	753884	A	G	84	G	35	114
A09	754094	A	T	29	T	36	204
A09	754223	A	C	98	C	35	196
A09	754247	G	C	83	C	35	186
A09	754397	A	G	83	G	34	51
A09	754406	T	C	69	C	36	30
A09	754415	T	G	54	G	33	24
A09	754422	C	T	26	T	38	10
A09	754454	T	C	31	C	37	13
A09	754472	A	G	57	G	35	33
A09	754514	A	T	62	T	36	102
A09	754522	A	G	97	G	37	105
A09	754634	G	A	64	A	35	98
A09	754646	T	A	53	A	35	95
A09	754667	G	A	57	A	37	71
A09	755476	A	T	83	T	35	128
A09	755538	G	T	57	T	36	21
A09	755545	T	C	32	C	37	12
A09	755718	A	T	84	T	36	81
A09	755787	T	C	98	C	36	100
A09	755808	C	T	67	T	35	56
A09	755831	T	C	77	C	36	44
A09	757964	T	A	61	A	36	115
A09	758006	C	A	67	A	35	84
A09	758045	A	G	63	G	37	29
A09	758054	A	G	54	G	37	26
A09	758653	C	T	36	T	35	19
A09	758847	T	C	35	C	37	17
A09	758874	T	A	28	A	34	14
A09	759250	C	T	73	T	36	45
A09	759277	G	A	21	A	36	23
A09	759494	T	Y	47	C	37	38
A09	759503	T	K	47	T	36	38
A09	759515	T	C	86	C	37	36
A09	759745	G	A	73	A	36	87
A09	759766	T	C	81	C	36	89
A09	759826	A	C	81	C	35	64
A09	759853	C	A	51	A	34	33
A09	759960	C	Y	30	T	35	20
A09	759987	T	C	86	C	36	51
A09	760008	C	T	53	T	35	83
A09	760065	T	W	59	T	37	114
A09	760102	T	G	90	G	37	73
A09	773077	C	T	87	T	35	1462
A09	773182	C	T	74	T	34	239
A09	773194	C	T	71	T	34	133
A09	774126	A	C	74	C	36	65
A09	774152	A	G	72	G	36	44
A09	774311	A	G	20	G	36	8
A09	774341	G	T	48	T	35	19
A09	774383	T	C	50	C	36	20
A09	774421	G	A	48	A	35	19
A09	778286	C	T	57	T	36	102
A09	778794	G	C	73	C	37	34
A09	785882	G	A	49	A	37	29
A09	786023	A	M	50	A	35	144
A09	786039	T	Y	39	T	36	133
A09	786044	T	Y	52	T	35	129
A09	786065	A	M	56	A	34	123
A09	786498	G	T	37	T	31	113
A09	786639	C	T	68	T	31	54
A09	786710	G	A	69	A	35	69
A09	786763	T	C	66	C	35	71
A09	786768	T	C	72	C	35	76
A09	786825	T	C	89	C	35	102
A09	786950	A	G	85	G	36	91
A09	786978	A	G	79	G	35	68
A09	786993	A	G	81	G	36	49
A09	786999	T	G	80	G	36	52
A09	787005	A	T	57	T	36	56
A09	787505	T	G	48	G	36	18
A09	798030	A	G	26	G	34	10
A09	799697	C	A	56	A	37	40
A09	800723	T	C	23	C	34	26
A09	800975	A	C	93	C	36	145
A09	801267	C	T	66	T	36	87
A09	801309	G	A	69	A	35	104
A09	801409	A	C	56	C	31	24
A09	805822	G	T	20	T	37	8
A09	808571	G	A	31	A	31	12
A09	814321	G	T	43	T	35	24
A09	814359	A	T	46	T	36	24
A09	814403	A	G	26	G	36	16
A09	814690	T	G	89	G	36	49
A09	814698	A	C	88	C	36	49
A09	814725	G	T	66	T	36	37
A09	814749	C	A	32	A	37	12
A09	815001	C	A	63	A	36	32
A09	815039	A	G	69	G	36	32
A09	815063	C	T	57	T	36	32
A09	815573	C	G	27	G	35	12
A09	815597	C	G	46	G	37	18
A09	815706	C	T	61	T	37	23
A09	815726	T	A	32	A	34	15
A09	816104	A	G	39	G	34	17
A09	816186	C	Y	99	T	37	27
A09	816231	A	G	26	G	36	10
A09	819986	T	C	66	C	37	76
A09	820124	C	Y	96	T	37	31
A09	829900	T	Y	74	T	35	117
A09	830008	C	Y	70	T	35	36
A09	838074	C	Y	33	C	36	73
A09	843453	C	T	26	T	35	13
A09	843664	T	G	41	G	37	15
A09	849648	G	A	27	A	31	22
A09	860747	C	Y	64	C	36	540
A09	945931	C	T	47	T	36	20
A09	946040	A	T	71	T	36	51
A09	970996	T	G	37	G	37	14
A09	971576	T	G	31	G	36	12
A09	971612	C	T	29	T	38	11
A09	978918	T	C	78	C	36	40
A09	978933	G	T	52	T	36	42
A09	978949	G	R	79	G	36	36
A09	979013	A	R	83	A	37	38
A09	979930	G	C	60	C	35	24
A09	981215	C	T	74	T	37	96
A09	982232	A	G	78	G	35	64
A09	984828	C	A	60	A	36	24
A09	985369	A	G	84	G	36	247
A09	985766	C	T	25	T	35	26
A09	986570	A	G	77	G	36	31
A09	986582	C	T	82	T	35	49
A09	986667	C	A	53	A	35	136
A09	986714	C	T	72	T	35	95
A09	986935	G	A	74	A	34	57
A09	987007	T	C	93	C	36	52
A09	990256	C	G	72	G	36	48
A09	990274	G	C	22	C	36	23
A09	990782	G	A	45	A	35	19
A09	990812	G	A	41	A	35	20
A09	990822	A	G	37	G	36	16
A09	990828	T	C	25	C	37	12
A09	991206	A	C	75	C	35	154
A09	991213	C	A	50	A	35	157
A09	991284	A	G	91	G	36	169
A09	991426	C	T	61	T	37	54
A09	991460	A	C	62	C	36	26
A09	992533	G	T	98	T	37	60
A09	992809	A	G	93	G	33	194
A09	992845	T	C	92	C	35	115
A09	992881	C	T	20	T	33	25
A09	992965	C	G	88	G	35	48
A09	992982	C	A	57	A	34	77
A09	993031	C	T	68	T	35	183
A09	993070	C	G	93	G	35	244
A09	993109	T	A	64	A	36	262
A09	993154	A	C	99	C	36	207
A09	993160	C	T	72	T	35	201
A09	993190	G	A	83	A	35	138
A09	993403	T	G	88	G	36	228
A09	993484	C	T	77	T	36	254
A09	993541	A	G	94	G	36	299
A09	996655	T	G	99	G	35	196
A09	997141	A	G	99	G	36	560
A09	997504	T	Y	84	T	36	546
A09	997531	G	S	99	G	36	462
A09	997537	C	Y	35	C	36	449
A09	997543	T	K	63	T	36	440
A09	997854	C	T	64	T	34	409
A09	1007776	A	M	55	C	31	23
A09	1009489	G	C	97	C	37	59
A09	1009501	T	C	97	C	37	61
A09	1009561	G	A	64	A	35	61
A09	1013335	T	G	99	G	37	679
A09	1018446	T	G	77	G	36	42
A09	1018478	T	A	60	A	37	60
A09	1018509	T	G	82	G	36	69
A09	1018527	A	C	92	C	36	77
A09	1018548	A	C	92	C	36	85
A09	1018580	A	G	91	G	35	136
A09	1018609	C	T	54	T	35	176
A09	1022015	T	A	84	A	35	146
A09	1022617	T	C	23	C	35	9
A09	1022981	A	W	31	A	37	14
A09	1030995	T	A	23	A	34	9
A09	1031012	G	A	23	A	37	9
A09	1031182	T	G	93	G	37	130
A09	1031194	C	T	66	T	37	127
A09	1033005	C	T	81	T	36	155
A09	1033044	C	G	40	G	36	120
A09	1034708	C	T	64	T	33	113
A09	1035560	T	C	92	C	36	193
A09	1035677	T	A	65	A	35	33
A09	1035711	G	A	59	A	36	77
A09	1035812	T	C	70	C	36	37
A09	1035867	G	A	47	A	37	17
A09	1037103	G	A	91	A	36	281
A09	1037229	C	T	62	T	36	59
A09	1037271	T	C	99	C	36	142
A09	1037340	T	C	99	C	35	140
A09	1037506	T	G	26	G	37	19
A09	1038095	C	T	33	T	35	13
A09	1038105	C	T	51	T	36	20
A09	1038119	G	C	65	C	35	33
A09	1038192	T	C	99	C	37	90
A09	1038366	A	G	22	G	37	11
A09	1038481	A	T	22	T	34	17
A09	1038535	C	T	46	T	37	31
A09	1038596	A	C	50	C	37	25
A09	1038698	C	G	99	G	36	143
A09	1038854	G	A	78	A	35	531
A09	1038892	C	G	98	G	36	643
A09	1038987	C	A	43	A	35	386
A09	1039008	T	A	77	A	35	277
A09	1039013	A	G	78	G	36	219
A09	1039645	C	T	26	T	33	10
A09	1049927	C	T	81	T	36	157
A09	1049961	A	T	30	T	34	42
A09	1050014	A	T	73	T	36	93
A09	1051223	G	A	49	A	35	66
A09	1051560	T	A	81	A	37	65
A09	1051579	T	G	99	G	37	65
A09	1051614	A	G	97	G	36	65
A09	1051625	A	T	60	T	35	65
A09	1051650	G	A	30	A	33	13
A09	1051719	T	G	50	G	36	24
A09	1051728	A	T	58	T	36	37
A09	1051788	T	C	89	C	37	161
A09	1051809	T	C	82	C	36	211
A09	1051976	A	T	67	T	36	168
A09	1051996	C	A	61	A	37	120
A09	1052037	A	G	35	G	33	39
A09	1052085	T	C	58	C	35	23
A09	1052109	G	T	84	T	37	34
A09	1052146	T	C	78	C	37	115
A09	1052200	G	C	79	C	35	174
A09	1052245	G	A	71	A	36	203
A09	1052280	G	A	61	A	36	205
A09	1052321	A	T	64	T	36	238
A09	1052331	C	T	73	T	36	245
A09	1052352	T	C	99	C	37	234
A09	1052454	C	G	99	G	36	113
A09	1052538	A	G	44	G	35	26
A09	1052595	G	C	91	C	36	90
A09	1052619	G	C	96	C	36	121
A09	1052670	G	A	70	A	36	130
A09	1052685	A	G	77	G	36	110
A09	1052690	A	G	76	G	36	121
A09	1052778	A	G	92	G	37	52
A09	1052832	T	A	20	A	36	22
A09	1053664	A	W	71	T	32	13
A09	1055930	C	T	63	T	36	30
A09	1055972	T	A	72	A	37	124
A09	1056155	C	M	34	A	37	55
A09	1056351	A	T	79	T	36	121
A09	1057047	A	G	69	G	36	260
A09	1057258	C	T	61	T	36	273
A09	1057473	A	C	85	C	36	133
A09	1059425	G	C	94	C	36	453
A09	1060184	G	C	96	C	36	254
A09	1060194	T	G	80	G	36	213
A09	1060393	C	T	79	T	36	90
A09	1062560	A	T	24	T	33	30
A09	1062592	C	T	90	T	37	157
A09	1062984	A	T	63	T	36	29
A09	1063001	C	T	52	T	37	19
A09	1063016	G	A	38	A	36	14
A09	1063097	C	T	67	T	36	52
A09	1063286	C	T	57	T	37	261
A09	1064129	G	A	48	A	36	22
A09	1064170	C	T	66	T	36	61
A09	1064184	A	C	92	C	36	71
A09	1064307	A	G	85	G	37	93
A09	1064360	C	T	62	T	36	28
A09	1070512	T	G	46	G	37	18
A09	1070549	C	A	51	A	36	20
A09	1128890	A	G	99	G	34	169
A09	1129123	G	C	83	C	35	234
A09	1129286	A	G	90	G	35	315
A09	1129401	G	A	76	A	36	229
A09	1130537	C	T	40	T	36	15
A09	1131794	T	C	67	C	36	34
A09	1131800	C	T	63	T	36	35
A09	1131830	T	A	44	A	37	24
A09	1132262	T	C	26	C	36	10
A09	1132274	C	T	26	T	32	10
A09	1132426	T	G	20	G	36	8
A09	1132603	C	A	71	A	36	148
A09	1132633	C	A	72	A	36	167
A09	1132847	G	A	37	A	37	14
A09	1133120	C	T	65	T	36	261
A09	1133135	C	A	80	A	36	233
A09	1133159	C	T	79	T	36	163
A09	1133255	A	G	83	G	37	37
A09	1133324	A	C	82	C	36	199
A09	1133353	C	T	52	T	37	257
A09	1133498	C	T	48	T	36	24
A09	1136565	T	A	20	A	37	8
A09	1138167	T	G	26	G	35	10
A09	1138376	T	G	37	G	35	15
A09	1138857	G	T	20	T	38	8
A09	1142548	A	C	53	C	36	20
A09	1142567	C	G	86	G	36	35
A09	1142608	T	C	90	C	36	81
A09	1142680	T	C	73	C	36	127
A09	1142839	C	T	68	T	36	151
A09	1142875	C	T	43	T	36	130
A09	1142893	T	C	61	C	36	120
A09	1142947	T	G	98	G	36	72
A09	1142965	T	C	93	C	36	65
A09	1142986	T	C	92	C	36	71
A09	1142992	A	G	98	G	36	79
A09	1143073	T	G	90	G	36	177
A09	1143259	G	A	83	A	35	172
A09	1143277	G	C	99	C	36	168
A09	1143382	G	T	69	T	35	213
A09	1143409	A	G	85	G	36	234
A09	1143505	G	A	74	A	36	191
A09	1143559	C	G	94	G	36	200
A09	1143613	C	T	75	T	36	203
A09	1143670	T	C	83	C	36	204
A09	1143864	A	T	63	T	37	28
A09	1144922	T	G	81	G	31	65
A09	1145160	T	C	83	C	36	43
A09	1145243	T	C	88	C	37	122
A09	1145452	C	T	44	T	35	138
A09	1145494	C	T	61	T	35	128
A09	1146232	T	C	74	C	35	35
A09	1146436	T	C	82	C	36	74
A09	1146457	A	G	73	G	36	56
A09	1146469	A	C	82	C	36	50
A09	1146508	T	C	81	C	37	56
A09	1146579	T	C	80	C	36	88
A09	1146637	C	T	66	T	35	137
A09	1147246	A	G	93	G	36	96
A09	1147267	C	T	77	T	36	119
A09	1147375	T	C	21	C	36	196
A09	1147384	C	T	64	T	36	200
A09	1147567	G	A	53	A	36	89
A09	1149990	C	A	23	A	38	9
A09	1150000	C	T	23	T	37	9
A09	1150043	C	T	26	T	37	10
A09	1150053	A	T	29	T	36	11
A09	1150229	G	A	29	A	36	11
A09	1150320	C	A	62	A	36	32
A09	1150355	T	C	73	C	37	29
A09	1150407	T	A	59	A	34	30
A09	1150658	T	C	32	C	37	12
A09	1150676	T	C	32	C	37	12
A09	1150686	T	C	49	C	35	19
A09	1150766	C	T	43	T	35	18
A09	1150901	T	A	20	A	34	8
A09	1150967	T	C	23	C	37	9
A09	1151061	G	C	22	C	37	9
A09	1151087	G	A	58	A	36	24
A09	1151201	A	G	71	G	36	54
A09	1151240	T	C	45	C	36	46
A09	1151378	A	G	57	G	34	22
A09	1157735	C	T	45	T	35	112
A09	1157783	A	G	80	G	34	54
A09	1157795	A	T	62	T	35	30
A09	1158083	G	A	77	A	36	44
A09	1158122	G	A	69	A	37	73
A09	1158367	C	T	62	T	36	60
A09	1158391	G	R	99	G	36	124
A09	1158406	T	Y	99	C	36	149
A09	1158418	G	R	99	A	36	169
A09	1158444	G	S	99	G	35	178
A09	1158490	A	R	99	A	35	143
A09	1158519	G	K	99	G	35	66
A09	1158687	A	G	92	G	37	47
A09	1158723	A	G	98	G	37	52
A09	1158738	G	T	88	T	37	52
A09	1158786	C	T	66	T	36	34
A09	1159721	A	M	37	C	34	12
A09	1159840	G	A	72	A	36	262
A09	1159933	C	T	41	T	36	237
A09	1159942	G	T	65	T	36	228
A09	1160083	A	G	94	G	36	137
A09	1160176	C	T	79	T	35	97
A09	1161096	A	C	38	C	35	17
A09	1161182	T	C	83	C	35	43
A09	1161217	A	T	56	T	35	27
A09	1161223	G	A	45	A	35	19
A09	1161265	G	C	64	C	32	37
A09	1161445	A	G	94	G	36	183
A09	1161712	G	A	68	A	32	98
A09	1161727	G	A	53	A	35	99
A09	1161839	A	G	49	G	35	21
A09	1161979	G	C	91	C	35	44
A09	1161991	A	G	65	G	35	44
A09	1162048	C	A	70	A	33	53
A09	1162090	C	A	63	A	31	71
A09	1180137	C	T	66	T	33	38
A09	1182442	A	T	53	T	37	33
A09	1182535	C	T	77	T	37	41
A09	1182555	A	G	50	G	36	24
A09	1182780	T	C	26	C	33	10
A09	1184335	A	T	20	T	34	8
A09	1184747	G	C	23	C	35	9
A09	1184766	C	T	40	T	35	15
A09	1184783	A	G	50	G	33	20
A09	1184837	A	T	54	T	34	23
A09	1194126	A	C	20	C	37	8
A09	1194131	T	G	20	G	37	8
A09	1203620	A	G	71	G	36	144
A09	1203629	T	A	48	A	37	133
A09	1203822	A	G	20	G	36	8
A09	1203849	T	C	29	C	36	11
A09	1203897	T	C	28	C	35	11
A09	1203906	C	T	23	T	34	9
A09	1205306	C	T	54	T	37	199
A09	1205461	C	A	23	A	37	9
A09	1209449	T	A	69	A	33	131
A09	1209471	T	A	99	A	36	343
A09	1209560	C	T	89	T	36	652
A09	1209566	T	C	99	C	36	637
A09	1209575	A	G	84	G	35	500
A09	1209690	A	T	64	T	36	50
A09	1209721	T	C	89	C	37	57
A09	1209850	T	C	60	C	36	25
A09	1209921	T	G	99	G	37	176
A09	1209942	A	T	70	T	36	237
A09	1209984	T	Y	99	C	35	350
A09	1210032	G	S	99	C	37	227
A09	1210068	C	Y	56	C	35	155
A09	1210179	C	A	80	A	36	284
A09	1210242	C	T	62	T	36	1031
A09	1210366	C	A	96	A	34	1361
A09	1210413	T	C	82	C	35	777
A09	1210468	A	C	99	C	35	611
A09	1210476	T	C	99	C	37	483
A09	1210539	G	A	54	A	36	268
A09	1235135	G	R	99	A	26	166
A09	1246028	A	C	38	C	37	14
A09	1255882	G	R	66	G	37	27
A09	1255887	G	R	69	G	37	27
A09	1255904	G	K	73	G	36	28
A09	1256057	T	C	61	C	37	23
A09	1256270	G	S	99	C	35	32
A09	1256312	C	S	99	G	36	24
A09	1265665	G	K	99	G	34	23
A09	1265720	A	R	99	A	36	25
A09	1265725	T	Y	99	C	37	23
A09	1265752	T	Y	99	C	37	21
A09	1268465	G	A	43	A	36	16
A09	1268474	G	A	44	A	38	16
A09	1272092	C	A	76	A	35	333
A09	1272114	C	T	53	T	35	382
A09	1273810	C	T	66	T	36	133
A09	1274216	C	T	23	T	37	9
A09	1274444	C	T	42	T	36	357
A09	1274483	C	A	57	A	36	327
A09	1274496	C	G	97	G	36	316
A09	1274593	C	T	51	T	36	72
A09	1277293	T	G	76	G	35	213
A09	1277464	A	T	62	T	36	119
A09	1277503	G	A	57	A	36	63
A09	1278002	A	G	76	G	37	30
A09	1278008	A	G	78	G	37	34
A09	1278125	A	T	51	T	36	19
A09	1278146	A	G	29	G	35	11
A09	1278155	A	T	20	T	37	8
A09	1279079	C	T	66	T	36	43
A09	1279220	A	G	90	G	36	59
A09	1279235	C	T	53	T	36	31
A09	1279247	A	G	21	G	37	16
A09	1279450	G	T	65	T	37	57
A09	1289588	C	T	79	T	36	217
A09	1289713	T	W	99	A	34	50
A09	1289773	T	C	69	C	36	198
A09	1290491	T	C	75	C	35	138
A09	1290512	T	C	99	C	34	238
A09	1290735	T	K	58	G	33	11
A09	1290858	A	C	60	C	35	27
A09	1298272	A	T	67	T	36	352
A09	1298335	A	C	99	C	36	301
A09	1298341	A	G	99	G	36	297
A09	1298359	T	C	99	C	36	302
A09	1298371	T	C	92	C	35	266
A09	1298413	A	C	83	C	35	245
A09	1298488	C	A	60	A	36	285
A09	1298500	G	A	80	A	35	291
A09	1298545	G	C	99	C	36	325
A09	1298566	C	A	58	A	35	333
A09	1299247	G	T	60	T	33	211
A09	1299268	C	G	99	G	36	202
A09	1299289	A	G	89	G	36	170
A09	1299316	G	C	87	C	34	167
A09	1299345	T	G	87	G	36	154
A09	1299373	T	A	69	A	34	105
A09	1310292	G	T	38	T	36	14
A09	1310333	C	T	74	T	37	29
A09	1310480	C	T	66	T	36	85
A09	1310492	C	G	97	G	35	80
A09	1310567	A	C	84	C	34	68
A09	1310579	T	C	83	C	35	50
A09	1310753	C	T	63	T	37	41
A09	1310792	C	G	43	G	36	16
A09	1310801	A	G	26	G	34	10
A09	1310969	A	T	45	T	37	20
A09	1319498	G	A	57	A	36	29
A09	1319834	T	C	99	C	33	830
A09	1320015	G	T	79	T	36	40
A09	1320738	T	C	66	C	36	27
A09	1320753	T	C	56	C	36	21
A09	1320781	G	A	43	A	37	16
A09	1320816	T	C	32	C	36	12
A09	1321020	T	G	99	G	35	231
A09	1321096	G	C	99	C	35	1152
A09	1321162	A	G	99	G	35	1002
A09	1323139	G	A	20	A	37	8
A09	1324022	A	G	35	G	37	13
A09	1324209	T	C	57	C	37	23
A09	1342099	A	T	59	T	30	110
A09	1342388	T	A	31	A	29	178
A09	1342521	C	G	84	G	36	180
A09	1342570	G	C	77	C	35	145
A09	1342585	G	C	79	C	35	146
A09	1342774	T	C	79	C	34	58
A09	1342819	C	T	73	T	36	137
A09	1342933	A	T	84	T	36	240
A09	1342960	C	T	74	T	36	200
A09	1343162	C	T	57	T	35	203
A09	1343185	G	T	42	T	34	195
A09	1343258	A	G	90	G	35	206
A09	1343377	C	T	48	T	36	246
A09	1343440	C	G	97	G	35	253
A09	1343560	C	T	61	T	36	287
A09	1343590	T	G	95	G	35	294
A09	1343644	G	T	63	T	35	249
A09	1343770	C	T	64	T	35	259
A09	1344516	G	T	71	T	36	243
A09	1346121	A	T	42	T	34	33
A09	1346710	T	C	80	C	35	256
A09	1346764	C	T	65	T	35	178
A09	1346776	T	C	99	C	36	178
A09	1346782	T	C	99	C	36	173
A09	1346821	T	G	87	G	36	153
A09	1346887	T	C	96	C	36	234
A09	1346917	T	A	76	A	36	267
A09	1347310	C	T	56	T	36	210
A09	1347355	C	G	94	G	36	245
A09	1363689	C	G	20	G	37	8
A09	1363699	T	A	20	A	36	8
A09	1364108	T	C	20	C	36	8
A09	1364175	C	A	29	A	35	11
A09	1365466	C	T	26	T	37	10
A09	1371051	C	T	63	T	37	26
A09	1371236	C	T	29	T	36	11
A09	1371322	C	T	43	T	37	18
A09	1371438	A	G	63	G	37	24
A09	1371456	A	G	61	G	37	24
A09	1371513	T	C	68	C	37	28
A09	1371570	C	T	45	T	36	18
A09	1372832	G	A	75	A	36	128
A09	1372837	A	C	76	C	37	135
A09	1373086	G	A	64	A	34	168
A09	1373173	G	T	59	T	36	138
A09	1373185	C	T	71	T	36	141
A09	1373251	G	A	55	A	34	150
A09	1373257	C	T	67	T	37	152
A09	1373272	G	T	68	T	36	162
A09	1373322	T	G	91	G	35	176
A09	1373335	C	Y	99	C	35	187
A09	1373431	A	G	99	G	35	140
A09	1373884	A	G	31	G	37	14
A09	1373914	A	G	63	G	35	29
A09	1373947	T	A	53	A	37	53
A09	1374007	T	C	76	C	36	53
A09	1376512	A	G	68	G	36	29
A09	1376540	C	G	84	G	37	48
A09	1376704	C	T	60	T	35	39
A09	1376746	G	A	46	A	37	20
A09	1376761	C	T	28	T	36	13
A09	1377148	C	T	39	T	36	75
A09	1377166	A	G	79	G	36	76
A09	1377172	A	G	78	G	36	80
A09	1377185	T	C	71	C	35	79
A09	1377280	T	C	70	C	35	82
A09	1377289	C	T	50	T	36	79
A09	1377436	A	C	73	C	35	96
A09	1377445	C	G	78	G	36	87
A09	1377525	C	G	74	G	35	77
A09	1377535	A	T	55	T	36	69
A09	1377575	G	T	58	T	36	71
A09	1389958	C	T	34	T	33	13
A09	1389969	G	A	34	A	35	13
A09	1390380	C	T	26	T	36	10
A09	1390492	G	C	21	C	37	8
A09	1393785	T	C	39	C	33	17
A09	1394250	G	A	70	A	35	110
A09	1396247	C	T	29	T	36	11
A09	1396361	A	G	23	G	38	9
A09	1396376	A	G	20	G	38	8
A09	1396430	A	C	26	C	38	10
A09	1411353	C	A	45	A	36	17
A09	1411362	A	C	71	C	36	35
A09	1411726	G	T	42	T	37	21
A09	1411821	C	T	99	T	35	603
A09	1412047	T	C	99	C	35	1708
A09	1412071	G	A	79	A	33	1687
A09	1412391	C	T	32	T	35	12
A09	1412647	T	A	67	A	35	34
A09	1413080	T	G	69	G	35	303
A09	1413120	A	T	46	T	35	293
A09	1413158	G	C	99	C	36	285
A09	1413412	A	C	97	C	36	144
A09	1414574	G	C	58	C	36	32
A09	1414583	A	T	61	T	37	39
A09	1414676	C	T	74	T	36	200
A09	1414793	G	T	71	T	36	221
A09	1414886	T	G	84	G	36	134
A09	1414920	G	C	84	C	36	86
A09	1414979	G	T	50	T	36	25
A09	1415006	C	A	74	A	36	62
A09	1415114	C	T	38	T	32	17
A09	1415419	T	C	81	C	36	48
A09	1415445	C	G	71	G	36	58
A09	1415535	T	C	54	C	36	23
A09	1415541	T	A	51	A	35	20
A09	1415575	C	G	44	G	36	20
A09	1415604	C	T	42	T	37	20
A09	1427548	G	C	99	C	36	92
A09	1427571	G	C	99	C	35	210
A09	1427725	A	G	92	G	35	245
A09	1427876	C	A	25	A	36	17
A09	1427903	A	G	25	G	37	16
A09	1429195	G	T	22	T	37	9
A09	1429202	C	T	34	T	36	15
A09	1429211	G	A	39	A	32	22
A09	1429402	C	G	35	G	33	18
A09	1429420	A	G	99	G	36	68
A09	1430177	T	C	69	C	34	32
A09	1432128	A	G	96	G	36	239
A09	1434324	A	G	70	G	36	44
A09	1434406	G	A	55	A	35	49
A09	1434441	A	G	73	G	36	54
A09	1434691	C	T	50	T	37	19
A09	1434700	G	A	48	A	36	19
A09	1434768	A	G	72	G	36	31
A09	1435087	G	C	64	C	36	42
A09	1435168	T	C	75	C	37	36
A09	1435504	C	A	64	A	36	45
A09	1435715	C	G	64	G	36	27
A09	1435827	G	T	72	T	33	36
A09	1437875	T	C	95	C	36	207
A09	1438064	A	G	99	G	35	186
A09	1438099	G	A	80	A	36	126
A09	1438166	A	G	95	G	36	163
A09	1438262	G	A	42	A	35	117
A09	1438277	G	C	80	C	36	100
A09	1438283	G	A	64	A	35	100
A09	1438514	T	C	95	C	36	87
A09	1439049	C	T	64	T	36	61
A09	1439582	T	A	55	A	36	95
A09	1439614	C	T	70	T	35	142
A09	1439644	G	A	66	A	34	199
A09	1440049	G	A	70	A	35	164
A09	1440097	G	T	47	T	34	157
A09	1440295	T	C	91	C	34	51
A09	1441922	C	T	38	T	36	14
A09	1441965	G	A	32	A	35	12
A09	1442155	C	A	36	A	34	14
A09	1442280	C	T	35	T	36	13
A09	1442355	C	G	57	G	36	22
A09	1442532	G	T	57	T	35	26
A09	1442643	G	A	60	A	35	32
A09	1442658	T	A	59	A	36	35
A09	1442805	G	T	63	T	35	30
A09	1442817	A	G	66	G	34	33
A09	1442856	C	T	64	T	35	35
A09	1442928	A	T	57	T	35	34
A09	1442991	T	C	70	C	36	31
A09	1443042	C	T	39	T	32	21
A09	1443066	G	C	47	C	33	20
A09	1443210	C	T	62	T	36	24
A09	1445911	T	A	54	A	35	256
A09	1446253	C	T	46	T	36	224
A09	1446259	T	C	85	C	35	222
A09	1446376	T	C	99	C	36	147
A09	1446415	C	T	45	T	36	131
A09	1446442	T	C	95	C	35	132
A09	1446505	T	C	89	C	36	173
A09	1446538	A	G	91	G	36	134
A09	1446559	T	G	87	G	37	92
A09	1446568	G	C	89	C	35	94
A09	1446608	C	T	81	T	35	105
A09	1446619	T	C	99	C	36	107
A09	1446625	C	G	99	G	36	121
A09	1446643	G	A	68	A	36	165
A09	1446760	A	G	88	G	36	270
A09	1446793	T	C	99	C	37	272
A09	1446811	G	A	38	A	36	250
A09	1446821	C	A	75	A	35	246
A09	1446889	G	T	62	T	36	242
A09	1447015	T	C	20	C	36	20
A09	1468663	G	A	23	A	35	9
A09	1468684	G	A	22	A	35	9
A09	1468741	T	A	45	A	36	17
A09	1468757	A	G	48	G	37	20
A09	1468849	C	A	62	A	33	47
A09	1468897	T	C	74	C	35	43
A09	1468969	C	T	68	T	35	33
A09	1502929	C	M	27	A	36	12
A09	1504807	T	C	71	C	35	36
A09	1505023	A	C	20	C	36	8
A09	1505119	A	G	75	G	37	35
A09	1505466	T	C	59	C	36	26
A09	1536193	C	G	52	G	37	19
A09	1536212	A	G	41	G	37	15
A09	1536684	C	A	20	A	34	8
A09	1538885	C	M	32	A	31	12
A09	1539117	G	A	79	A	36	249
A09	1539193	G	T	78	T	36	285
A09	1540991	C	T	23	T	34	11
A09	1541486	C	T	23	T	38	9
A09	1542294	G	T	77	T	35	57
A09	1542336	T	A	82	A	35	473
A09	1542342	C	T	65	T	31	506
A09	1542971	A	M	86	C	34	27
A09	1545100	G	A	79	A	35	319
A09	1545341	C	T	77	T	37	126
A09	1545348	T	C	99	C	35	114
A09	1545362	G	T	71	T	32	104
A09	1545404	G	A	70	A	34	119
A09	1546670	A	G	97	G	37	136
A09	1546700	G	T	73	T	36	141
A09	1547321	A	C	23	C	31	9
A09	1547607	A	T	72	T	36	229
A09	1547631	G	A	25	A	36	442
A09	1547742	A	G	99	G	36	1326
A09	1547781	A	M	99	A	34	1075
A09	1547790	A	M	99	A	35	982
A09	1547832	T	C	50	C	36	636
A09	1547953	A	G	87	G	35	62
A09	1547959	G	A	88	A	35	77
A09	1548467	A	T	57	T	37	26
A09	1549709	T	C	50	C	37	20
A09	1549792	T	C	55	C	34	24
A09	1550399	A	G	66	G	36	26
A09	1550410	G	T	64	T	36	38
A09	1550725	C	G	29	G	38	11
A09	1550731	G	A	29	A	36	11
A09	1550809	C	T	29	T	34	11
A09	1550824	G	C	29	C	34	11
A09	1550907	T	C	62	C	34	27
A09	1550977	G	A	61	A	35	42
A09	1550983	C	T	62	T	36	42
A09	1551067	G	A	53	A	36	37
A09	1551078	T	A	55	A	36	35
A09	1551102	C	T	57	T	36	39
A09	1551224	T	G	76	G	36	64
A09	1551235	T	A	53	A	36	66
A09	1551316	C	T	59	T	37	39
A09	1551359	G	A	58	A	37	26
A09	1552602	T	G	61	G	35	25
A09	1552841	A	G	79	G	35	36
A09	1552931	T	C	60	C	36	24
A09	1552946	G	A	50	A	35	19
A09	1552952	G	A	34	A	35	13
A09	1552964	A	G	26	G	37	10
A09	1563458	C	T	50	T	36	71
A09	1563650	A	C	57	C	34	24
A09	1563683	C	T	29	T	35	11
A09	1564013	G	A	29	A	36	11
A09	1564029	T	C	23	C	37	9
A09	1566818	T	C	20	C	33	9
A09	1567835	C	G	44	G	36	45
A09	1591931	C	T	66	T	37	30
A09	1592493	A	G	99	G	36	95
A09	1592952	G	A	32	A	37	17
A09	1592999	T	C	43	C	36	20
A09	1593316	T	C	80	C	36	140
A09	1594536	C	T	68	T	36	112
A09	1596288	A	M	42	C	35	25
A09	1596365	G	A	60	A	36	256
A09	1596631	A	G	66	G	36	33
A09	1596643	T	C	75	C	35	43
A09	1598103	T	C	23	C	36	9
A09	1598334	T	C	26	C	35	10
A09	1598622	C	A	74	A	36	146
A09	1598693	A	T	69	T	37	369
A09	1599722	T	C	77	C	35	164
A09	1599799	C	A	61	A	37	184
A09	1599917	A	C	78	C	35	47
A09	1600089	T	A	26	A	37	10
A09	1600166	T	C	31	C	36	13
A09	1600206	G	A	55	A	37	35
A09	1600291	C	T	59	T	36	22
A09	1620151	T	Y	70	T	32	2686
A09	1620292	C	M	31	C	34	3063
A09	1620482	T	Y	80	T	32	1806
A09	1630014	T	Y	99	C	35	74
A09	1630679	T	K	28	T	35	50
A09	1639177	A	T	83	T	36	122
A09	1639183	C	T	65	T	36	130
A09	1683620	T	C	95	C	36	164
A09	1691362	A	G	78	G	35	123
A09	1729895	A	M	99	A	32	54
A09	1761254	A	M	39	C	33	36
A09	1763081	T	W	29	T	38	24
A09	1764154	C	G	75	G	36	72
A09	1764215	T	G	79	G	35	51
A09	1770827	A	W	53	A	36	212
A09	1771662	T	W	24	T	35	9280
A09	1772102	C	Y	63	C	33	52
A09	1772108	G	T	48	T	30	60
A09	1772120	T	Y	84	T	33	190
A09	1772153	G	T	21	T	30	876
A09	1772165	T	C	24	C	30	1683
A09	1772306	T	W	32	T	30	9122
A09	1772333	T	W	22	T	35	8721
A09	1772948	G	K	99	G	35	573
A09	1779739	G	C	24	C	36	9
A09	1780348	T	C	23	C	36	9
A09	1780402	T	C	20	C	37	8
A09	1789929	T	Y	28	T	32	12
A09	1790337	T	C	99	C	36	74
A09	1790425	G	A	46	A	37	17
A09	1802982	T	A	56	A	33	55
A09	1803002	T	G	71	G	35	58
A09	1803147	A	G	78	G	37	35
A09	1803156	T	C	61	C	37	26
A09	1803177	T	C	37	C	37	14
A09	1803270	T	G	51	G	35	23
A09	1803321	C	T	70	T	37	33
A09	1803327	A	G	78	G	34	33
A09	1803354	T	A	70	A	36	30
A09	1803587	T	C	50	C	37	43
A09	1803633	C	A	36	A	36	65
A09	1803660	A	C	77	C	36	67
A09	1806600	A	G	67	G	36	40
A09	1806663	C	T	49	T	37	21
A09	1806672	T	C	46	C	37	18
A09	1806873	T	Y	99	C	37	102
A09	1806948	C	M	99	C	37	118
A09	1820392	T	G	92	G	37	71
A09	1820434	C	T	87	T	37	83
A09	1820439	G	A	89	A	36	83
A09	1820467	A	C	64	C	36	66
A09	1820666	C	T	28	T	36	15
A09	1827410	T	G	64	G	35	49
A09	1827452	A	T	55	T	35	40
A09	1827532	T	C	75	C	35	39
A09	1836901	G	C	26	C	37	10
A09	1844332	T	G	76	G	36	99
A09	1862917	T	G	73	G	35	66
A09	1882772	T	A	37	A	35	18
A09	1891714	G	R	99	A	36	231
A09	1891959	C	Y	99	T	36	129
A09	1891976	T	Y	99	C	36	103
A09	1892006	T	Y	28	T	33	50
A09	1893461	A	G	98	G	35	168
A09	1893597	A	G	95	G	36	238
A09	1893677	C	T	67	T	36	170
A09	1893743	A	G	66	G	36	32
A09	1899420	C	G	54	G	36	48
A09	1899473	G	A	67	A	36	443
A09	1899622	C	T	52	T	34	741
A09	1899658	T	C	91	C	35	390
A09	1899738	C	A	61	A	33	52
A09	1900414	T	A	91	A	36	367
A09	1900564	A	G	99	G	35	604
A09	1900570	A	G	97	G	35	480
A09	1900720	C	T	72	T	36	313
A09	1900750	A	G	94	G	36	497
A09	1901102	T	W	20	T	36	709
A09	1901121	A	T	77	T	36	653
A09	1901311	C	A	49	A	36	20
A09	1902140	G	A	36	A	36	33
A09	1902225	T	C	76	C	36	44
A09	1905217	C	T	64	T	37	53
A09	1905382	G	A	67	A	36	175
A09	1905510	G	C	92	C	36	107
A09	1905805	T	G	42	G	36	16
A09	1905859	A	G	56	G	37	23
A09	1905877	G	A	54	A	36	24
A09	1906604	G	A	63	A	37	43
A09	1906631	T	A	74	A	36	66
A09	1906664	T	C	85	C	36	118
A09	1906727	T	C	83	C	36	170
A09	1911138	A	C	92	C	36	62
A09	1911148	T	C	75	C	36	56
A09	1911162	T	G	65	G	35	38
A09	1911313	T	C	77	C	36	36
A09	1911347	C	T	62	T	35	51
A09	1911352	G	A	68	A	36	51
A09	1911407	G	A	56	A	36	65
A09	1911932	G	C	85	C	37	34
A09	1912224	C	G	23	G	36	9
A09	1912270	A	G	75	G	36	40
A09	1912324	G	A	56	A	37	58
A09	1912347	C	G	77	G	36	50
A09	1912376	T	G	67	G	36	30
A09	1918411	T	C	79	C	37	37
A09	1918454	A	G	81	G	37	54
A09	1919010	T	A	22	A	37	12
A09	1919091	T	C	43	C	36	16
A09	1919408	G	C	99	C	37	265
A09	1919891	T	K	31	T	36	358
A09	1932726	G	S	30	G	37	38
A09	1933571	T	G	23	G	38	9
A09	1981573	C	G	67	G	37	47
A09	1981670	T	C	81	C	34	37
A09	1981679	G	T	67	T	34	34
A09	1983347	A	T	59	T	37	22
A09	1983417	G	A	46	A	37	17
A09	1983637	T	K	99	G	38	14
A09	1983858	T	C	25	C	36	13
A09	2001526	T	C	76	C	37	92
A09	2001538	C	T	51	T	36	89
A09	2001562	G	A	71	A	36	67
A09	2001577	C	T	60	T	36	47
A09	2001794	T	A	60	A	36	68
A09	2001914	T	A	53	A	36	79
A09	2001992	G	T	62	T	35	65
A09	2002013	C	T	66	T	36	69
A09	2002364	G	A	65	A	37	26
A09	2003311	C	T	62	T	36	40
A09	2003320	T	C	70	C	34	43
A09	2003396	T	C	72	C	36	56
A09	2003423	C	T	62	T	35	54
A09	2003480	G	A	52	A	34	31
A09	2007684	C	T	23	T	36	9
A09	2007720	G	A	64	A	35	31
A09	2007726	A	G	83	G	36	36
A09	2008045	C	T	70	T	36	41
A09	2009334	T	C	71	C	35	29
A09	2010028	G	A	58	A	35	74
A09	2010446	C	G	34	G	37	18
A09	2017329	G	C	36	C	33	17
A09	2017406	C	T	68	T	36	203
A09	2017433	A	G	80	G	36	301
A09	2017497	T	C	94	C	36	415
A09	2018422	C	G	88	G	37	199
A09	2018605	T	G	99	G	36	185
A09	2018629	G	A	74	A	36	292
A09	2022469	G	A	59	A	36	91
A09	2023233	G	R	90	A	37	21
A09	2023391	C	T	62	T	37	138
A09	2023454	A	G	86	G	36	76
A09	2023466	C	T	65	T	36	46
A09	2023471	G	C	81	C	37	46
A09	2023508	G	A	31	A	35	12
A09	2023884	G	A	50	A	37	32
A09	2023995	A	G	76	G	37	115
A09	2024196	C	A	53	A	37	20
A09	2029600	C	T	70	T	36	51
A09	2031078	C	M	24	C	36	44
A09	2035533	G	A	20	A	37	8
A09	2035557	C	G	20	G	37	8
A09	2035688	A	G	22	G	33	19
A09	2035787	T	C	65	C	37	35
A09	2035964	A	G	88	G	36	253
A09	2036078	T	A	50	A	36	212
A09	2036083	A	C	81	C	36	212
A09	2036147	T	A	61	A	31	131
A09	2036179	C	G	81	G	35	39
A09	2036210	T	C	39	C	34	17
A09	2037882	G	A	28	A	34	11
A09	2038006	G	A	61	A	34	48
A09	2038057	T	G	59	G	35	52
A09	2038131	T	C	65	C	35	44
A09	2038143	G	A	62	A	36	36
A09	2038178	C	T	65	T	35	30
A09	2038187	A	G	64	G	35	28
A09	2038236	G	T	45	T	34	19
A09	2038287	A	C	72	C	36	36
A09	2041405	C	A	79	A	36	152
A09	2041420	G	T	78	T	37	123
A09	2041440	T	G	99	G	36	117
A09	2041462	C	T	85	T	37	157
A09	2041468	C	T	70	T	37	163
A09	2041486	A	G	93	G	36	148
A09	2041524	C	T	68	T	36	174
A09	2042900	T	A	29	A	37	11
A09	2043364	G	C	32	C	35	12
A09	2043415	G	T	32	T	36	12
A09	2043449	G	C	46	C	37	17
A09	2044658	A	G	82	G	35	37
A09	2044780	A	T	68	T	37	32
A09	2044831	T	C	29	C	35	11
A09	2044897	A	G	32	G	37	12
A09	2045383	G	T	26	T	37	10
A09	2045458	T	G	67	G	37	27
A09	2045471	T	G	66	G	36	27
A09	2045684	G	T	56	T	37	37
A09	2045692	C	T	59	T	36	37
A09	2045755	T	A	45	A	36	49
A09	2045830	G	C	70	C	36	44
A09	2045902	T	G	59	G	37	24
A09	2045935	G	A	57	A	37	21
A09	2045953	C	T	50	T	35	21
A09	2045959	C	G	60	G	36	23
A09	2045974	C	T	52	T	36	22
A09	2046175	T	A	29	A	37	11
A09	2046796	G	A	57	A	36	29
A09	2049129	C	T	47	T	35	22
A09	2049225	C	G	90	G	37	96
A09	2049256	G	A	80	A	37	121
A09	2049363	A	T	28	T	36	256
A09	2049412	T	C	89	C	36	251
A09	2049475	G	C	99	C	36	278
A09	2049541	A	T	59	T	36	337
A09	2049691	C	T	46	T	36	290
A09	2049712	C	T	73	T	36	326
A09	2049850	G	C	73	C	36	183
A09	2049871	A	C	86	C	36	127
A09	2050607	T	C	81	C	36	39
A09	2050628	C	T	85	T	36	65
A09	2050700	G	A	60	A	35	180
A09	2050709	G	A	78	A	35	195
A09	2050808	A	G	96	G	36	230
A09	2050859	C	T	61	T	35	191
A09	2050919	T	A	54	A	36	193
A09	2051484	T	G	61	G	34	60
A09	2051597	C	G	94	G	34	78
A09	2053535	C	T	26	T	36	10
A09	2053743	A	C	50	C	36	19
A09	2061154	A	G	83	G	37	50
A09	2061166	G	A	74	A	37	49
A09	2061194	G	R	99	A	36	119
A09	2061208	T	W	99	T	36	213
A09	2061257	G	A	80	A	37	559
A09	2062069	A	W	47	A	37	15
A09	2062516	A	G	81	G	36	86
A09	2062600	A	G	86	G	36	108
A09	2062708	C	T	65	T	35	64
A09	2062890	A	G	44	G	36	33
A09	2062950	C	T	41	T	37	32
A09	2063374	G	T	61	T	34	37
A09	2063483	A	G	83	G	37	656
A09	2065500	T	C	99	C	35	163
A09	2065522	T	G	92	G	35	213
A09	2065617	C	T	78	T	35	203
A09	2065698	A	M	99	C	35	27
A09	2065743	A	C	86	C	36	76
A09	2065764	A	G	78	G	36	91
A09	2065824	T	C	99	C	36	197
A09	2065854	G	T	63	T	37	163
A09	2065866	C	T	68	T	36	161
A09	2065881	A	G	99	G	36	156
A09	2071257	C	A	20	A	36	8
A09	2071266	A	G	20	G	37	8
A09	2071659	G	T	29	T	36	11
A09	2071665	G	A	25	A	33	10
A09	2072180	C	T	23	T	37	9
A09	2072256	A	G	26	G	38	10
A09	2072427	C	T	79	T	37	42
A09	2072740	G	C	79	C	37	40
A09	2072759	G	A	74	A	35	41
A09	2072890	T	C	41	C	36	76
A09	2072924	C	T	68	T	36	71
A09	2072929	T	C	75	C	35	70
A09	2072975	T	G	75	G	35	64
A09	2072996	C	T	53	T	35	66
A09	2073397	C	A	61	A	36	79
A09	2077262	T	G	72	G	37	41
A09	2077304	G	A	62	A	35	40
A09	2077993	C	T	83	T	36	34
A09	2078038	C	G	83	G	37	76
A09	2078045	G	A	55	A	36	78
A09	2078056	A	G	77	G	37	80
A09	2080499	T	C	83	C	35	136
A09	2080506	A	G	86	G	32	121
A09	2081190	C	A	61	A	37	264
A09	2081582	C	G	99	G	36	402
A09	2082833	C	G	99	G	35	396
A09	2092810	G	T	20	T	35	8
A09	2108782	G	T	59	T	35	248
A09	2109665	C	T	76	T	36	55
A09	2110528	T	G	99	G	36	75
A09	2110645	G	C	91	C	35	55
A09	2112131	C	G	99	G	37	76
A09	2112138	C	T	75	T	36	65
A09	2113192	C	S	22	G	36	18
A09	2113368	A	G	38	G	37	14
A09	2113405	A	C	38	C	38	14
A09	2113424	T	C	37	C	35	14
A09	2115522	G	A	76	A	35	297
A09	2116176	A	G	83	G	37	65
A09	2116185	G	A	68	A	36	65
A09	2116194	A	T	71	T	36	62
A09	2116497	T	C	62	C	36	32
A09	2116502	A	C	84	C	36	43
A09	2117058	A	G	99	G	37	142
A09	2117100	G	C	73	C	35	58
A09	2118162	A	G	75	G	33	142
A09	2118279	T	C	99	C	33	4244
A09	2118285	T	G	98	G	33	4360
A09	2118309	C	G	86	G	33	3577
A09	2118351	C	T	49	T	34	2402
A09	2118360	C	A	99	A	35	1988
A09	2118518	C	T	29	T	33	12
A09	2118559	G	A	81	A	36	298
A09	2118686	A	G	99	G	36	628
A09	2118826	T	A	86	A	36	104
A09	2122320	C	T	46	T	37	17
A09	2122359	C	A	43	A	38	16
A09	2126992	T	C	53	C	36	21
A09	2129838	A	G	83	G	35	94
A09	2129922	G	A	66	A	35	82
A09	2129931	C	A	62	A	35	79
A09	2129937	A	C	75	C	35	75
A09	2129973	A	G	53	G	34	71
A09	2130042	G	A	68	A	35	90
A09	2130085	G	A	49	A	34	113
A09	2130126	G	T	48	T	35	125
A09	2133140	C	A	37	A	37	16
A09	2133201	A	G	26	G	37	10
A09	2145004	T	C	32	C	35	12
A09	2145010	C	T	28	T	33	11
A09	2145250	T	C	20	C	35	8
A09	2145479	T	C	72	C	37	63
A09	2145555	C	G	82	G	36	91
A09	2145730	G	A	69	A	35	42
A09	2149516	A	T	74	T	37	67
A09	2149528	A	T	86	T	37	75
A09	2149603	T	A	74	A	36	65
A09	2149615	G	A	65	A	36	71
A09	2149687	C	G	87	G	37	99
A09	2152612	A	C	29	C	36	11
A09	2175764	T	G	46	G	37	22
A09	2175940	T	A	43	A	37	16
A09	2184243	A	G	89	G	32	76
A09	2184264	A	G	80	G	33	80
A09	2184693	T	C	83	C	35	81
A09	2184735	T	C	69	C	35	51
A09	2184750	C	T	24	T	35	30
A09	2195803	G	T	25	T	36	10
A09	2195812	A	T	26	T	37	10
A09	2195827	T	A	23	A	37	9
A09	2195842	T	A	20	A	34	10
A09	2195890	C	T	49	T	37	18
A09	2195901	T	G	47	G	36	18
A09	2218175	G	A	69	A	35	310
A09	2230760	C	T	64	T	35	43
A09	2238917	G	A	67	A	36	143
A09	2238980	A	T	76	T	34	133
A09	2239160	G	A	46	A	36	161
A09	2239265	C	T	65	T	36	140
A09	2239316	T	C	63	C	36	136
A09	2239331	C	T	66	T	36	144
A09	2239358	G	A	69	A	35	163
A09	2239475	G	T	82	T	35	159
A09	2240139	C	G	99	G	36	129
A09	2267779	G	A	79	A	36	513
A09	2267791	T	A	74	A	36	532
A09	2269648	C	A	90	A	36	242
A09	2285884	T	K	75	G	33	29
A09	2287248	T	K	53	G	33	17
A09	2287459	T	K	99	T	37	39
A09	2292404	T	G	58	G	35	28
A09	2301289	C	T	53	T	35	321
A09	2301429	G	A	60	A	35	274
A09	2301460	C	T	62	T	34	168
A09	2301532	C	A	67	A	35	53
A09	2301648	T	G	46	G	36	18
A09	2303086	C	G	39	G	35	31
A09	2303143	T	A	64	A	35	190
A09	2303150	A	G	99	G	36	216
A09	2304325	C	T	24	T	33	15
A09	2304764	A	T	75	T	36	101
A09	2304789	A	T	71	T	36	139
A09	2304875	C	A	45	A	37	221
A09	2305022	C	G	86	G	36	42
A09	2313312	T	C	73	C	37	28
A09	2316858	A	T	86	T	36	56
A09	2316881	C	A	74	A	37	120
A09	2316894	C	T	83	T	36	208
A09	2316911	C	T	97	T	37	336
A09	2350510	A	C	73	C	36	40
A09	2351096	T	W	62	T	34	236
A09	2365318	G	C	89	C	35	183
A09	2365390	T	C	96	C	36	99
A09	2365417	T	C	80	C	36	83
A09	2365426	G	A	52	A	36	70
A09	2365453	C	T	65	T	36	64
A09	2365547	T	A	46	A	35	72
A09	2365673	A	G	57	G	35	138
A09	2366212	G	A	54	A	36	60
A09	2366374	C	A	72	A	37	103
A09	2366428	G	A	76	A	36	46
A09	2366455	A	T	47	T	35	23
A09	2366605	C	T	84	T	37	68
A09	2366626	G	A	70	A	36	118
A09	2366653	T	C	94	C	36	176
A09	2366809	T	C	86	C	36	196
A09	2366838	C	T	57	T	35	160
A09	2366851	A	G	91	G	36	154
A09	2366902	T	C	88	C	35	109
A09	2367960	A	G	93	G	35	49
A09	2368212	T	G	82	G	36	114
A09	2368233	T	A	64	A	36	106
A09	2368269	A	G	93	G	37	83
A09	2368287	A	C	87	C	36	95
A09	2368302	T	A	62	A	36	107
A09	2368443	A	G	83	G	36	35
A09	2368470	T	C	93	C	36	48
A09	2368487	G	A	92	A	35	53
A09	2368599	A	C	96	C	36	80
A09	2368611	A	G	84	G	36	73
A09	2368623	G	C	75	C	36	60
A09	2368765	A	G	73	G	34	39
A09	2368776	A	G	71	G	34	37
A09	2369317	C	T	44	T	37	28
A09	2369329	G	T	62	T	36	37
A09	2369381	T	C	79	C	36	78
A09	2369467	A	T	57	T	36	61
A09	2369658	A	C	68	C	37	27
A09	2369663	C	G	68	G	36	29
A09	2369760	A	G	49	G	36	19
A09	2369789	C	T	20	T	37	8
A09	2369954	T	A	71	A	36	81
A09	2370200	T	C	94	C	37	110
A09	2370207	T	C	95	C	37	105
A09	2370419	G	T	68	T	37	60
A09	2370455	C	A	31	A	36	15
A09	2370725	T	C	43	C	37	17
A09	2375424	A	T	34	T	34	13
A09	2375435	T	C	43	C	34	22
A09	2375579	C	G	72	G	36	89
A09	2375637	T	C	77	C	36	65
A09	2375700	C	T	48	T	36	25
A09	2376556	T	C	66	C	36	30
A09	2376574	C	T	54	T	35	33
A09	2376625	T	C	75	C	35	63
A09	2376648	G	T	54	T	36	72
A09	2376742	T	A	57	A	36	80
A09	2376748	T	A	57	A	36	78
A09	2376802	A	T	57	T	37	28
A09	2376954	T	G	66	G	36	32
A09	2377194	G	C	52	C	37	19
A09	2377201	A	G	49	G	37	18
A09	2379314	T	C	99	C	36	81
A09	2379342	A	T	90	T	37	134
A09	2379377	A	G	99	G	37	186
A09	2379389	T	G	93	G	36	215
A09	2379422	A	T	83	T	37	230
A09	2379428	A	C	99	C	36	226
A09	2379470	C	T	79	T	36	163
A09	2380829	A	G	70	G	34	35
A09	2381925	C	T	55	T	34	203
A09	2381937	C	T	77	T	35	199
A09	2382069	A	G	99	G	37	85
A09	2382105	G	A	56	A	37	39
A09	2383085	A	G	99	G	36	283
A09	2383115	T	G	99	G	37	398
A09	2383121	G	C	99	C	37	403
A09	2383157	C	A	76	A	36	678
A09	2383184	A	G	91	G	35	828
A09	2383220	C	A	87	A	37	799
A09	2383226	A	T	83	T	36	807
A09	2383599	G	A	33	A	37	63
A09	2383643	A	G	99	G	36	223
A09	2383671	A	G	99	G	36	530
A09	2383740	A	G	99	G	35	992
A09	2383767	A	C	99	C	35	957
A09	2384660	G	A	87	A	35	281
A09	2384840	A	C	99	C	34	792
A09	2384876	G	T	84	T	36	448
A09	2384882	T	C	99	C	35	393
A09	2384900	T	G	99	G	34	196
A09	2384915	A	G	99	G	35	97
A09	2386234	G	A	26	A	37	10
A09	2387662	A	C	93	C	35	64
A09	2387692	C	T	85	T	36	112
A09	2388048	G	A	26	A	36	157
A09	2388064	T	A	74	A	36	146
A09	2388079	A	G	99	G	36	125
A09	2388094	A	C	99	C	37	138
A09	2388138	C	T	64	T	36	205
A09	2388175	A	G	74	G	36	246
A09	2388223	A	G	99	G	36	216
A09	2388304	A	G	99	G	36	193
A09	2388326	A	C	99	C	36	204
A09	2388443	C	G	95	G	35	99
A09	2388452	G	A	80	A	36	89
A09	2388673	A	T	32	T	38	12
A09	2394301	A	G	42	G	35	19
A09	2394737	C	G	75	G	37	32
A09	2394763	G	A	54	A	37	46
A09	2394900	A	C	64	C	37	31
A09	2394998	A	G	72	G	37	28
A09	2395022	G	A	59	A	37	31
A09	2395073	C	T	49	T	37	46
A09	2395382	G	T	70	T	36	38
A09	2395683	G	A	53	A	35	21
A09	2395830	G	A	55	A	35	59
A09	2396043	C	T	20	T	37	8
A09	2396237	T	G	84	G	36	40
A09	2396540	T	C	22	C	37	17
A09	2396647	T	C	70	C	37	71
A09	2396686	A	G	82	G	36	48
A09	2396733	T	G	26	G	37	10
A09	2397769	T	G	54	G	37	311
A09	2397836	C	T	45	T	35	313
A09	2398221	G	A	73	A	34	122
A09	2398242	A	T	92	T	36	265
A09	2398254	A	G	99	G	36	264
A09	2398272	T	C	79	C	37	262
A09	2398284	G	A	76	A	35	265
A09	2398598	C	G	27	G	36	49
A09	2398950	G	A	83	A	37	63
A09	2399010	C	T	59	T	37	65
A09	2409484	C	T	67	T	35	33
A09	2414969	G	A	75	A	36	245
A09	2418925	A	T	51	T	33	38
A09	2419175	C	A	21	A	35	9
A09	2419237	T	C	99	C	36	738
A09	2419737	G	T	61	T	35	874
A09	2420043	G	T	64	T	35	1179
A09	2420049	T	C	99	C	35	1170
A09	2428353	G	R	68	G	36	57
A09	2431001	G	A	46	A	35	30
A09	2431044	G	C	75	C	34	61
A09	2431049	G	A	65	A	35	72
A09	2434779	C	G	40	G	35	16
A09	2435252	A	T	23	T	36	9
A09	2435269	T	C	20	C	36	8
A09	2435385	G	A	26	A	37	10
A09	2435430	T	A	59	A	37	22
A09	2435447	A	G	66	G	37	26
A09	2435505	G	A	51	A	37	19
A09	2435770	G	A	43	A	37	16
A09	2435824	A	G	43	G	37	16
A09	2435879	G	A	41	A	38	15
A09	2435891	T	C	40	C	37	15
A09	2435990	G	A	41	A	37	15
A09	2436008	A	G	41	G	37	15
A09	2436032	T	A	41	A	37	15
A09	2436254	C	T	26	T	34	10
A09	2436384	G	T	38	T	37	14
A09	2436507	C	G	26	G	35	10
A09	2436518	G	A	26	A	37	10
A09	2436779	A	G	61	G	36	23
A09	2436865	C	G	38	G	37	14
A09	2436963	A	C	29	C	36	11
A09	2437364	A	G	35	G	37	13
A09	2437606	T	C	20	C	35	8
A09	2446357	C	T	31	T	34	12
A09	2446459	A	G	61	G	37	24
A09	2446490	G	A	39	A	34	15
A09	2446504	T	G	32	G	35	12
A09	2446541	A	G	23	G	33	9
A09	2446594	T	C	58	C	35	24
A09	2446738	G	A	74	A	37	29
A09	2446750	C	T	64	T	37	29
A09	2446843	T	C	74	C	36	32
A09	2446975	G	A	65	A	36	34
A09	2447019	C	G	67	G	37	29
A09	2447024	A	C	66	C	36	27
A09	2447044	T	C	64	C	37	25
A09	2448049	C	G	51	G	35	20
A09	2448128	G	A	56	A	37	33
A09	2448134	G	A	64	A	37	30
A09	2448393	G	A	32	A	35	12
A09	2448471	C	G	37	G	33	15
A09	2449166	C	A	20	A	35	8
A09	2449172	G	C	28	C	36	11
A09	2449178	G	T	35	T	35	14
A09	2449502	C	T	50	T	35	21
A09	2449627	C	G	20	G	36	8
A09	2452097	A	G	43	G	37	16
A09	2452172	G	A	46	A	38	17
A09	2452332	C	T	46	T	37	19
A09	2452340	C	A	62	A	37	24
A09	2452426	C	A	68	A	36	28
A09	2452470	G	C	56	C	35	24
A09	2452557	C	T	61	T	36	27
A09	2452571	T	C	62	C	36	29
A09	2452644	A	C	53	C	35	21
A09	2453007	C	T	29	T	36	11
A09	2453123	G	A	74	A	36	35
A09	2453147	T	G	76	G	36	39
A09	2453159	C	G	71	G	35	39
A09	2453377	A	G	62	G	37	28
A09	2453400	G	A	40	A	37	15
A09	2453412	C	A	26	A	37	10
A09	2453579	C	A	62	A	36	24
A09	2453600	A	G	57	G	37	23
A09	2453656	G	A	26	A	37	10
A09	2453666	G	T	26	T	37	10
A09	2453790	A	G	41	G	36	15
A09	2453813	G	A	51	A	37	19
A09	2453842	A	G	72	G	37	28
A09	2453941	A	G	61	G	37	24
A09	2453977	A	G	51	G	36	21
A09	2454002	T	C	55	C	36	22
A09	2454098	G	A	62	A	37	47
A09	2454128	C	T	64	T	36	54
A09	2454173	C	T	57	T	36	44
A09	2454204	A	G	72	G	36	36
A09	2454243	G	C	56	C	36	22
A09	2454249	A	T	49	T	34	21
A09	2454257	T	G	42	G	36	16
A09	2454286	G	T	40	T	34	15
A09	2455085	A	G	37	G	36	14
A09	2455102	G	A	46	A	37	17
A09	2455158	A	T	80	T	37	47
A09	2455164	G	C	90	C	36	48
A09	2455196	T	A	57	A	37	57
A09	2455235	C	T	44	T	36	76
A09	2455265	A	C	94	C	36	95
A09	2455520	A	G	43	G	37	16
A09	2455544	G	A	48	A	34	19
A09	2457497	C	T	74	T	35	94
A09	2458177	C	Y	73	C	36	40
A09	2458455	C	A	88	A	37	112
A09	2458496	C	T	49	T	36	153
A09	2459029	T	A	35	A	32	16
A09	2460096	C	T	49	T	35	25
A09	2460200	T	C	99	C	37	286
A09	2460210	A	G	99	G	37	295
A09	2460217	G	T	82	T	37	293
A09	2460298	C	G	99	G	36	194
A09	2460325	G	C	99	C	36	120
A09	2460337	T	G	85	G	36	101
A09	2460352	G	A	64	A	36	62
A09	2460630	C	T	83	T	35	661
A09	2460672	A	W	68	T	36	633
A09	2460696	A	W	99	A	35	690
A09	2460753	C	M	99	A	36	502
A09	2460777	G	R	99	G	36	387
A09	2461207	G	A	26	A	36	10
A09	2461274	T	A	32	A	37	12
A09	2461585	A	T	52	T	34	32
A09	2461753	A	T	70	T	37	212
A09	2461777	A	T	84	T	37	268
A09	2461786	T	C	99	C	37	286
A09	2462262	A	G	93	G	36	94
A09	2462277	A	G	99	G	36	166
A09	2462326	T	C	95	C	36	314
A09	2471216	C	G	26	G	36	10
A09	2495654	C	A	34	A	35	13
[truncated: 165,838 more rows]
