# Supplementary material for: Transcriptome Analysis of a Female-sterile Mutant (fsm) in Chinese Cabbage (Brassica campestris ssp. pekinensis)
Source: Front Plant Sci. 2017 Apr 10;8:546. doi: 10.3389/fpls.2017.00546 (PMC5385380; doi:10.3389/fpls.2017.00546)
Supplement: TABLE S3 — Summary of SNPs detected in the fsm library (XLSX). [file Table_3.XLSX]

## Sheet: fsm-SNP
Chromosome	Coordinate	Reference nucleotide	Consensus nucleotide	Consensus quality	Best nucleotide covering the position	Average quality score of best nucleotide	Reads number covering best nucleotide
A09	7777	G	A	48	A	36	19
A09	7811	G	A	99	A	36	82
A09	7823	G	A	85	A	37	83
A09	7850	C	A	99	A	37	84
A09	19267	C	G	99	G	35	316
A09	31378	A	C	99	C	35	70
A09	33067	A	W	36	A	37	21
A09	36320	A	R	45	G	31	66
A09	86123	G	T	28	T	34	11
A09	90047	G	K	24	G	35	37
A09	109027	T	Y	31	T	31	58
A09	109684	C	T	79	T	36	42
A09	109693	G	C	89	C	37	48
A09	109740	A	G	59	G	36	85
A09	109869	G	T	66	T	34	102
A09	109919	G	C	99	C	35	119
A09	113624	C	T	79	T	35	42
A09	113770	G	A	23	A	37	58
A09	113818	T	A	26	A	37	59
A09	113995	T	C	99	C	36	65
A09	114348	A	G	78	G	36	49
A09	119968	A	G	25	G	36	14
A09	120201	G	T	91	T	36	149
A09	120210	T	G	99	G	35	157
A09	120258	C	T	69	T	36	165
A09	120552	G	T	58	T	36	64
A09	120615	T	G	89	G	34	86
A09	120660	A	G	84	G	34	74
A09	120729	A	C	82	C	35	87
A09	120861	T	C	73	C	34	44
A09	120972	G	C	99	C	36	93
A09	122267	A	W	37	A	37	12
A09	130203	C	T	23	T	37	9
A09	130417	A	T	43	T	37	20
A09	131316	A	G	77	G	35	100
A09	131394	G	C	92	C	35	174
A09	131431	C	T	66	T	34	181
A09	131556	G	A	61	A	37	153
A09	131562	T	C	99	C	34	150
A09	131628	G	A	71	A	35	58
A09	131640	T	C	68	C	35	45
A09	131661	G	A	32	A	36	47
A09	131724	G	A	80	A	35	73
A09	131950	C	A	66	A	36	273
A09	132123	G	A	79	A	36	200
A09	132135	C	G	99	G	35	200
A09	132276	T	C	91	C	35	100
A09	132292	C	T	83	T	36	109
A09	132336	C	T	62	T	37	100
A09	149581	C	M	77	A	36	440
A09	149927	C	Y	23	C	35	218
A09	161568	A	W	99	T	36	96
A09	166106	A	C	31	C	37	14
A09	167528	G	A	82	A	36	80
A09	170218	C	G	99	G	36	155
A09	172476	A	G	74	G	36	76
A09	174588	C	G	20	G	37	8
A09	180186	C	S	34	C	37	11
A09	186532	A	T	84	T	37	40
A09	186542	C	G	97	G	36	48
A09	186563	G	C	99	C	37	79
A09	186580	T	A	84	A	37	81
A09	187012	T	C	99	C	35	77
A09	187099	T	A	83	A	36	181
A09	187111	G	T	76	T	36	125
A09	187123	T	C	99	C	35	128
A09	187345	T	A	46	A	36	23
A09	187363	A	G	70	G	35	42
A09	187408	G	C	91	C	35	117
A09	187549	T	G	84	G	36	128
A09	187654	A	G	88	G	35	123
A09	187687	A	G	89	G	36	62
A09	187735	G	A	65	A	35	38
A09	194765	C	G	37	G	36	154
A09	195533	G	A	96	A	36	85
A09	196488	G	A	82	A	37	116
A09	196494	A	G	99	G	36	144
A09	196560	A	C	95	C	36	89
A09	196605	T	C	96	C	36	86
A09	196635	T	C	45	C	36	25
A09	196641	T	C	25	C	35	16
A09	200401	G	C	31	C	37	13
A09	200491	A	G	61	G	35	42
A09	200506	G	A	55	A	36	37
A09	200574	T	G	75	G	35	40
A09	200593	G	A	44	A	35	47
A09	200641	T	G	21	G	35	19
A09	201384	C	T	28	T	37	11
A09	202662	G	T	80	T	35	91
A09	203243	T	G	20	G	35	8
A09	203495	G	A	49	A	36	785
A09	203530	G	A	52	A	36	1035
A09	203660	A	G	95	G	34	147
A09	206688	T	C	30	C	34	13
A09	206968	A	G	85	G	36	81
A09	207051	A	R	99	G	37	31
A09	207446	G	A	25	A	38	10
A09	207843	G	A	93	A	36	75
A09	209957	T	C	91	C	36	80
A09	209962	C	G	93	G	35	86
A09	210032	T	G	94	G	34	166
A09	210041	T	C	92	C	34	145
A09	210052	A	C	83	C	35	130
A09	210173	C	A	62	A	36	79
A09	210184	C	T	78	T	36	78
A09	210415	A	G	24	G	36	66
A09	210835	C	T	79	T	36	134
A09	210889	G	A	67	A	36	273
A09	210955	C	T	73	T	36	235
A09	211027	C	T	40	T	36	62
A09	211172	T	C	80	C	36	40
A09	211181	G	A	77	A	37	54
A09	211199	C	T	74	T	36	111
A09	211232	A	C	99	C	36	199
A09	211277	A	T	88	T	37	197
A09	211337	T	C	99	C	36	84
A09	211447	G	T	96	T	37	122
A09	211507	C	G	99	G	37	195
A09	211540	T	G	99	G	36	115
A09	211555	C	A	75	A	36	111
A09	211597	C	A	98	A	37	192
A09	211806	A	G	86	G	36	53
A09	211851	C	T	93	T	37	56
A09	211884	G	A	71	A	34	54
A09	213466	C	T	56	T	36	92
A09	213485	G	A	26	A	36	81
A09	217849	G	C	60	C	35	23
A09	217897	C	T	32	T	36	25
A09	218139	C	G	29	G	37	11
A09	218164	C	T	26	T	36	10
A09	218329	T	A	23	A	37	9
A09	218440	G	C	99	C	36	73
A09	218452	T	Y	99	T	35	73
A09	218458	T	R	99	G	35	73
A09	218927	A	G	43	G	36	16
A09	219193	T	C	24	C	36	10
A09	219596	T	A	74	A	36	37
A09	219831	G	A	66	A	35	56
A09	220036	T	A	66	A	37	47
A09	220489	A	C	70	C	34	46
A09	220558	G	A	44	A	36	22
A09	220935	G	T	20	T	36	8
A09	221252	A	G	71	G	36	68
A09	221286	G	A	64	A	37	60
A09	221526	T	C	31	C	36	12
A09	222523	A	G	21	G	27	9
A09	222532	C	A	25	A	32	10
A09	222565	T	G	20	G	36	8
A09	223244	A	G	97	G	36	130
A09	223319	C	A	84	A	36	58
A09	223607	C	Y	21	C	32	185
A09	223787	T	G	44	G	31	41
A09	224998	T	A	66	A	36	74
A09	225048	C	A	50	A	37	23
A09	225173	T	A	98	A	35	151
A09	226160	G	A	78	A	36	79
A09	226240	A	C	81	C	36	140
A09	226292	A	G	99	G	36	128
A09	226313	C	G	88	G	36	126
A09	226364	A	T	69	T	35	152
A09	226445	C	T	76	T	37	67
A09	226469	T	A	48	A	37	21
A09	226480	C	A	28	A	37	19
A09	226593	G	A	76	A	36	57
A09	226713	A	G	75	G	36	34
A09	227666	C	T	25	T	37	30
A09	227690	A	G	65	G	36	34
A09	227759	G	A	70	A	37	44
A09	227774	C	G	55	G	36	35
A09	227783	T	A	29	A	36	16
A09	228157	A	G	27	G	37	14
A09	228205	C	T	25	T	36	15
A09	228262	G	A	20	A	35	8
A09	242029	T	C	93	C	36	239
A09	242736	G	C	95	C	37	87
A09	242748	C	T	73	T	36	77
A09	243185	A	C	39	C	37	17
A09	243226	G	A	25	A	32	13
A09	244291	G	A	44	A	37	18
A09	244303	C	T	40	T	34	18
A09	244357	A	C	29	C	37	12
A09	244578	C	A	66	A	36	83
A09	246925	G	R	54	G	33	366
A09	264389	A	C	74	C	36	56
A09	266474	G	K	26	G	36	43
A09	271518	C	T	47	T	34	26
A09	272051	A	G	99	G	36	499
A09	272063	A	T	97	T	36	503
A09	272072	A	G	81	G	35	440
A09	272102	A	G	99	G	35	319
A09	272174	C	G	95	G	34	57
A09	272325	A	C	99	C	36	267
A09	272363	T	C	99	C	36	453
A09	272369	T	A	86	A	36	450
A09	272646	G	R	20	G	34	399
A09	272664	A	R	37	A	37	203
A09	273845	G	A	31	A	37	12
A09	273860	A	G	37	G	37	14
A09	273866	A	G	39	G	35	15
A09	275528	T	A	76	A	37	75
A09	276645	A	G	77	G	37	85
A09	276677	T	G	92	G	36	77
A09	276705	A	G	80	G	36	71
A09	276798	A	G	99	G	36	222
A09	276924	T	A	42	A	36	225
A09	276934	C	A	54	A	37	217
A09	276939	G	A	47	A	37	212
A09	276951	C	G	88	G	36	193
A09	276968	G	A	55	A	37	174
A09	277010	G	A	42	A	35	189
A09	277043	C	T	91	T	36	230
A09	288993	A	T	47	T	36	32
A09	289084	C	T	99	T	36	436
A09	289358	C	Y	45	C	34	237
A09	289631	G	A	68	A	37	28
A09	289640	A	R	24	A	33	86
A09	289936	G	T	77	T	36	129
A09	290035	G	A	75	A	36	41
A09	290066	A	T	57	T	35	35
A09	290660	A	C	97	C	36	62
A09	290670	T	G	95	G	37	57
A09	290692	T	C	91	C	35	48
A09	290704	A	T	69	T	36	38
A09	290713	T	C	76	C	36	42
A09	299732	G	T	54	T	35	110
A09	299764	C	A	69	A	35	132
A09	299785	C	T	76	T	33	138
A09	299800	T	A	79	A	34	203
A09	300618	A	G	25	G	35	10
A09	300631	T	A	46	A	35	18
A09	300670	C	T	65	T	36	28
A09	300771	C	T	53	T	35	20
A09	300831	G	A	26	A	36	10
A09	301652	A	G	76	G	37	45
A09	338464	C	T	40	T	34	16
A09	339877	A	G	40	G	35	15
A09	339945	T	C	73	C	37	34
A09	339963	C	T	67	T	37	36
A09	340040	C	T	50	T	36	19
A09	340047	T	C	49	C	37	18
A09	340053	A	G	44	G	37	16
A09	340199	T	W	99	A	37	35
A09	340220	A	M	99	A	36	37
A09	340234	A	M	99	A	37	40
A09	340262	A	W	99	A	37	44
A09	340277	T	Y	99	C	37	41
A09	340657	A	T	27	T	33	12
A09	340673	A	G	32	G	33	13
A09	340681	G	T	53	T	35	26
A09	340691	A	T	49	T	36	27
A09	342175	G	A	22	A	36	34
A09	343232	G	A	46	A	35	20
A09	354701	T	C	37	C	36	14
A09	354725	C	T	35	T	32	14
A09	354808	A	G	52	G	36	21
A09	354835	G	T	35	T	37	13
A09	354904	T	A	23	A	35	9
A09	355034	T	C	58	C	35	31
A09	356013	A	G	26	G	38	10
A09	356033	T	C	46	C	36	17
A09	356119	T	A	56	A	34	65
A09	356129	A	G	63	G	35	65
A09	356139	C	T	53	T	34	67
A09	356144	G	A	56	A	36	67
A09	365324	A	M	32	C	37	40
A09	372189	T	W	32	T	36	402
A09	377048	T	Y	26	T	33	1147
A09	377102	T	Y	44	T	34	1108
A09	388865	C	Y	99	T	36	176
A09	422923	A	R	75	A	33	142
A09	429571	C	T	68	T	34	41
A09	450750	G	A	80	A	36	33
A09	450780	C	A	65	A	36	37
A09	450870	C	A	53	A	37	50
A09	450882	G	A	64	A	36	50
A09	450978	C	T	64	T	35	43
A09	451023	A	C	58	C	37	25
A09	451028	G	A	51	A	35	25
A09	451335	G	T	75	T	35	66
A09	451347	A	G	51	G	36	21
A09	451356	A	G	40	G	35	17
A09	451374	T	C	31	C	37	12
A09	451730	A	G	57	G	34	23
A09	454090	A	G	26	G	36	10
A09	454111	T	C	41	C	37	17
A09	454213	C	T	54	T	35	24
A09	454243	A	G	62	G	37	24
A09	454273	C	T	59	T	36	29
A09	454462	A	G	72	G	36	33
A09	454492	G	A	56	A	35	22
A09	461795	G	A	56	A	36	705
A09	461992	T	C	93	C	37	320
A09	465504	T	C	26	C	37	10
A09	465566	T	C	53	C	37	24
A09	465593	T	A	40	A	37	19
A09	465599	T	C	43	C	36	19
A09	465775	G	A	99	A	36	611
A09	465781	T	G	99	G	35	611
A09	465787	G	T	99	T	37	611
A09	465797	A	C	99	C	36	611
A09	465871	T	C	62	C	35	396
A09	466828	T	A	35	A	36	13
A09	466872	A	G	37	G	35	14
A09	466884	G	A	36	A	34	14
A09	466897	G	T	37	T	32	16
A09	466942	T	C	29	C	35	11
A09	466974	C	G	37	G	34	14
A09	467007	G	A	43	A	37	16
A09	467066	A	G	28	G	35	11
A09	467085	A	C	32	C	36	12
A09	467176	C	T	23	T	36	9
A09	467216	G	T	49	T	36	19
A09	468289	T	C	57	C	36	27
A09	469097	G	A	58	A	36	134
A09	469139	C	A	51	A	36	131
A09	469259	G	A	77	A	35	90
A09	469353	G	C	99	C	36	179
A09	469394	G	A	63	A	35	64
A09	469656	C	G	98	G	35	112
A09	469874	A	G	99	G	36	55
A09	469892	C	T	66	T	34	41
A09	469907	G	A	58	A	36	27
A09	470291	A	G	87	G	37	127
A09	471514	C	Y	61	T	34	200
A09	474271	T	C	54	C	36	29
A09	474287	T	A	50	A	36	29
A09	474927	T	Y	99	C	36	250
A09	474933	A	T	90	T	36	250
A09	474999	C	Y	99	C	34	246
A09	475011	A	M	28	A	29	261
A09	475041	C	T	80	T	34	74
A09	475190	C	T	65	T	35	83
A09	479913	G	C	78	C	37	133
A09	479964	T	G	77	G	32	61
A09	479970	T	C	84	C	35	52
A09	480018	C	T	31	T	35	12
A09	480378	C	T	62	T	36	32
A09	480633	A	T	74	T	35	120
A09	480834	G	A	38	A	36	151
A09	480873	G	A	51	A	35	131
A09	480882	T	C	99	C	36	125
A09	481026	T	G	95	G	36	176
A09	482489	G	A	62	A	37	34
A09	482495	C	A	68	A	36	38
A09	482513	A	G	88	G	37	53
A09	482564	A	G	83	G	36	90
A09	482801	A	G	93	G	35	68
A09	482872	G	T	64	T	37	29
A09	484435	A	G	40	G	37	15
A09	484485	A	C	99	C	36	50
A09	484545	A	G	79	G	36	67
A09	484627	G	T	59	T	37	89
A09	484648	C	A	67	A	37	85
A09	484745	T	G	75	G	36	48
A09	484855	A	C	83	C	36	48
A09	485197	A	C	20	C	36	8
A09	485577	A	T	70	T	35	34
A09	486228	G	A	26	A	36	10
A09	486258	T	C	34	C	36	13
A09	486860	C	T	46	T	35	19
A09	486894	G	A	68	A	36	43
A09	486920	G	A	77	A	36	48
A09	486944	T	G	90	G	36	55
A09	487073	G	A	78	A	36	59
A09	487113	C	A	73	A	35	36
A09	487266	A	C	84	C	36	137
A09	487293	C	T	56	T	36	143
A09	487404	T	W	99	T	35	48
A09	487508	A	G	95	G	36	136
A09	487528	G	C	91	C	35	121
A09	487766	T	G	99	G	36	143
A09	490633	G	A	26	A	36	10
A09	490746	A	T	68	T	37	29
A09	490827	C	A	90	A	36	83
A09	490882	G	A	77	A	36	47
A09	490921	C	T	78	T	36	37
A09	491399	G	C	22	C	36	12
A09	491440	T	G	28	G	36	11
A09	491618	G	A	38	A	36	16
A09	491655	T	C	20	C	37	8
A09	491790	C	A	53	A	37	20
A09	495015	A	G	61	G	35	30
A09	511870	C	G	32	G	38	12
A09	511877	C	G	38	G	37	14
A09	512158	C	T	73	T	35	289
A09	512311	G	T	64	T	35	159
A09	512580	T	C	45	C	36	150
A09	512589	T	G	40	G	36	161
A09	512757	G	T	82	T	36	79
A09	512841	C	A	80	A	37	74
A09	513463	G	A	78	A	37	351
A09	517030	G	A	78	A	36	34
A09	517042	G	A	75	A	36	33
A09	517222	G	A	76	A	34	47
A09	517246	T	G	74	G	36	41
A09	558325	C	T	94	T	37	180
A09	558340	C	T	99	T	37	195
A09	558684	C	T	31	T	36	12
A09	558831	T	A	48	A	36	775
A09	559136	A	G	99	G	36	411
A09	559443	G	A	68	A	37	40
A09	559467	G	T	71	T	37	39
A09	560077	G	C	23	C	37	9
A09	560170	G	A	28	A	35	11
A09	560395	A	G	73	G	35	253
A09	560688	C	T	63	T	35	36
A09	560697	A	G	98	G	35	88
A09	566683	T	G	47	G	35	19
A09	566689	A	C	45	C	37	18
A09	568514	C	T	63	T	36	27
A09	568522	A	G	51	G	34	24
A09	572775	G	A	20	A	38	8
A09	572791	G	T	20	T	37	8
A09	574822	A	G	46	G	33	42
A09	574870	C	T	57	T	37	49
A09	574885	C	G	68	G	37	53
A09	574912	T	G	99	G	35	108
A09	574946	G	C	99	C	35	91
A09	575023	C	A	26	A	35	10
A09	575039	T	A	22	A	32	9
A09	576789	A	C	57	C	36	23
A09	576852	A	C	77	C	36	49
A09	576924	T	C	79	C	35	43
A09	576942	G	T	66	T	35	32
A09	576993	A	C	51	C	36	19
A09	576999	T	A	52	A	35	21
A09	577023	C	G	61	G	36	23
A09	577164	G	A	68	A	37	42
A09	577209	G	A	68	A	36	28
A09	577227	A	G	58	G	35	24
A09	577272	T	C	42	C	35	16
A09	577930	C	T	75	T	34	55
A09	577956	T	A	68	A	36	45
A09	578133	T	G	63	G	34	29
A09	578454	C	T	60	T	37	27
A09	578469	T	C	37	C	34	27
A09	578610	C	T	82	T	35	58
A09	578625	A	G	70	G	35	69
A09	578676	A	G	69	G	37	71
A09	579366	A	G	99	G	37	108
A09	579405	C	G	94	G	36	78
A09	591946	T	C	27	C	36	62
A09	591961	T	C	27	C	36	62
A09	592139	T	C	99	C	37	185
A09	592163	G	T	88	T	36	324
A09	592211	T	A	87	A	36	980
A09	592301	T	G	62	G	36	567
A09	592382	T	G	99	G	35	178
A09	592733	G	A	47	A	36	254
A09	592831	A	G	87	G	36	690
A09	592923	G	C	73	C	34	472
A09	594219	T	C	35	C	37	13
A09	594339	G	T	20	T	36	8
A09	595212	A	G	64	G	35	94
A09	595218	C	T	44	T	35	97
A09	595269	C	A	69	A	35	47
A09	595307	G	T	30	T	37	24
A09	598188	A	G	87	G	36	125
A09	598194	A	G	83	G	35	123
A09	598215	A	G	86	G	36	104
A09	598280	A	G	82	G	35	44
A09	598290	C	G	51	G	35	20
A09	598308	A	C	55	C	34	23
A09	598350	T	A	60	A	34	35
A09	598505	T	C	98	C	36	109
A09	598512	A	T	84	T	36	104
A09	598535	A	C	87	C	36	66
A09	599227	G	T	66	T	36	52
A09	599242	G	A	65	A	37	52
A09	599628	G	T	67	T	33	31
A09	599649	T	C	20	C	37	8
A09	599805	A	G	67	G	36	31
A09	599853	T	C	23	C	37	9
A09	600026	A	G	99	G	37	60
A09	600035	T	A	96	A	37	60
A09	600083	C	T	50	T	37	55
A09	600258	C	T	96	T	37	88
A09	600288	A	G	99	G	37	88
A09	600324	T	A	96	A	36	82
A09	600333	A	C	57	C	36	40
A09	600354	C	T	69	T	37	35
A09	661985	C	T	77	T	36	234
A09	662021	C	T	56	T	36	292
A09	662402	A	C	79	C	36	80
A09	662431	G	T	67	T	36	95
A09	663018	A	G	98	G	35	220
A09	663057	A	G	81	G	36	242
A09	663620	C	G	98	G	36	127
A09	663644	T	A	67	A	36	122
A09	663671	G	A	81	A	36	97
A09	663683	C	A	70	A	36	91
A09	663851	A	T	61	T	35	34
A09	663856	T	A	60	A	36	34
A09	663872	A	C	81	C	36	51
A09	663962	C	T	72	T	35	56
A09	664025	C	T	74	T	33	60
A09	664031	G	A	67	A	35	62
A09	664046	G	A	27	A	35	81
A09	664169	C	T	57	T	36	329
A09	664211	C	T	57	T	35	59
A09	664223	C	A	62	A	35	34
A09	664328	C	G	99	G	35	374
A09	664902	G	A	54	A	36	347
A09	664916	G	A	88	A	37	367
A09	665014	G	A	53	A	37	27
A09	668372	A	T	79	T	32	263
A09	668387	T	C	85	C	34	264
A09	668399	C	G	97	G	34	257
A09	669466	T	A	28	A	37	11
A09	671946	G	C	99	C	33	8281
A09	672018	A	C	44	C	33	6537
A09	672186	T	C	99	C	32	3341
A09	672498	G	C	87	C	35	4815
A09	673492	G	C	51	C	36	19
A09	681195	C	T	31	T	36	12
A09	681381	T	C	52	C	38	19
A09	682019	C	A	54	A	35	25
A09	682759	C	A	63	A	36	74
A09	686925	T	G	48	G	36	18
A09	686939	A	G	46	G	36	18
A09	687020	A	G	20	G	38	8
A09	688022	C	T	26	T	36	10
A09	691960	G	A	63	A	35	62
A09	692896	A	T	23	T	37	9
A09	701646	G	A	32	A	37	12
A09	715424	A	G	20	G	35	8
A09	736777	C	T	61	T	36	74
A09	736897	G	T	41	T	33	17
A09	742158	T	G	76	G	36	249
A09	742200	A	G	59	G	34	168
A09	742215	T	C	60	C	36	80
A09	746737	A	C	23	C	33	9
A09	746805	T	G	72	G	35	62
A09	753866	A	G	79	G	37	86
A09	753875	C	A	51	A	35	86
A09	753884	A	G	73	G	34	87
A09	754094	A	T	65	T	36	68
A09	754223	A	C	72	C	34	125
A09	754247	G	C	99	C	35	130
A09	754397	A	G	56	G	35	24
A09	754406	T	C	48	C	34	20
A09	754415	T	G	39	G	36	15
A09	754514	A	T	69	T	35	40
A09	754522	A	G	86	G	36	42
A09	754634	G	A	68	A	37	45
A09	754646	T	A	74	A	36	43
A09	754667	G	A	63	A	35	30
A09	755476	A	T	74	T	36	121
A09	755718	A	T	53	T	34	20
A09	755787	T	C	47	C	33	20
A09	755808	C	T	44	T	33	18
A09	755831	T	C	29	C	37	12
A09	757964	T	A	76	A	36	34
A09	758006	C	A	61	A	34	24
A09	758847	T	C	23	C	37	9
A09	759250	C	T	53	T	35	21
A09	759494	T	Y	51	C	37	47
A09	759503	T	K	43	T	36	47
A09	759515	T	C	68	C	34	31
A09	759745	G	A	58	A	36	34
A09	759766	T	C	78	C	36	35
A09	759826	A	C	49	C	35	19
A09	759853	C	A	22	A	35	9
A09	759987	T	C	58	C	36	24
A09	760008	C	T	68	T	35	66
A09	760102	T	G	99	G	36	109
A09	761982	C	M	99	A	30	28
A09	773077	C	T	99	T	36	994
A09	773182	C	T	28	T	35	14
A09	773975	C	T	29	T	36	11
A09	774126	A	C	59	C	35	30
A09	774152	A	G	40	G	36	16
A09	786498	G	T	60	T	31	180
A09	786639	C	T	74	T	33	77
A09	786710	G	A	79	A	32	49
A09	786763	T	C	67	C	35	29
A09	786768	T	C	67	C	36	29
A09	786825	T	C	62	C	35	53
A09	786950	A	G	95	G	36	49
A09	786978	A	G	87	G	37	51
A09	786993	A	G	88	G	37	53
A09	786999	T	G	82	G	36	61
A09	787005	A	T	60	T	35	60
A09	803085	C	G	42	G	33	16
A09	804091	C	T	57	T	37	24
A09	804109	C	T	56	T	37	24
A09	804171	T	A	38	A	36	19
A09	804193	T	G	20	G	34	8
A09	804671	C	T	48	T	35	18
A09	804814	G	C	81	C	35	53
A09	804916	C	T	53	T	37	21
A09	805051	T	A	37	A	37	14
A09	805105	T	A	32	A	36	13
A09	805822	G	T	69	T	36	34
A09	805892	G	T	50	T	37	26
A09	806075	G	A	73	A	37	64
A09	806089	G	A	70	A	37	71
A09	806822	A	C	20	C	37	8
A09	806891	C	T	20	T	37	8
A09	806936	C	A	20	A	34	8
A09	807945	T	A	70	A	36	34
A09	807972	A	G	44	G	36	40
A09	808571	G	A	37	A	34	14
A09	814321	G	T	35	T	35	28
A09	814359	A	T	37	T	36	28
A09	814403	A	G	32	G	37	25
A09	814409	C	A	20	A	32	23
A09	814690	T	G	99	G	36	112
A09	814698	A	C	99	C	36	112
A09	814725	G	T	85	T	36	70
A09	814749	C	A	22	A	37	9
A09	815001	C	A	20	A	38	12
A09	815039	A	G	20	G	37	12
A09	815063	C	T	20	T	35	12
A09	815573	C	G	29	G	37	11
A09	815597	C	G	40	G	35	15
A09	815706	C	T	39	T	37	17
A09	817559	T	C	85	C	37	52
A09	817586	G	T	79	T	35	51
A09	819947	G	C	76	C	36	43
A09	819986	T	C	98	C	36	139
A09	820112	C	G	29	G	37	38
A09	820124	C	T	29	T	35	33
A09	829605	A	W	99	A	37	30
A09	829705	C	A	73	A	35	40
A09	829722	T	A	48	A	33	30
A09	829970	A	G	51	G	36	64
A09	830008	C	T	23	T	35	39
A09	830031	A	C	26	C	34	10
A09	843428	T	A	20	A	35	8
A09	843453	C	T	25	T	32	10
A09	843664	T	G	67	G	35	29
A09	867826	T	G	20	G	35	8
A09	867832	A	C	23	C	35	9
A09	965306	A	R	48	G	34	46
A09	965529	T	Y	24	T	33	503
A09	967498	T	Y	83	T	32	935
A09	967530	T	Y	38	T	32	544
A09	967559	T	Y	34	T	32	399
A09	970996	T	G	23	G	34	9
A09	971612	C	T	25	T	31	10
A09	978918	T	C	83	C	36	55
A09	978933	G	T	82	T	35	48
A09	978949	G	R	28	G	37	39
A09	979013	A	R	38	A	35	52
A09	979930	G	C	99	C	36	66
A09	981215	C	T	72	T	36	93
A09	982232	A	G	76	G	36	44
A09	983740	C	G	40	G	34	15
A09	984828	C	A	74	A	37	65
A09	985369	A	G	78	G	36	171
A09	985647	C	M	99	A	36	63
A09	985766	C	T	44	T	36	161
A09	986582	C	T	23	T	36	12
A09	986667	C	A	79	A	36	55
A09	986714	C	T	81	T	36	60
A09	986935	G	A	59	A	36	36
A09	987007	T	C	82	C	36	35
A09	990105	C	A	34	A	33	16
A09	990256	C	G	40	G	36	47
A09	990274	G	C	20	C	36	40
A09	990782	G	A	40	A	37	16
A09	990812	G	A	37	A	36	15
A09	990822	A	G	31	G	36	13
A09	991206	A	C	95	C	37	82
A09	991213	C	A	85	A	36	85
A09	991284	A	G	73	G	36	51
A09	992533	G	T	46	T	36	20
A09	992809	A	G	99	G	36	294
A09	992845	T	C	99	C	35	106
A09	992965	C	G	97	G	36	50
A09	992982	C	A	82	A	36	88
A09	993031	C	T	77	T	34	139
A09	993070	C	G	95	G	36	155
A09	993109	T	A	66	A	35	115
A09	993154	A	C	86	C	36	96
A09	993160	C	T	64	T	33	94
A09	993190	G	A	71	A	36	59
A09	993403	T	G	80	G	35	82
A09	993484	C	T	73	T	37	308
A09	993541	A	G	99	G	35	420
A09	994049	C	T	32	T	37	12
A09	996655	T	G	30	G	35	25
A09	997141	A	G	99	G	35	679
A09	997494	T	Y	56	T	33	896
A09	997854	C	T	93	T	34	493
A09	998578	T	Y	65	T	33	946
A09	1001850	T	Y	21	T	34	15
A09	1005673	C	S	26	G	35	23
A09	1009489	G	C	67	C	36	29
A09	1009501	T	C	74	C	37	32
A09	1009561	G	A	68	A	36	31
A09	1013335	T	G	99	G	37	533
A09	1018446	T	G	33	G	30	14
A09	1018478	T	A	31	A	36	12
A09	1018509	T	G	35	G	37	13
A09	1018527	A	C	35	C	36	13
A09	1018548	A	C	26	C	37	10
A09	1018580	A	G	66	G	35	36
A09	1018609	C	T	79	T	36	55
A09	1022015	T	A	74	A	35	73
A09	1022648	G	K	32	G	37	16
A09	1023884	A	M	80	C	35	17
A09	1024155	T	Y	25	T	34	226
A09	1030995	T	A	77	A	37	41
A09	1031012	G	A	81	A	36	41
A09	1031182	T	G	99	G	36	142
A09	1031194	C	T	75	T	37	140
A09	1033005	C	T	77	T	37	424
A09	1033044	C	G	58	G	37	374
A09	1034708	C	T	65	T	35	264
A09	1035560	T	C	99	C	35	295
A09	1035677	T	A	60	A	36	41
A09	1035711	G	A	71	A	36	73
A09	1035812	T	C	85	C	35	75
A09	1035867	G	A	63	A	36	62
A09	1037103	G	A	65	A	36	121
A09	1037229	C	T	67	T	36	43
A09	1037271	T	C	81	C	37	55
A09	1037340	T	C	58	C	36	22
A09	1038192	T	C	57	C	37	22
A09	1038481	A	T	28	T	36	15
A09	1038535	C	T	89	T	37	191
A09	1038596	A	C	99	C	36	182
A09	1038698	C	G	99	G	37	303
A09	1038892	C	G	99	G	36	877
A09	1038987	C	A	83	A	35	296
A09	1039008	T	A	71	A	36	277
A09	1039013	A	G	51	G	36	267
A09	1047249	A	C	31	C	36	12
A09	1049927	C	T	94	T	36	623
A09	1049961	A	T	92	T	36	130
A09	1050014	A	T	87	T	37	76
A09	1051223	G	A	51	A	35	22
A09	1051560	T	A	40	A	37	25
A09	1051579	T	G	46	G	37	25
A09	1051614	A	G	44	G	37	25
A09	1051625	A	T	37	T	37	25
A09	1051650	G	A	27	A	35	12
A09	1051728	A	T	23	T	37	9
A09	1051788	T	C	99	C	37	101
A09	1051809	T	C	99	C	36	118
A09	1051976	A	T	67	T	36	83
A09	1051996	C	A	69	A	36	49
A09	1052037	A	G	22	G	37	11
A09	1052085	T	C	26	C	37	10
A09	1052109	G	T	40	T	36	18
A09	1052146	T	C	57	C	36	69
A09	1052200	G	C	94	C	36	110
A09	1052245	G	A	60	A	35	81
A09	1052280	G	A	61	A	36	83
A09	1052321	A	T	63	T	36	113
A09	1052331	C	T	74	T	36	97
A09	1052352	T	C	93	C	37	112
A09	1052454	C	G	94	G	36	74
A09	1052538	A	G	59	G	33	44
A09	1052595	G	C	99	C	37	210
A09	1052619	G	C	93	C	36	221
A09	1052670	G	A	64	A	35	85
A09	1052685	A	G	71	G	35	96
A09	1052690	A	G	93	G	35	105
A09	1052778	A	G	99	G	36	129
A09	1052832	T	A	55	A	35	56
A09	1053215	A	G	49	G	34	19
A09	1053664	A	W	35	A	36	17
A09	1055930	C	T	23	T	36	9
A09	1055972	T	A	78	A	36	41
A09	1056155	C	A	26	A	37	26
A09	1056351	A	T	72	T	36	220
A09	1057047	A	G	99	G	35	81
A09	1057258	C	T	70	T	33	638
A09	1057473	A	C	99	C	36	293
A09	1059425	G	C	94	C	36	598
A09	1060184	G	C	99	C	36	492
A09	1060194	T	G	99	G	36	464
A09	1060393	C	T	95	T	36	142
A09	1062560	A	T	20	T	32	57
A09	1062592	C	T	67	T	36	474
A09	1062984	A	T	88	T	35	324
A09	1063001	C	T	77	T	36	272
A09	1063016	G	A	99	A	36	204
A09	1063286	C	T	76	T	36	3368
A09	1063441	A	W	70	T	31	32
A09	1063519	C	Y	64	C	34	43
A09	1064113	T	A	37	A	36	14
A09	1064129	G	A	72	A	36	30
A09	1064170	C	T	76	T	36	56
A09	1064184	A	C	87	C	37	58
A09	1064307	A	G	98	G	36	63
A09	1064360	C	T	65	T	35	32
A09	1065629	A	G	41	G	37	15
A09	1066060	T	A	36	A	35	18
A09	1067626	A	G	43	G	34	17
A09	1070512	T	G	75	G	34	45
A09	1070549	C	A	80	A	36	46
A09	1074474	G	K	54	G	31	830
A09	1128890	A	G	92	G	34	80
A09	1129013	A	G	27	G	28	12
A09	1129123	G	C	95	C	35	313
A09	1129286	A	G	95	G	35	284
A09	1129401	G	A	73	A	35	195
A09	1129493	G	A	32	A	37	12
A09	1130537	C	T	35	T	37	13
A09	1131794	T	C	90	C	36	126
A09	1131800	C	T	64	T	35	126
A09	1131830	T	A	92	A	36	115
A09	1132262	T	C	42	C	36	18
A09	1132603	C	A	70	A	37	105
A09	1132633	C	A	77	A	36	106
A09	1132847	G	A	84	A	36	105
A09	1133120	C	T	84	T	36	678
A09	1133135	C	A	97	A	36	658
A09	1133159	C	T	54	T	36	501
A09	1133226	C	S	99	G	32	33
A09	1133255	A	G	31	G	34	13
A09	1133324	A	C	76	C	35	137
A09	1133353	C	T	61	T	37	146
A09	1133498	C	T	38	T	37	14
A09	1137703	G	T	23	T	33	9
A09	1137722	A	G	31	G	36	12
A09	1137740	A	T	35	T	36	13
A09	1138857	G	T	23	T	37	9
A09	1139046	A	G	33	G	36	13
A09	1139244	C	G	40	G	35	15
A09	1139359	A	G	20	G	36	8
A09	1142548	A	C	43	C	35	17
A09	1142567	C	G	59	G	37	22
A09	1142608	T	C	72	C	36	113
A09	1142680	T	C	99	C	36	121
A09	1142839	C	T	57	T	35	36
A09	1142875	C	T	64	T	36	31
A09	1142893	T	C	70	C	36	34
A09	1142947	T	G	64	G	35	26
A09	1142965	T	C	65	C	36	26
A09	1142986	T	C	67	C	35	30
A09	1142992	A	G	64	G	36	26
A09	1143073	T	G	80	G	36	46
A09	1143259	G	A	69	A	37	106
A09	1143277	G	C	99	C	36	127
A09	1143382	G	T	59	T	36	131
A09	1143409	A	G	68	G	37	150
A09	1143505	G	A	89	A	36	161
A09	1143559	C	G	99	G	36	333
A09	1143613	C	T	67	T	34	344
A09	1143670	T	C	94	C	36	337
A09	1143796	G	A	23	A	37	17
A09	1143864	A	T	67	T	37	35
A09	1144922	T	G	96	G	34	55
A09	1145160	T	C	70	C	36	34
A09	1145243	T	C	95	C	37	109
A09	1145452	C	T	79	T	34	139
A09	1145494	C	T	60	T	34	141
A09	1146232	T	C	99	C	35	101
A09	1146436	T	C	99	C	36	285
A09	1146457	A	G	99	G	36	252
A09	1146469	A	C	97	C	35	247
A09	1146508	T	C	99	C	36	239
A09	1146579	T	C	95	C	35	155
A09	1146637	C	T	85	T	35	270
A09	1147246	A	G	99	G	36	232
A09	1147267	C	T	78	T	37	217
A09	1147375	T	C	90	C	36	468
A09	1147384	C	T	93	T	37	438
A09	1147567	G	A	75	A	37	100
A09	1149990	C	A	67	A	37	26
A09	1150000	C	T	61	T	37	26
A09	1150043	C	T	58	T	34	27
A09	1150053	A	T	57	T	33	27
A09	1150084	C	A	32	A	30	14
A09	1150229	G	A	64	A	36	38
A09	1150320	C	A	72	A	34	115
A09	1150355	T	C	99	C	36	147
A09	1150407	T	A	73	A	35	150
A09	1150658	T	C	99	C	36	109
A09	1150676	T	C	82	C	36	114
A09	1150686	T	C	81	C	36	119
A09	1150766	C	T	60	T	34	28
A09	1150967	T	C	23	C	33	9
A09	1150976	G	A	23	A	37	9
A09	1151061	G	C	62	C	35	40
A09	1151087	G	A	81	A	36	54
A09	1151201	A	G	97	G	35	106
A09	1151240	T	C	99	C	36	100
A09	1151378	A	G	25	G	32	21
A09	1157735	C	T	84	T	36	108
A09	1157783	A	G	78	G	35	61
A09	1157795	A	T	54	T	34	54
A09	1158083	G	A	76	A	37	60
A09	1158122	G	A	66	A	37	89
A09	1158367	C	T	61	T	37	35
A09	1158391	G	R	31	G	33	147
A09	1158406	T	Y	99	C	36	232
A09	1158418	G	R	99	A	36	268
A09	1158444	G	S	99	G	36	290
A09	1158490	A	R	99	A	34	287
A09	1158519	G	K	99	G	35	101
A09	1158544	A	R	43	G	35	45
A09	1158687	A	G	46	G	37	38
A09	1158723	A	G	65	G	36	38
A09	1158738	G	T	61	T	37	38
A09	1159840	G	A	80	A	36	138
A09	1159933	C	T	68	T	35	145
A09	1159942	G	T	75	T	35	243
A09	1160083	A	G	75	G	36	99
A09	1160176	C	T	92	T	36	85
A09	1161182	T	C	64	C	36	32
A09	1161217	A	T	63	T	36	30
A09	1161223	G	A	50	A	37	25
A09	1161265	G	C	99	C	35	157
A09	1161445	A	G	99	G	36	412
A09	1161712	G	A	73	A	32	183
A09	1161727	G	A	78	A	34	184
A09	1161839	A	G	57	G	35	24
A09	1161979	G	C	23	C	36	9
A09	1161991	A	G	26	G	31	10
A09	1162048	C	A	52	A	33	34
A09	1162090	C	A	48	A	33	104
A09	1180137	C	T	53	T	31	31
A09	1181910	C	M	99	A	35	62
A09	1182442	A	T	36	T	37	17
A09	1182535	C	T	56	T	37	25
A09	1182555	A	G	29	G	37	11
A09	1183428	C	T	20	T	31	8
A09	1183500	T	C	23	C	34	9
A09	1184335	A	T	23	T	35	9
A09	1184747	G	C	25	C	37	32
A09	1184766	C	T	22	T	36	32
A09	1184783	A	G	28	G	37	33
A09	1184837	A	T	42	T	37	40
A09	1185208	T	A	23	A	37	9
A09	1202716	C	T	29	T	37	11
A09	1203467	A	W	35	A	34	29
A09	1203620	A	G	99	G	35	903
A09	1203629	T	A	99	A	36	743
A09	1203810	A	G	71	G	35	52
A09	1203822	A	G	66	G	36	51
A09	1203849	T	C	65	C	36	50
A09	1203897	T	C	54	C	36	45
A09	1203906	C	T	37	T	36	20
A09	1204172	T	G	46	G	36	17
A09	1204181	T	G	44	G	36	17
A09	1204195	G	T	51	T	37	19
A09	1205306	C	T	92	T	36	301
A09	1209449	T	A	50	A	31	93
A09	1209471	T	A	99	A	36	279
A09	1209560	C	T	99	T	37	464
A09	1209566	T	C	99	C	36	455
A09	1209575	A	G	87	G	35	360
A09	1209690	A	T	76	T	36	355
A09	1209721	T	C	89	C	37	361
A09	1209850	T	C	26	C	36	10
A09	1209921	T	G	99	G	36	180
A09	1209942	A	T	76	T	36	223
A09	1210179	C	A	96	A	37	346
A09	1210242	C	T	89	T	36	889
A09	1210366	C	A	72	A	34	2195
A09	1210413	T	C	99	C	34	1880
A09	1210468	A	C	99	C	35	2344
A09	1210476	T	C	61	C	36	2170
A09	1210539	G	A	81	A	36	1695
A09	1215453	T	G	21	G	37	8
A09	1223187	A	T	26	T	37	10
A09	1224293	T	Y	42	T	32	518
A09	1235762	T	G	99	G	33	258
A09	1251602	T	Y	87	T	31	1332
A09	1265634	C	A	22	A	36	10
A09	1265665	G	K	29	G	34	33
A09	1265720	A	R	39	A	36	38
A09	1265725	T	Y	34	T	36	38
A09	1265752	T	Y	52	T	35	30
A09	1272035	G	A	71	A	36	356
A09	1272092	C	A	71	A	36	581
A09	1272114	C	T	79	T	35	650
A09	1273810	C	T	88	T	36	97
A09	1274444	C	T	99	T	36	300
A09	1274483	C	A	84	A	33	192
A09	1274496	C	G	99	G	35	142
A09	1274593	C	T	49	T	36	21
A09	1277293	T	G	99	G	34	279
A09	1277464	A	T	58	T	35	79
A09	1277503	G	A	55	A	36	67
A09	1277742	T	C	41	C	37	15
A09	1277974	C	Y	99	T	35	30
A09	1278002	A	G	76	G	35	34
A09	1278008	A	G	87	G	37	35
A09	1278125	A	T	39	T	34	15
A09	1278146	A	G	23	G	32	9
A09	1279079	C	T	80	T	37	123
A09	1279220	A	G	99	G	36	120
A09	1279235	C	T	85	T	35	110
A09	1279247	A	G	56	G	36	88
A09	1279450	G	T	61	T	37	57
A09	1289007	G	K	31	G	22	28
A09	1289275	G	C	99	C	36	280
A09	1289588	C	T	88	T	36	253
A09	1289671	T	A	23	A	34	9
A09	1289713	T	W	99	A	33	31
A09	1289773	T	C	99	C	36	410
A09	1290195	T	C	46	C	36	19
A09	1290460	C	T	28	T	34	15
A09	1290469	C	M	35	C	34	50
A09	1290491	T	C	91	C	36	402
A09	1290512	T	C	99	C	35	460
A09	1290858	A	C	70	C	36	63
A09	1298272	A	T	69	T	36	364
A09	1298335	A	C	99	C	35	247
A09	1298341	A	G	99	G	36	222
A09	1298359	T	C	99	C	36	215
A09	1298371	T	C	96	C	34	199
A09	1298413	A	C	91	C	35	149
A09	1298488	C	A	87	A	36	416
A09	1298500	G	A	88	A	36	369
A09	1298545	G	C	88	C	35	660
A09	1298566	C	A	77	A	35	663
A09	1299247	G	T	60	T	33	37
A09	1299268	C	G	71	G	34	41
A09	1299289	A	G	72	G	37	33
A09	1299316	G	C	76	C	35	41
A09	1299345	T	G	79	G	37	38
A09	1299373	T	A	69	A	37	32
A09	1310480	C	T	68	T	36	49
A09	1310492	C	G	99	G	34	102
A09	1310567	A	C	99	C	35	151
A09	1310579	T	C	89	C	35	136
A09	1310753	C	T	84	T	36	128
A09	1310792	C	G	51	G	34	28
A09	1310969	A	T	52	T	36	38
A09	1311035	A	T	27	T	34	33
A09	1311110	C	G	71	G	37	36
A09	1311144	T	G	47	G	36	25
A09	1319834	T	C	99	C	34	2108
A09	1320738	T	C	43	C	37	16
A09	1320753	T	C	29	C	37	11
A09	1321020	T	G	99	G	35	155
A09	1321096	G	C	99	C	36	317
A09	1321162	A	G	64	G	36	188
A09	1323035	T	A	50	A	33	19
A09	1323048	T	C	52	C	35	20
A09	1323139	G	A	50	A	34	27
A09	1324022	A	G	38	G	32	18
A09	1342099	A	T	80	T	30	130
A09	1342388	T	A	34	A	28	90
A09	1342774	T	C	81	C	34	74
A09	1342819	C	T	62	T	36	95
A09	1342933	A	T	81	T	36	158
A09	1342960	C	T	65	T	36	111
A09	1343162	C	T	52	T	35	29
A09	1343185	G	T	61	T	35	28
A09	1343258	A	G	89	G	35	67
A09	1343377	C	T	78	T	36	183
A09	1343440	C	G	91	G	36	226
A09	1343560	C	T	65	T	36	152
A09	1343590	T	G	99	G	36	178
A09	1343644	G	T	70	T	36	157
A09	1343770	C	T	68	T	36	162
A09	1344516	G	T	74	T	36	267
A09	1346710	T	C	99	C	35	303
A09	1346764	C	T	77	T	35	294
A09	1346776	T	C	99	C	36	299
A09	1346782	T	C	99	C	35	249
A09	1346821	T	G	99	G	36	208
A09	1346887	T	C	87	C	36	158
A09	1346917	T	A	82	A	36	146
A09	1347310	C	T	48	T	35	72
A09	1347355	C	G	83	G	36	67
A09	1350754	T	Y	24	T	37	12
A09	1353076	C	T	63	T	36	26
A09	1353101	C	T	69	T	37	26
A09	1353107	A	T	63	T	35	26
A09	1364108	T	C	25	C	36	10
A09	1364175	C	A	23	A	37	9
A09	1365466	C	T	65	T	36	28
A09	1365560	T	C	23	C	36	9
A09	1371051	C	T	85	T	35	114
A09	1371236	C	T	20	T	31	8
A09	1371322	C	T	68	T	36	29
A09	1371438	A	G	57	G	37	23
A09	1371456	A	G	64	G	37	25
A09	1371513	T	C	64	C	36	25
A09	1371897	T	C	20	C	33	8
A09	1371902	C	T	20	T	36	8
A09	1371930	G	T	53	T	36	24
A09	1371939	C	T	59	T	37	24
A09	1372832	G	A	64	A	34	47
A09	1372837	A	C	91	C	37	49
A09	1373086	G	A	65	A	36	33
A09	1373173	G	T	41	T	35	17
A09	1373185	C	T	46	T	35	19
A09	1373251	G	A	67	A	36	34
A09	1373257	C	T	61	T	37	33
A09	1373272	G	T	82	T	37	40
A09	1373322	T	G	72	G	36	36
A09	1373431	A	G	80	G	37	42
A09	1373884	A	G	22	G	36	11
A09	1373914	A	G	32	G	35	14
A09	1373947	T	A	48	A	37	20
A09	1374007	T	C	47	C	34	18
A09	1376512	A	G	33	G	36	17
A09	1376540	C	G	57	G	36	27
A09	1376704	C	T	63	T	34	42
A09	1376746	G	A	55	A	36	31
A09	1376761	C	T	48	T	37	24
A09	1377148	C	T	73	T	35	72
A09	1377166	A	G	79	G	35	93
A09	1377172	A	G	78	G	36	93
A09	1377185	T	C	82	C	35	98
A09	1377280	T	C	84	C	35	116
A09	1377289	C	T	72	T	34	104
A09	1377436	A	C	99	C	34	98
A09	1377445	C	G	99	G	36	84
A09	1377525	C	G	71	G	35	38
A09	1377535	A	T	54	T	35	29
A09	1377575	G	T	66	T	36	29
A09	1394250	G	A	88	A	35	235
A09	1394591	A	R	99	A	34	189
A09	1396247	C	T	66	T	36	33
A09	1396361	A	G	65	G	36	25
A09	1396376	A	G	63	G	35	29
A09	1396430	A	C	57	C	36	28
A09	1411821	C	T	81	T	34	122
A09	1412047	T	C	85	C	35	100
A09	1412071	G	A	63	A	35	100
A09	1412092	A	R	30	A	33	271
A09	1412391	C	T	48	T	36	19
A09	1412431	G	C	51	C	37	19
A09	1412511	T	A	20	A	35	8
A09	1413080	T	G	93	G	35	691
A09	1413120	A	T	82	T	35	913
A09	1413158	G	C	99	C	36	833
A09	1413412	A	C	99	C	36	240
A09	1414574	G	C	26	C	37	122
A09	1414583	A	T	57	T	37	142
A09	1414676	C	T	97	T	37	694
A09	1414793	G	T	61	T	36	560
A09	1414886	T	G	99	G	35	458
A09	1414920	G	C	99	C	36	140
A09	1414979	G	T	33	T	36	42
A09	1415006	C	A	40	A	36	86
A09	1415114	C	T	66	T	36	45
A09	1415419	T	C	99	C	36	99
A09	1415445	C	G	93	G	36	101
A09	1415535	T	C	95	C	37	48
A09	1415541	T	A	83	A	37	44
A09	1415575	C	G	99	G	36	68
A09	1415604	C	T	82	T	36	37
A09	1421055	G	A	23	A	37	9
A09	1426627	A	G	35	G	36	23
A09	1426633	T	C	51	C	37	19
A09	1426645	C	A	52	A	37	19
A09	1426660	G	C	55	C	36	20
A09	1426717	G	A	71	A	34	41
A09	1426801	A	C	86	C	36	112
A09	1426900	A	T	28	T	36	112
A09	1426911	T	C	88	C	36	107
A09	1426930	A	G	94	G	36	101
A09	1426954	G	A	90	A	37	95
A09	1426960	T	C	99	C	36	92
A09	1427548	G	C	99	C	36	106
A09	1427571	G	C	93	C	36	136
A09	1427725	A	G	99	G	36	299
A09	1429195	G	K	93	T	35	58
A09	1429202	C	T	89	T	35	57
A09	1429211	G	A	92	A	36	68
A09	1429402	C	G	36	G	35	15
A09	1429420	A	G	72	G	36	29
A09	1432128	A	G	75	G	37	40
A09	1434324	A	G	49	G	36	20
A09	1434406	G	A	45	A	34	21
A09	1434441	A	G	56	G	37	21
A09	1434691	C	T	44	T	37	16
A09	1434700	G	A	29	A	35	16
A09	1434768	A	G	63	G	36	25
A09	1435087	G	C	69	C	35	71
A09	1435168	T	C	96	C	37	65
A09	1435504	C	A	73	A	33	72
A09	1435715	C	G	81	G	36	37
A09	1437553	G	C	34	C	34	13
A09	1437567	C	A	46	A	36	17
A09	1437875	T	C	90	C	36	451
A09	1438064	A	G	99	G	35	303
A09	1438099	G	A	73	A	36	326
A09	1438166	A	G	92	G	36	493
A09	1438262	G	A	87	A	35	327
A09	1438277	G	C	99	C	35	183
A09	1438283	G	A	87	A	34	163
A09	1438514	T	C	96	C	36	84
A09	1439049	C	T	58	T	35	165
A09	1439582	T	A	67	A	35	569
A09	1439614	C	T	90	T	35	484
A09	1439644	G	A	54	A	35	772
A09	1440049	G	A	28	A	34	214
A09	1440097	G	T	64	T	34	155
A09	1440295	T	C	35	C	37	13
A09	1441922	C	T	69	T	36	134
A09	1441965	G	A	76	A	35	154
A09	1442155	C	A	83	A	35	48
A09	1442280	C	T	55	T	35	26
A09	1442355	C	G	84	G	35	51
A09	1442532	G	T	66	T	36	32
A09	1442643	G	A	28	A	37	17
A09	1442658	T	A	26	A	36	20
A09	1442805	G	T	52	T	36	93
A09	1442817	A	G	73	G	36	118
A09	1442856	C	T	41	T	35	139
A09	1442928	A	T	54	T	34	188
A09	1442991	T	C	98	C	36	199
A09	1443042	C	T	63	T	36	116
A09	1443066	G	C	88	C	35	165
A09	1443210	C	T	74	T	35	90
A09	1445822	T	Y	27	T	32	1348
A09	1445911	T	A	39	A	35	494
A09	1445972	T	Y	47	T	33	442
A09	1446253	C	T	90	T	36	592
A09	1446259	T	C	61	C	34	554
A09	1446376	T	C	99	C	36	136
A09	1446415	C	T	80	T	36	488
A09	1446442	T	C	99	C	36	538
A09	1446505	T	C	99	C	35	716
A09	1446538	A	G	99	G	37	355
A09	1446559	T	G	99	G	36	295
A09	1446568	G	C	99	C	34	285
A09	1446608	C	T	86	T	35	363
A09	1446619	T	C	99	C	35	355
A09	1446625	C	G	99	G	36	360
A09	1446643	G	A	95	A	36	391
A09	1446760	A	G	99	G	36	1124
A09	1446793	T	C	99	C	36	978
A09	1446811	G	A	79	A	35	1026
A09	1446821	C	A	86	A	35	952
A09	1446889	G	T	99	T	37	952
A09	1457624	T	Y	99	T	31	660
A09	1457952	G	S	99	C	34	50
A09	1468663	G	A	42	A	36	32
A09	1468684	G	A	61	A	37	42
A09	1468741	T	A	66	A	36	55
A09	1468757	A	G	79	G	36	58
A09	1468849	C	A	73	A	36	54
A09	1468897	T	C	81	C	36	40
A09	1504807	T	C	78	C	35	105
A09	1504897	A	T	41	T	36	32
A09	1505023	A	C	43	C	37	16
A09	1505119	A	G	77	G	37	61
A09	1505466	T	C	93	C	36	107
A09	1505716	T	C	36	C	36	16
A09	1505885	C	G	28	G	36	12
A09	1535941	T	C	32	C	37	21
A09	1536193	C	G	46	G	37	19
A09	1536212	A	G	42	G	37	17
A09	1538885	C	M	60	A	33	42
A09	1539117	G	A	99	A	36	727
A09	1539193	G	T	84	T	36	420
A09	1540991	C	T	32	T	35	13
A09	1541486	C	T	75	T	37	50
A09	1542294	G	T	61	T	34	38
A09	1542336	T	A	99	A	36	366
A09	1542342	C	T	99	T	32	373
A09	1544610	T	Y	40	T	33	804
A09	1545100	G	A	74	A	35	440
A09	1545341	C	T	85	T	36	209
A09	1545348	T	C	99	C	35	187
A09	1545362	G	T	66	T	32	255
A09	1545404	G	A	36	A	36	289
A09	1546670	A	G	23	G	36	9
A09	1546700	G	T	23	T	37	9
A09	1547321	A	C	38	C	37	22
A09	1547607	A	T	68	T	36	255
A09	1547631	G	A	85	A	37	346
A09	1547742	A	G	99	G	36	727
A09	1547763	G	K	99	G	35	651
A09	1547781	A	M	99	A	34	550
A09	1547790	A	M	99	A	36	516
A09	1547832	T	C	82	C	36	230
A09	1547953	A	R	32	G	37	31
A09	1547959	G	R	30	A	36	42
A09	1548467	A	T	23	T	37	9
A09	1549988	C	T	62	T	35	25
A09	1550399	A	G	90	G	36	119
A09	1550410	G	T	74	T	36	120
A09	1550725	C	G	81	G	36	65
A09	1550731	G	A	63	A	36	64
A09	1550809	C	T	74	T	36	30
A09	1550824	G	C	55	C	35	24
A09	1550907	T	C	83	C	36	52
A09	1550977	G	A	58	A	36	46
A09	1550983	C	T	65	T	37	53
A09	1551067	G	A	68	A	36	95
A09	1551078	T	A	59	A	35	96
A09	1551102	C	T	63	T	35	103
A09	1551224	T	G	99	G	37	93
A09	1551235	T	A	92	A	37	88
A09	1551316	C	T	49	T	36	27
A09	1551359	G	A	39	A	36	16
A09	1552602	T	G	99	G	37	109
A09	1552841	A	G	89	G	36	151
A09	1552931	T	C	92	C	34	50
A09	1552946	G	A	78	A	35	47
A09	1552952	G	A	79	A	33	45
A09	1552964	A	G	69	G	34	30
A09	1563458	C	T	44	T	37	16
A09	1596288	A	C	23	C	36	9
A09	1596365	G	A	71	A	36	181
A09	1596631	A	G	69	G	37	40
A09	1596643	T	C	93	C	36	81
A09	1598693	A	T	85	T	36	172
A09	1598897	T	Y	37	T	35	155
A09	1599722	T	C	90	C	35	120
A09	1599799	C	A	68	A	36	159
A09	1599917	A	C	88	C	36	82
A09	1600089	T	A	29	A	37	11
A09	1600114	A	G	23	G	34	9
A09	1600206	G	A	44	A	37	41
A09	1600291	C	T	44	T	37	40
A09	1620268	T	Y	56	T	32	4061
A09	1620482	T	Y	45	T	32	3444
A09	1639177	A	T	46	T	35	19
A09	1639183	C	T	54	T	36	20
A09	1670146	T	Y	22	T	33	171
A09	1683620	T	C	99	C	36	350
A09	1691213	T	Y	25	T	31	244
A09	1691362	A	G	60	G	34	76
A09	1729386	A	R	20	A	33	64
A09	1729895	A	M	32	A	36	95
A09	1758009	A	W	67	T	37	14
A09	1764154	C	G	99	G	36	417
A09	1764215	T	G	99	G	36	329
A09	1772102	C	Y	38	C	33	14
A09	1772147	C	Y	99	T	33	149
A09	1772165	T	Y	84	C	33	483
A09	1772564	T	C	84	C	35	80
A09	1779739	G	C	23	C	38	9
A09	1779823	G	A	31	A	35	12
A09	1780153	A	G	55	G	36	23
A09	1780183	A	G	83	G	37	48
A09	1780262	A	G	88	G	37	84
A09	1780348	T	C	77	C	36	102
A09	1780402	T	C	82	C	35	79
A09	1780502	C	A	58	A	36	32
A09	1790337	T	C	99	C	36	101
A09	1790425	G	A	66	A	36	30
A09	1802982	T	A	73	A	35	77
A09	1803002	T	G	99	G	37	81
A09	1803147	A	G	99	G	36	49
A09	1803156	T	C	84	C	35	39
A09	1803177	T	C	23	C	37	9
A09	1803270	T	G	20	G	36	22
A09	1803321	C	T	37	T	37	20
A09	1803327	A	G	41	G	37	20
A09	1803587	T	C	23	C	37	9
A09	1803633	C	A	26	A	36	10
A09	1803660	A	C	20	C	34	8
A09	1806600	A	G	82	G	36	57
A09	1806663	C	T	56	T	36	22
A09	1806672	T	C	41	C	37	15
A09	1806873	T	Y	99	C	37	29
A09	1806948	C	M	99	A	36	26
A09	1820392	T	G	99	G	37	347
A09	1820434	C	T	99	T	37	393
A09	1820439	G	A	96	A	36	393
A09	1820467	A	C	98	C	36	318
A09	1826249	T	A	28	A	36	17
A09	1826272	A	C	81	C	35	42
A09	1827410	T	G	99	G	35	158
A09	1827452	A	T	77	T	35	160
A09	1827532	T	C	94	C	36	180
A09	1827913	C	T	47	T	37	21
A09	1836587	G	R	52	G	33	800
A09	1844332	T	G	79	G	36	48
A09	1862917	T	G	51	G	37	19
A09	1891714	G	R	99	A	36	97
A09	1891959	C	Y	99	C	34	119
A09	1891976	T	Y	99	T	36	115
A09	1892006	T	Y	89	T	37	102
A09	1893461	A	G	28	G	34	11
A09	1893597	A	G	57	G	36	29
A09	1893677	C	T	40	T	35	18
A09	1893743	A	G	33	G	35	13
A09	1899473	G	A	56	A	37	21
A09	1899622	C	T	73	T	37	40
A09	1899658	T	C	27	C	34	21
A09	1900414	T	A	46	A	34	24
A09	1900564	A	G	75	G	35	33
A09	1900570	A	G	58	G	36	22
A09	1900720	C	T	56	T	37	39
A09	1900750	A	G	99	G	35	73
A09	1901121	A	T	29	T	37	11
A09	1902140	G	A	64	A	35	145
A09	1902225	T	C	69	C	34	300
A09	1902441	G	A	37	A	36	14
A09	1902540	C	T	62	T	36	67
A09	1903122	T	G	29	G	36	11
A09	1903153	C	G	23	G	35	9
A09	1905217	C	T	20	T	38	8
A09	1905382	G	A	44	A	34	20
A09	1905510	G	C	89	C	36	56
A09	1906631	T	A	38	A	36	14
A09	1906664	T	C	51	C	37	19
A09	1906727	T	C	50	C	36	33
A09	1911138	A	C	81	C	36	38
A09	1911148	T	C	79	C	36	34
A09	1911162	T	G	65	G	37	28
A09	1911313	T	C	99	C	36	93
A09	1911347	C	T	63	T	36	138
A09	1911352	G	A	76	A	36	158
A09	1911407	G	A	61	A	36	167
A09	1911932	G	C	51	C	36	20
A09	1912270	A	G	50	G	37	22
A09	1912324	G	A	81	A	37	48
A09	1912347	C	G	78	G	36	41
A09	1912376	T	G	75	G	36	41
A09	1918411	T	C	85	C	37	44
A09	1918454	A	G	97	G	35	49
A09	1918724	T	C	54	C	36	50
A09	1918951	T	C	28	C	34	11
A09	1919010	T	A	39	A	37	15
A09	1919091	T	C	55	C	36	23
A09	1919408	G	C	99	C	36	334
A09	1926013	T	C	22	C	38	11
A09	1926040	C	T	20	T	35	11
A09	1933571	T	G	74	G	37	36
A09	1981573	C	G	94	G	37	67
A09	1981670	T	C	73	C	36	39
A09	1981679	G	T	54	T	35	38
A09	1983347	A	T	59	T	37	23
A09	1983417	G	A	30	A	36	12
A09	1983672	G	T	23	T	35	9
A09	2001526	T	C	80	C	37	44
A09	2001538	C	T	70	T	36	45
A09	2001562	G	A	80	A	37	44
A09	2001577	C	T	74	T	35	35
A09	2001794	T	A	82	A	36	114
A09	2001914	T	A	75	A	36	191
A09	2001992	G	T	62	T	35	166
A09	2002013	C	T	78	T	36	116
A09	2002364	G	A	58	A	36	61
A09	2002704	C	T	47	T	33	22
A09	2003311	C	T	65	T	37	30
A09	2003320	T	C	68	C	37	31
A09	2003396	T	C	79	C	37	44
A09	2003423	C	T	63	T	34	86
A09	2003480	G	A	97	A	36	97
A09	2007684	C	T	50	T	36	28
A09	2007720	G	A	99	A	35	451
A09	2007726	A	G	99	G	36	496
A09	2008045	C	T	89	T	36	313
A09	2008142	G	A	51	A	36	45
A09	2009334	T	C	39	C	36	17
A09	2010028	G	A	40	A	36	15
A09	2017329	G	C	48	C	32	35
A09	2017406	C	T	76	T	36	291
A09	2017433	A	G	99	G	35	353
A09	2017497	T	C	99	C	36	598
A09	2018422	C	G	99	G	36	364
A09	2018605	T	G	99	G	36	333
A09	2018629	G	A	69	A	36	995
A09	2018730	G	R	26	G	32	794
A09	2022469	G	A	67	A	36	36
A09	2023391	C	T	58	T	36	141
A09	2023454	A	G	85	G	35	43
A09	2023466	C	T	71	T	35	38
A09	2023471	G	C	78	C	36	38
A09	2023508	G	A	28	A	33	13
A09	2023884	G	A	69	A	36	39
A09	2023995	A	G	92	G	35	64
A09	2024196	C	A	71	A	36	50
A09	2029440	C	A	33	A	32	28
A09	2029600	C	T	59	T	37	30
A09	2032889	T	C	42	C	33	18
A09	2035964	A	G	40	G	37	18
A09	2036078	T	A	65	A	35	117
A09	2036083	A	C	96	C	35	117
A09	2036147	T	A	36	A	35	14
A09	2036179	C	G	20	G	36	8
A09	2037882	G	A	55	A	35	30
A09	2038006	G	A	22	A	33	231
A09	2038057	T	G	35	G	34	242
A09	2038131	T	C	99	C	36	164
A09	2038143	G	A	55	A	35	118
A09	2038178	C	T	76	T	34	64
A09	2038187	A	G	92	G	36	59
A09	2038236	G	T	68	T	34	51
A09	2038287	A	C	99	C	36	177
A09	2039062	C	T	26	T	37	10
A09	2039095	G	A	29	A	37	11
A09	2039113	G	A	29	A	37	11
A09	2039257	T	C	48	C	37	20
A09	2039285	C	T	38	T	36	17
A09	2039290	T	C	38	C	34	16
A09	2041405	C	A	32	A	37	12
A09	2041420	G	T	31	T	35	12
A09	2041462	C	T	46	T	37	45
A09	2041468	C	T	37	T	36	44
A09	2041486	A	G	42	G	36	45
A09	2041524	C	T	52	T	35	51
A09	2044658	A	G	71	G	33	47
A09	2044780	A	T	62	T	36	43
A09	2044831	T	C	40	C	36	18
A09	2044840	C	A	54	A	35	23
A09	2044858	A	G	59	G	33	50
A09	2044897	A	G	87	G	36	70
A09	2045383	G	T	66	T	36	40
A09	2045458	T	G	99	G	36	338
A09	2045471	T	G	99	G	36	347
A09	2045684	G	T	86	T	36	113
A09	2045692	C	T	86	T	37	105
A09	2045755	T	A	66	A	37	39
A09	2045830	G	C	48	C	34	85
A09	2045902	T	G	75	G	36	121
A09	2045935	G	A	62	A	36	138
A09	2045953	C	T	57	T	36	120
A09	2045959	C	G	86	G	36	112
A09	2045974	C	T	66	T	36	110
A09	2046175	T	A	56	A	37	44
A09	2046796	G	A	79	A	36	67
A09	2049225	C	G	82	G	36	47
A09	2049256	G	A	71	A	37	46
A09	2049363	A	T	67	T	36	182
A09	2049412	T	C	99	C	36	391
A09	2049475	G	C	92	C	36	891
A09	2049541	A	T	56	T	35	1176
A09	2049691	C	T	74	T	33	1923
A09	2049712	C	T	85	T	35	1743
A09	2049850	G	C	99	C	34	860
A09	2049871	A	C	99	C	36	607
A09	2049902	G	C	81	C	36	46
A09	2050008	C	T	23	T	37	9
A09	2050607	T	C	99	C	36	175
A09	2050628	C	T	72	T	36	220
A09	2050700	G	A	55	A	34	530
A09	2050709	G	A	59	A	35	534
A09	2050808	A	G	92	G	36	627
A09	2050859	C	T	87	T	35	717
A09	2050919	T	A	87	A	36	337
A09	2051484	T	G	86	G	33	75
A09	2051597	C	G	89	G	33	94
A09	2053743	A	C	60	C	37	25
A09	2062516	A	G	31	G	35	12
A09	2062600	A	G	35	G	36	13
A09	2063374	G	T	40	T	35	29
A09	2063483	A	G	76	G	35	38
A09	2065500	T	C	99	C	36	226
A09	2065522	T	G	99	G	34	240
A09	2065617	C	T	66	T	35	157
A09	2065692	A	M	79	A	34	41
A09	2065743	A	C	90	C	35	85
A09	2065764	A	G	84	G	35	90
A09	2065824	T	C	99	C	35	100
A09	2065854	G	T	95	T	36	62
A09	2065866	C	T	80	T	35	61
A09	2065881	A	G	88	G	36	61
A09	2071257	C	A	65	A	34	63
A09	2071266	A	G	75	G	35	61
A09	2071659	G	T	23	T	35	10
A09	2071665	G	A	27	A	36	12
A09	2072180	C	T	43	T	32	20
A09	2072256	A	G	23	G	35	9
A09	2072427	C	T	62	T	37	50
A09	2072576	T	C	21	C	35	15
A09	2072740	G	C	81	C	36	56
A09	2072759	G	A	77	A	35	69
A09	2072890	T	C	84	C	36	82
A09	2072924	C	T	71	T	37	90
A09	2072929	T	C	92	C	36	80
A09	2072975	T	G	90	G	35	84
A09	2072996	C	T	70	T	36	116
A09	2073397	C	A	64	A	35	48
A09	2077262	T	G	98	G	36	81
A09	2077304	G	A	52	A	36	79
A09	2077993	C	T	35	T	36	13
A09	2078038	C	G	43	G	37	16
A09	2078045	G	A	42	A	37	16
A09	2078056	A	G	33	G	37	13
A09	2080499	T	C	99	C	36	163
A09	2080506	A	G	99	G	34	159
A09	2081190	C	A	99	A	37	475
A09	2081582	C	G	99	G	35	128
A09	2082833	C	G	99	G	35	370
A09	2090912	T	C	26	C	38	10
A09	2090922	T	A	23	A	37	9
A09	2093271	G	A	29	A	35	11
A09	2093304	C	T	20	T	37	8
A09	2108782	G	T	84	T	36	251
A09	2109665	C	T	40	T	36	21
A09	2109790	T	C	22	C	36	10
A09	2110528	T	G	64	G	35	30
A09	2110645	G	C	60	C	37	25
A09	2112131	C	G	72	G	36	63
A09	2112138	C	T	65	T	36	57
A09	2115522	G	A	67	A	35	85
A09	2116176	A	G	34	G	36	48
A09	2116185	G	A	43	A	36	48
A09	2116194	A	T	23	T	36	48
A09	2116497	T	C	92	C	34	76
A09	2116502	A	C	99	C	35	98
A09	2117058	A	G	99	G	36	373
A09	2117100	G	C	99	C	36	262
A09	2118162	A	G	43	G	33	61
A09	2118279	T	C	84	C	34	1710
A09	2118285	T	G	67	G	34	1776
A09	2118309	C	G	91	G	35	1600
A09	2118351	C	T	81	T	34	1613
A09	2118360	C	A	89	A	34	1587
A09	2118518	C	T	35	T	36	14
A09	2118559	G	A	89	A	35	611
A09	2118686	A	G	98	G	36	785
A09	2122359	C	A	20	A	37	8
A09	2126881	A	C	21	C	37	8
A09	2126889	T	G	20	G	36	8
A09	2126992	T	C	64	C	35	27
A09	2129838	A	G	99	G	36	210
A09	2129922	G	A	70	A	36	82
A09	2129931	C	A	72	A	35	85
A09	2129937	A	C	83	C	35	95
A09	2129973	A	G	85	G	36	99
A09	2130042	G	A	72	A	35	74
A09	2130085	G	A	70	A	33	61
A09	2130126	G	T	55	T	36	82
A09	2133067	G	A	23	A	36	11
A09	2133140	C	A	42	A	34	18
A09	2133201	A	G	36	G	36	28
A09	2133215	G	A	58	A	36	27
A09	2144541	A	G	24	G	35	11
A09	2145004	T	C	51	C	36	20
A09	2145010	C	T	33	T	36	13
A09	2145250	T	C	26	C	37	11
A09	2145479	T	C	82	C	36	66
A09	2145555	C	G	99	G	36	341
A09	2145730	G	A	88	A	36	305
A09	2153681	A	C	21	C	37	8
A09	2171298	C	A	40	A	34	37
A09	2171573	C	T	69	T	36	86
A09	2171592	T	A	70	A	35	83
A09	2171634	T	C	78	C	36	68
A09	2171659	T	C	71	C	35	63
A09	2171669	T	C	68	C	35	65
A09	2172019	C	T	52	T	35	23
A09	2172046	C	T	31	T	34	12
A09	2172279	A	G	35	G	37	13
A09	2172360	A	G	62	G	36	26
A09	2172411	T	G	43	G	35	18
A09	2172745	T	A	40	A	37	15
A09	2175670	G	T	27	T	32	12
A09	2175764	T	G	34	G	33	13
A09	2182554	A	G	26	G	36	344
A09	2182677	A	G	29	G	36	11
A09	2182738	T	C	53	C	37	20
A09	2182792	T	G	40	G	35	16
A09	2182873	A	T	36	T	36	16
A09	2184243	A	G	91	G	34	987
A09	2184264	A	G	78	G	34	951
A09	2184344	T	Y	46	T	32	608
A09	2184693	T	C	99	C	36	497
A09	2184735	T	C	80	C	36	345
A09	2185700	C	M	20	C	33	33
A09	2218175	G	A	72	A	35	123
A09	2230760	C	T	23	T	35	9
A09	2267779	G	A	64	A	34	73
A09	2267791	T	A	55	A	35	80
A09	2269648	C	A	41	A	35	17
A09	2270677	T	G	27	G	33	18
A09	2288291	T	Y	69	T	33	417
A09	2292404	T	G	79	G	36	53
A09	2301289	C	T	62	T	33	2549
A09	2301429	G	A	89	A	35	1753
A09	2301460	C	T	81	T	34	1225
A09	2301532	C	A	49	A	34	394
A09	2301648	T	G	65	G	37	413
A09	2303086	C	G	41	G	34	21
A09	2303143	T	A	99	A	36	293
A09	2303150	A	G	99	G	36	301
A09	2304764	A	T	36	T	37	65
A09	2304789	A	T	54	T	37	74
A09	2304875	C	A	96	A	37	90
A09	2305022	C	G	23	G	37	9
A09	2312817	T	G	35	G	38	13
A09	2312857	T	C	35	C	38	13
A09	2313312	T	C	86	C	36	45
A09	2316858	A	T	75	T	37	263
A09	2316881	C	A	75	A	37	270
A09	2316894	C	T	75	T	37	290
A09	2316911	C	T	53	T	36	306
A09	2365098	T	Y	59	T	31	315
A09	2365318	G	C	80	C	35	98
A09	2365390	T	C	93	C	36	79
A09	2365417	T	C	61	C	34	64
A09	2365426	G	A	65	A	36	25
A09	2365453	C	T	54	T	34	23
A09	2365547	T	A	57	A	32	34
A09	2365673	A	G	79	G	35	108
A09	2366212	G	A	54	A	36	32
A09	2366374	C	A	81	A	37	216
A09	2366428	G	A	79	A	36	134
A09	2366455	A	T	47	T	36	33
A09	2366605	C	T	55	T	37	48
A09	2366626	G	A	69	A	37	64
A09	2366653	T	C	77	C	35	90
A09	2366809	T	C	91	C	34	127
A09	2366838	C	T	50	T	34	90
A09	2366851	A	G	94	G	36	91
A09	2366902	T	C	99	C	35	77
A09	2367960	A	G	23	G	37	9
A09	2368212	T	G	80	G	36	61
A09	2368233	T	A	69	A	36	54
A09	2368269	A	G	72	G	35	37
A09	2368287	A	C	77	C	35	45
A09	2368302	T	A	63	A	35	47
A09	2368443	A	G	72	G	35	37
A09	2368470	T	C	79	C	36	43
A09	2368487	G	A	69	A	34	38
A09	2368599	A	C	85	C	37	45
A09	2368611	A	G	78	G	37	41
A09	2368623	G	C	77	C	37	40
A09	2368765	A	G	76	G	34	42
A09	2368776	A	G	72	G	34	37
A09	2369317	C	T	26	T	37	21
A09	2369329	G	T	34	T	36	24
A09	2369381	T	C	75	C	37	45
A09	2369467	A	T	79	T	37	41
A09	2369658	A	C	41	C	36	15
A09	2369663	C	G	40	G	36	15
A09	2369954	T	A	28	A	36	22
A09	2370200	T	C	94	C	37	69
A09	2370207	T	C	93	C	36	68
A09	2370419	G	T	46	T	37	17
A09	2375579	C	G	99	G	35	145
A09	2375637	T	C	75	C	36	108
A09	2375700	C	T	50	T	36	99
A09	2376574	C	T	34	T	36	13
A09	2376625	T	C	77	C	36	35
A09	2376648	G	T	61	T	36	48
A09	2376742	T	A	68	A	36	87
A09	2376748	T	A	59	A	36	86
A09	2376802	A	T	64	T	36	41
A09	2376954	T	G	74	G	36	49
A09	2377194	G	C	80	C	36	55
A09	2377201	A	G	78	G	36	50
A09	2379314	T	C	99	C	36	327
A09	2379342	A	T	93	T	37	390
A09	2379377	A	G	99	G	36	404
A09	2379389	T	G	99	G	35	419
A09	2379422	A	T	81	T	36	465
A09	2379428	A	C	99	C	36	390
A09	2379470	C	T	99	T	37	328
A09	2380829	A	G	53	G	34	24
A09	2381925	C	T	63	T	34	724
A09	2381937	C	T	98	T	36	425
A09	2382069	A	G	99	G	36	331
A09	2382105	G	A	82	A	36	175
A09	2382402	A	G	51	G	36	35
A09	2383085	A	G	99	G	37	232
A09	2383115	T	G	99	G	36	307
A09	2383121	G	C	99	C	36	318
A09	2383157	C	A	81	A	37	680
A09	2383184	A	G	99	G	35	652
A09	2383220	C	A	99	A	36	626
A09	2383226	A	T	85	T	36	607
A09	2383599	G	A	28	A	36	58
A09	2383643	A	G	52	G	36	65
A09	2383671	A	G	85	G	36	284
A09	2383740	A	G	81	G	36	886
A09	2383767	A	C	95	C	36	968
A09	2384660	G	A	92	A	35	472
A09	2384840	A	C	99	C	36	517
A09	2384876	G	T	99	T	35	295
A09	2384882	T	C	99	C	35	224
A09	2384900	T	G	99	G	37	173
A09	2384915	A	G	95	G	36	147
A09	2387662	A	C	39	C	35	16
A09	2387692	C	T	47	T	37	19
A09	2388048	G	A	79	A	36	68
A09	2388064	T	A	71	A	36	67
A09	2388079	A	G	99	G	36	75
A09	2388094	A	C	99	C	36	99
A09	2388138	C	T	67	T	36	109
A09	2388175	A	G	80	G	35	89
A09	2388223	A	G	96	G	36	85
A09	2388304	A	G	98	G	36	109
A09	2388326	A	C	94	C	36	121
A09	2388443	C	G	84	G	34	61
A09	2388452	G	A	57	A	35	44
A09	2388673	A	T	26	T	36	10
A09	2395830	G	A	29	A	36	11
A09	2397769	T	G	54	G	36	137
A09	2397836	C	T	41	T	35	136
A09	2398221	G	A	73	A	35	108
A09	2398242	A	T	99	T	36	236
A09	2398254	A	G	99	G	36	236
A09	2398272	T	C	80	C	37	236
A09	2398284	G	A	44	A	35	235
A09	2398950	G	A	56	A	37	46
A09	2399010	C	T	59	T	37	46
A09	2403246	C	G	44	G	36	17
A09	2403339	T	C	39	C	34	15
A09	2403381	A	C	44	C	34	17
A09	2409484	C	T	70	T	36	76
A09	2409985	G	R	99	A	35	49
A09	2414969	G	A	21	A	36	675
A09	2416172	A	C	29	C	37	11
A09	2418925	A	T	23	T	35	9
A09	2419237	T	C	99	C	36	170
A09	2419737	G	T	82	T	35	206
A09	2420043	G	T	66	T	36	330
A09	2420049	T	C	91	C	36	319
A09	2431001	G	A	52	A	37	33
A09	2431044	G	C	63	C	34	120
A09	2431049	G	A	71	A	36	146
A09	2434779	C	G	69	G	36	28
A09	2435252	A	T	66	T	34	29
A09	2435269	T	C	56	C	37	21
A09	2435285	A	G	36	G	31	14
A09	2435385	G	A	20	A	37	8
A09	2435430	T	A	32	A	37	12
A09	2435447	A	G	39	G	33	15
A09	2435505	G	A	38	A	36	14
A09	2435568	C	A	50	A	36	19
A09	2435584	A	T	47	T	37	19
A09	2435646	C	T	48	T	36	20
A09	2435770	G	A	26	A	36	10
A09	2435824	A	G	20	G	37	8
A09	2435879	G	A	37	A	36	14
A09	2435891	T	C	38	C	37	15
A09	2435990	G	A	63	A	37	26
A09	2436008	A	G	68	G	37	27
A09	2436032	T	A	55	A	36	27
A09	2436100	G	C	33	C	37	15
A09	2436132	C	G	24	G	37	12
A09	2436227	A	G	34	G	34	13
A09	2436254	C	T	35	T	35	13
A09	2436384	G	T	65	T	37	26
A09	2436507	C	G	62	G	35	27
A09	2436518	G	A	53	A	35	27
A09	2436638	C	T	89	T	36	71
A09	2436779	A	G	89	G	37	64
A09	2436865	C	G	76	G	36	40
A09	2436963	A	C	77	C	36	34
A09	2437364	A	G	64	G	36	28
A09	2437606	T	C	63	C	37	24
A09	2437729	A	G	49	G	34	24
A09	2437738	A	G	44	G	37	21
A09	2437868	G	A	42	A	36	19
A09	2437951	T	C	65	C	36	28
A09	2437957	A	C	46	C	37	17
A09	2437978	G	T	44	T	37	16
A09	2438542	T	A	65	A	37	29
A09	2438556	C	G	55	G	36	23
A09	2438639	C	T	39	T	37	37
A09	2438648	A	G	25	G	37	37
A09	2438668	A	G	45	G	37	36
A09	2446843	T	C	25	C	37	10
A09	2451495	A	C	20	C	37	8
A09	2451513	G	T	20	T	37	8
A09	2452097	A	G	72	G	36	110
A09	2452172	G	A	90	A	37	116
A09	2452332	C	T	20	T	37	8
A09	2452340	C	A	20	A	38	8
A09	2452426	C	A	35	A	37	13
A09	2452470	G	C	47	C	35	18
A09	2452557	C	T	60	T	36	29
A09	2452571	T	C	60	C	36	26
A09	2452644	A	C	57	C	36	25
A09	2452981	T	C	20	C	33	9
A09	2453007	C	T	39	T	33	22
A09	2453123	G	A	61	A	35	36
A09	2453147	T	G	62	G	34	31
A09	2453159	C	G	66	G	36	32
A09	2453377	A	G	93	G	37	45
A09	2453400	G	A	87	A	36	39
A09	2453412	C	A	81	A	36	35
A09	2453479	A	C	29	C	36	11
A09	2453579	C	A	68	A	36	54
A09	2453600	A	G	86	G	36	48
A09	2453656	G	A	23	A	34	9
A09	2453666	G	T	23	T	37	9
A09	2453683	G	A	29	A	37	11
A09	2453700	A	G	23	G	37	9
A09	2453790	A	G	39	G	33	15
A09	2453813	G	A	27	A	37	19
A09	2453842	A	G	70	G	36	39
A09	2453941	A	G	73	G	36	91
A09	2453977	A	G	67	G	35	127
A09	2454002	T	C	99	C	36	104
A09	2454098	G	A	65	A	36	40
A09	2454128	C	T	66	T	35	50
A09	2454173	C	T	56	T	36	54
A09	2454204	A	G	76	G	34	42
A09	2454243	G	C	79	C	36	42
A09	2454249	A	T	67	T	34	39
A09	2454257	T	G	31	G	36	31
A09	2454286	G	T	46	T	35	27
A09	2455158	A	T	36	T	37	16
A09	2455164	G	C	36	C	36	16
A09	2455196	T	A	33	A	36	16
A09	2455265	A	C	76	C	34	84
A09	2455520	A	G	94	G	35	61
A09	2455544	G	A	76	A	34	61
A09	2456196	C	T	23	T	36	24
A09	2457497	C	T	62	T	36	27
A09	2458455	C	A	65	A	37	34
A09	2458496	C	T	55	T	35	50
A09	2459029	T	A	47	A	36	24
A09	2460298	C	G	81	G	36	54
A09	2460325	G	C	88	C	36	54
A09	2460337	T	G	85	G	37	54
A09	2460352	G	A	72	A	35	54
A09	2460630	C	T	31	T	35	611
A09	2460672	A	T	87	T	36	753
A09	2460753	C	A	32	A	36	407
A09	2460777	G	R	99	G	36	227
A09	2460825	T	Y	53	T	36	65
A09	2461274	T	A	54	A	37	20
A09	2461753	A	T	52	T	37	28
A09	2461777	A	T	48	T	36	35
A09	2461786	T	C	78	C	37	57
A09	2462262	A	G	31	G	36	78
A09	2462277	A	G	64	G	35	90
A09	2462326	T	C	90	C	35	127
A09	2495345	A	G	43	G	36	16
A09	2495402	G	A	64	A	36	24
A09	2495418	A	G	69	G	35	28
A09	2495441	T	C	61	C	37	23
A09	2495450	C	A	54	A	34	23
A09	2495543	T	A	75	A	35	48
A09	2495548	T	C	87	C	36	49
A09	2495654	C	A	74	A	34	93
A09	2495715	T	C	93	C	35	110
A09	2495756	T	C	99	C	35	121
A09	2495813	T	C	67	C	35	100
A09	2499056	T	C	88	C	34	110
A09	2500305	G	A	38	A	38	14
A09	2500341	G	A	54	A	37	22
A09	2500419	G	A	65	A	37	36
A09	2502118	G	C	92	C	37	65
A09	2502412	G	C	31	C	36	13
A09	2502438	G	A	54	A	35	23
A09	2515877	T	C	67	C	35	69
A09	2515933	G	A	85	A	36	87
A09	2515969	C	T	65	T	35	93
A09	2516466	T	C	60	C	36	26
A09	2519779	A	G	83	G	36	54
A09	2519897	T	G	65	G	34	31
A09	2519918	C	T	43	T	36	20
A09	2519924	C	A	42	A	35	20
A09	2520423	A	C	99	C	36	99
A09	2520477	C	T	92	T	35	96
A09	2520611	G	A	84	A	36	63
A09	2520857	T	C	39	C	35	15
A09	2521256	T	C	66	C	36	56
A09	2521284	C	A	57	A	36	56
A09	2522649	A	T	92	T	36	138
A09	2522761	A	T	68	T	36	54
A09	2522815	T	C	99	C	37	89
A09	2522822	G	T	95	T	36	89
A09	2522863	A	T	82	T	36	61
A09	2522890	C	T	49	T	35	27
A09	2523141	C	G	48	G	37	18
A09	2523152	C	A	48	A	37	18
A09	2523889	A	T	34	T	34	13
A09	2523912	A	G	33	G	34	13
A09	2524181	C	T	83	T	37	45
A09	2524229	T	G	86	G	34	93
A09	2524342	G	A	75	A	35	131
A09	2524478	A	T	32	T	35	18
A09	2525759	C	T	74	T	37	88
A09	2525810	T	G	93	G	36	87
A09	2526025	T	C	95	C	37	51
A09	2526160	A	C	53	C	34	26
A09	2526205	A	G	30	G	35	17
A09	2526228	G	C	25	C	36	15
A09	2526416	C	G	43	G	36	16
A09	2527954	A	C	99	C	36	124
A09	2527960	T	C	99	C	35	128
A09	2527987	T	C	99	C	35	165
A09	2535806	C	T	45	T	32	19
A09	2535933	G	C	99	C	36	84
A09	2536076	G	A	62	A	36	574
A09	2536133	T	C	99	C	35	433
A09	2536373	T	C	78	C	35	115
A09	2536406	T	G	78	G	34	102
A09	2536499	G	A	85	A	36	208
A09	2536703	T	G	99	G	35	433
A09	2537407	T	C	82	C	36	50
A09	2537428	A	G	49	G	37	18
A09	2537543	T	C	48	C	37	19
A09	2537564	T	A	64	A	36	35
A09	2537694	C	T	66	T	35	85
A09	2537777	T	C	86	C	37	66
A09	2537786	G	C	88	C	36	73
A09	2537795	T	A	55	A	35	70
A09	2537825	T	G	87	G	36	95
A09	2537937	C	T	85	T	36	44
A09	2537942	T	G	88	G	35	43
A09	2537960	G	A	73	A	35	34
A09	2537983	G	T	61	T	36	27
A09	2538062	A	G	99	G	36	173
A09	2538205	C	G	75	G	35	255
A09	2538453	A	G	99	G	35	319
A09	2538878	T	C	99	C	36	484
A09	2538923	T	C	99	C	34	350
A09	2539830	C	A	33	A	35	13
A09	2540229	C	A	99	A	35	221
[truncated: 153,449 more rows]
