# Supplementary material for: Transcriptome Analysis of a Female-sterile Mutant (fsm) in Chinese Cabbage (Brassica campestris ssp. pekinensis)
Source: Front Plant Sci. 2017 Apr 10;8:546. doi: 10.3389/fpls.2017.00546 (PMC5385380; doi:10.3389/fpls.2017.00546)
Supplement: TABLE S4 — The SNPs specifically detected in the ‘FT’ library (XLS). [file Table_4.XLS]

## Sheet: F-Specific SNP
Chromosome	Coordinate	Ref_nucleotide	SNP_nucleotide	Code_Change	Amino acid_Change	Gene_ID	Mutation_type
A01	10006924	C	Y	--
A01	1011366	C	G	--
A01	1017350	C	T	GAC<->GAT;	D<->D;	Bra011695	Synonymous
A01	10203070	G	A	--
A01	10203112	A	T	--
A01	10203303	A	G	--
A01	10203315	A	C	--
A01	10203420	A	C	--
A01	10203438	C	G	--
A01	10203450	A	C	--
A01	10210568	A	M	--
A01	10210872	T	W	--
A01	10233745	T	Y	--
A01	1024222	T	G	GTG<->GGG;	V<->G;	Bra011693	Non-Synonymous
A01	1024237	C	T	TCC<->TTC;	S<->F;	Bra011693	Non-Synonymous
A01	1024270	T	C	ATT<->ACT;	I<->T;	Bra011693	Non-Synonymous
A01	1024277	C	A	CCC<->CCA;	P<->P;	Bra011693	Synonymous
A01	1024335	A	G	ACC<->GCC;	T<->A;	Bra011693	Non-Synonymous
A01	1024663	C	T	TCG<->TTG;	S<->L;	Bra011693	Non-Synonymous
A01	1026223	A	R	--
A01	1026830	C	T	--
A01	10272377	A	T	ACA<->ACT;	T<->T;	Bra026236	Synonymous
A01	10272393	C	T	CTA<->TTA;	L<->L;	Bra026236	Synonymous
A01	10278342	T	C	CTT<->CTC;	L<->L;	Bra026233	Synonymous
A01	10278365	G	A	CGA<->CAA;	R<->Q;	Bra026233	Non-Synonymous
A01	10278621	A	G	GCA<->GCG;	A<->A;	Bra026233	Synonymous
A01	10280829	A	G	--
A01	10282773	T	Y	--
A01	1028305	C	G	--
A01	10287426	T	Y	TTA<->CTA;	L<->L;	Bra026230	Synonymous
A01	10287780	A	C	CCA<->CCC;	P<->P;	Bra026230	Synonymous
A01	10287792	G	T	CTG<->CTT;	L<->L;	Bra026230	Synonymous
A01	10300208	C	Y	--
A01	10383708	A	G	TCA<->TCG;	S<->S;	Bra040108	Synonymous
A01	10383723	T	C	CAT<->CAC;	H<->H;	Bra040108	Synonymous
A01	10385658	C	T	--
A01	10385663	A	G	--
A01	10400776	G	R	--
A01	10406300	T	K	--
A01	10406623	C	T	--
A01	10407315	C	T	--
A01	1042192	T	C	--
A01	1042201	A	G	--
A01	10423284	T	A	--
A01	10423670	T	C	--
A01	10431292	C	T	AGC<->AGT;	S<->S;	Bra040102	Synonymous
A01	10431309	G	T	GGA<->GTA;	G<->V;	Bra040102	Non-Synonymous
A01	10432754	C	G	CCG<->CGG;	P<->R;	Bra040102	Non-Synonymous
A01	10433587	C	A	--
A01	10433617	T	C	--
A01	10438782	G	T	--
A01	10438817	A	G	--
A01	10439003	A	G	--
A01	10439020	T	A	--
A01	1044795	T	A	GTT<->GTA;	V<->V;	Bra011689	Synonymous
A01	1044811	C	T	CTG<->TTG;	L<->L;	Bra011689	Synonymous
A01	1044831	A	G	AAA<->AAG;	K<->K;	Bra011689	Synonymous
A01	10483615	G	A	--
A01	10483653	G	T	--
A01	1053095	A	T	GCA<->GCT;	A<->A;	Bra011688	Synonymous
A01	1053102	G	A	GTG<->ATG;	V<->M;	Bra011688	Non-Synonymous
A01	10536599	A	W	--
A01	10538605	T	Y	--
A01	10538611	T	W	--
A01	1054108	G	T	AGG<->ATG;	R<->M;	Bra011688	Non-Synonymous
A01	1055336	A	T	CGA<->CGT;	R<->R;	Bra011688	Synonymous
A01	1055357	T	C	GAT<->GAC;	D<->D;	Bra011688	Synonymous
A01	1055563	A	G	AGA<->AGG;	R<->R;	Bra011688	Synonymous
A01	1059091	T	C	--
A01	1059499	A	T	--
A01	1059505	A	G	--
A01	1059675	C	T	--
A01	1059804	T	C	--
A01	1059908	T	C	--
A01	1060051	T	G	--
A01	10628254	A	R	--
A01	10628383	T	Y	CGT<->CGC;	R<->R;	Bra038503	Synonymous
A01	10630646	A	C	--
A01	1063275	A	C	--
A01	1063344	C	T	--
A01	1063386	T	G	--
A01	1064598	G	T	TCG<->TCT;	S<->S;	Bra011684	Synonymous
A01	1064787	C	G	CGT<->GGT;	R<->G;	Bra011684	Non-Synonymous
A01	1065964	A	G	TCA<->TCG;	S<->S;	Bra011684	Synonymous
A01	1065985	C	A	CTC<->CTA;	L<->L;	Bra011684	Synonymous
A01	10685222	C	G	CCC<->GCC;	P<->A;	Bra038492	Non-Synonymous
A01	1069227	T	A	CTT<->CTA;	L<->L;	Bra011683	Synonymous
A01	10715308	G	T	--
A01	10717824	C	T	--
A01	10717873	T	G	--
A01	10720641	G	A	--
A01	10720742	G	A	--
A01	10725454	T	C	TCT<->TCC;	S<->S;	Bra038486	Synonymous
A01	10733398	G	T	GGA<->GTA;	G<->V;	Bra038484	Non-Synonymous
A01	10733494	T	G	CTC<->CGC;	L<->R;	Bra038484	Non-Synonymous
A01	10738317	G	C	--
A01	10743547	T	G	TTT<->TGT;	F<->C;	Bra038481	Non-Synonymous
A01	10763026	A	C	--
A01	10775423	A	G	TTA<->TTG;	L<->L;	Bra038475	Synonymous
A01	10775431	G	T	--
A01	10795117	T	Y	GTG<->GCG;	V<->A;	Bra038470	Non-Synonymous
A01	10849149	C	T	--
A01	10849171	C	T	--
A01	10875236	G	T	GCT<->TCT;	A<->S;	Bra038462	Non-Synonymous
A01	10875305	A	C	AGC<->CGC;	S<->R;	Bra038462	Non-Synonymous
A01	10878295	T	Y	--
A01	10878384	C	T	--
A01	10878409	A	C	--
A01	10878445	G	A	--
A01	10879403	G	R	--
A01	10894770	A	G	TCA<->TCG;	S<->S;	Bra038459	Synonymous
A01	10894797	T	C	GTT<->GTC;	V<->V;	Bra038459	Synonymous
A01	10894837	C	T	CAT<->TAT;	H<->Y;	Bra038459	Non-Synonymous
A01	10895987	T	A	CCT<->CCA;	P<->P;	Bra038459	Synonymous
A01	10896002	T	A	ATT<->ATA;	I<->I;	Bra038459	Synonymous
A01	10897040	G	C	--
A01	10897945	T	W	--
A01	10909306	A	G	--
A01	10931495	G	A	--
A01	10931506	C	T	--
A01	10959377	C	G	--
A01	10963086	T	A	--
A01	10967436	T	C	CAT<->CAC;	H<->H;	Bra038446	Synonymous
A01	10969853	T	C	--
A01	11008600	G	A	--
A01	11008719	T	C	--
A01	11008807	T	G	--
A01	11008924	G	T	--
A01	11009989	G	A	--
A01	11035212	T	W	--
A01	11041240	G	S	--
A01	11041262	G	S	--
A01	11041304	C	M	--
A01	11041314	C	G	--
A01	11042000	C	T	--
A01	11042477	A	W	--
A01	11042483	A	M	--
A01	11042525	G	R	--
A01	11042531	G	R	--
A01	11042560	A	W	--
A01	11043356	A	M	--
A01	11043362	A	W	--
A01	11043375	C	Y	--
A01	11043626	C	S	--
A01	11043635	G	R	--
A01	11043649	G	R	--
A01	11043690	T	G	--
A01	11043695	C	S	--
A01	1104524	G	C	--
A01	11048572	C	T	--
A01	11051390	A	T	--
A01	11097154	G	C	--
A01	11107510	C	T	--
A01	11109467	T	K	--
A01	11109599	A	M	--
A01	11203619	G	A	--
A01	11204210	G	A	--
A01	11205590	T	G	--
A01	11205906	G	A	--
A01	11206075	A	G	--
A01	11244339	A	C	--
A01	11255046	T	C	--
A01	11255188	T	A	--
A01	11286960	C	Y	--
A01	11289177	A	W	--
A01	11290020	A	M	--
A01	11296964	G	S	--
A01	11297701	A	M	--
A01	11360054	A	R	--
A01	11385305	A	G	--
A01	11386863	A	G	--
A01	11393446	C	T	--
A01	11393465	G	T	--
A01	11393471	G	A	--
A01	11393501	A	C	--
A01	11393521	C	T	--
A01	11395006	G	A	--
A01	11511775	C	A	GCT<->GAT;	A<->D;	Bra039538	Non-Synonymous
A01	11516967	T	C	GCT<->GCC;	A<->A;	Bra039540	Synonymous
A01	11559467	G	R	GGA<->AGA;	G<->R;	Bra039546	Non-Synonymous
A01	11559564	T	W	ATA<->AAA;	I<->K;	Bra039546	Non-Synonymous
A01	11575732	G	C	--
A01	11579173	C	Y	--
A01	11579222	A	C	--
A01	11580048	C	T	--
A01	11580832	G	A	--
A01	11581080	G	A	--
A01	11605571	C	T	--
A01	11605618	A	T	--
A01	11659362	T	A	--
A01	11659408	G	A	--
A01	11695477	A	G	AAG<->AGG;	K<->R;	Bra039561	Non-Synonymous
A01	11742697	C	T	TTC<->TTT;	F<->F;	Bra039566	Synonymous
A01	11745437	C	T	--
A01	11785324	G	R	--
A01	11785356	C	M	--
A01	11785370	T	Y	--
A01	11785379	C	S	--
A01	11785663	A	R	--
A01	11819076	T	A	--
A01	11819195	G	A	--
A01	11819876	G	A	--
A01	11819915	T	A	--
A01	11820647	G	A	--
A01	11823391	G	T	--
A01	11823850	G	A	--
A01	11825028	A	T	--
A01	1183520	G	T	AGC<->ATC;	S<->I;	Bra011665	Non-Synonymous
A01	1183633	A	T	ACG<->TCG;	T<->S;	Bra011665	Non-Synonymous
A01	1183674	T	C	AAT<->AAC;	N<->N;	Bra011665	Synonymous
A01	1183684	A	C	ATA<->CTA;	I<->L;	Bra011665	Non-Synonymous
A01	1183695	C	T	GTC<->GTT;	V<->V;	Bra011665	Synonymous
A01	1183702	T	C	TAC<->CAC;	Y<->H;	Bra011665	Non-Synonymous
A01	1185912	T	A	CAT<->CAA;	H<->Q;	Bra011665	Non-Synonymous
A01	1185940	G	A	GCC<->ACC;	A<->T;	Bra011665	Non-Synonymous
A01	1185945	C	T	ACC<->ACT;	T<->T;	Bra011665	Synonymous
A01	1186192	G	T	GTT<->TTT;	V<->F;	Bra011665	Non-Synonymous
A01	1186236	C	T	CTC<->CTT;	L<->L;	Bra011665	Synonymous
A01	1186249	C	T	CTG<->TTG;	L<->L;	Bra011665	Synonymous
A01	118628	A	T	--
A01	1186525	C	T	CAT<->TAT;	H<->Y;	Bra011665	Non-Synonymous
A01	1186532	G	C	CGG<->CCG;	R<->P;	Bra011665	Non-Synonymous
A01	1186635	T	G	CTT<->CTG;	L<->L;	Bra011665	Synonymous
A01	1186752	T	G	AAT<->AAG;	N<->K;	Bra011665	Non-Synonymous
A01	1186773	G	T	CTG<->CTT;	L<->L;	Bra011665	Synonymous
A01	1186806	C	A	GAC<->GAA;	D<->E;	Bra011665	Non-Synonymous
A01	118792	G	A	GTG<->GTA;	V<->V;	Bra011878	Synonymous
A01	118810	C	T	ACC<->ACT;	T<->T;	Bra011878	Synonymous
A01	1188233	T	C	AGT<->AGC;	S<->S;	Bra011665	Synonymous
A01	1188243	C	T	CGT<->TGT;	R<->C;	Bra011665	Non-Synonymous
A01	1188282	C	A	CCT<->ACT;	P<->T;	Bra011665	Non-Synonymous
A01	11888601	G	A	--
A01	11888636	G	A	--
A01	11888674	A	G	--
A01	1189260	C	G	--
A01	1189279	A	G	--
A01	1190769	G	S	--
A01	11917194	T	C	--
A01	11930973	A	G	--
A01	11931060	A	G	--
A01	11931407	T	G	--
A01	11931692	T	Y	--
A01	11931964	G	K	--
A01	11932342	G	A	ACG<->ACA;	T<->T;	Bra036914	Synonymous
A01	11932740	A	G	GAT<->GGT;	D<->G;	Bra036914	Non-Synonymous
A01	11933007	G	T	--
A01	11933192	G	T	GTA<->TTA;	V<->L;	Bra036914	Non-Synonymous
A01	11933436	A	G	--
A01	119491	G	A	GAG<->GAA;	E<->E;	Bra011878	Synonymous
A01	11954740	A	G	--
A01	11954776	G	K	--
A01	11954863	A	R	--
A01	11966568	G	R	--
A01	11972876	C	T	--
A01	11994587	T	A	--
A01	1206364	A	C	--
A01	120692	G	A	--
A01	120710	A	G	--
A01	120716	G	A	--
A01	120728	T	A	--
A01	12073852	G	A	--
A01	1210180	C	A	--
A01	121126	G	A	--
A01	1216694	C	A	--
A01	12185073	G	R	--
A01	12185106	T	Y	--
A01	12185117	G	S	--
A01	12185161	G	R	--
A01	12185170	T	K	--
A01	12185181	G	R	--
A01	12185222	G	K	--
A01	12203131	A	G	--
A01	1223633	T	C	--
A01	12241175	G	R	--
A01	12241284	A	G	--
A01	12241340	C	T	--
A01	12244327	T	G	--
A01	12244535	T	C	CTT<->CTC;	L<->L;	Bra036881	Synonymous
A01	12244548	G	A	GAC<->AAC;	D<->N;	Bra036881	Non-Synonymous
A01	12262646	T	G	--
A01	12279783	G	A	--
A01	12280026	G	A	TCG<->TCA;	S<->S;	Bra036877	Synonymous
A01	12339904	G	T	--
A01	12361291	C	T	--
A01	12361325	T	A	--
A01	12361387	G	T	--
A01	12384234	T	G	TGG<->GGG;	W<->G;	Bra036868	Non-Synonymous
A01	12394927	G	T	--
A01	1240628	C	T	ACC<->ATC;	T<->I;	Bra011654	Non-Synonymous
A01	12409930	A	R	AAG<->GAG;	K<->E;	Bra036865	Non-Synonymous
A01	12420028	G	A	--
A01	12463515	G	A	--
A01	12463553	G	C	--
A01	12463577	G	T	--
A01	1246493	T	K	--
A01	1247821	C	A	--
A01	124930	T	A	--
A01	124969	T	A	--
A01	1250489	A	C	CCA<->CCC;	P<->P;	Bra011651	Synonymous
A01	1250531	A	T	GGA<->GGT;	G<->G;	Bra011651	Synonymous
A01	1250996	G	C	--
A01	1251682	C	S	--
A01	1251893	A	M	--
A01	1252041	T	A	--
A01	12539076	T	C	--
A01	12539099	A	G	--
A01	125477	T	G	--
A01	1259334	T	Y	CTG<->CCG;	L<->P;	Bra011649	Non-Synonymous
A01	12612329	T	Y	--
A01	12612739	G	T	--
A01	12613389	G	S	--
A01	12614162	G	R	--
A01	12614221	T	Y	--
A01	12614296	T	K	--
A01	12614302	C	Y	--
A01	12614322	G	T	--
A01	12614327	G	T	--
A01	126481	C	G	--
A01	126521	A	G	--
A01	126663	A	G	--
A01	126807	G	T	--
A01	127086	A	T	--
A01	127596	T	G	--
A01	127608	T	G	--
A01	127662	G	A	--
A01	127788	A	C	--
A01	127814	G	C	--
A01	1278446	G	A	--
A01	1278464	C	T	--
A01	12787007	A	W	--
A01	12787041	G	R	--
A01	12787107	C	Y	--
A01	12787215	T	Y	--
A01	127986	C	T	--
A01	128022	G	A	--
A01	128695	G	T	--
A01	128730	A	G	--
A01	1289927	C	A	--
A01	1289939	C	A	--
A01	129058	A	T	--
A01	129108	G	A	--
A01	12927101	C	A	--
A01	1292806	G	R	--
A01	12962246	C	A	--
A01	12962295	C	T	--
A01	1297645	A	M	--
A01	1299725	T	Y	ATT<->ATC;	I<->I;	Bra011642	Synonymous
A01	131319	T	A	--
A01	13149609	A	G	--
A01	13150504	G	A	--
A01	13155941	T	W	--
A01	13192203	C	A	--
A01	133321	C	T	--
A01	1333477	C	S	--
A01	1333503	A	W	--
A01	1333575	A	W	--
A01	13342930	C	Y	TAC<->TAT;	Y<->Y;	Bra033819	Synonymous
A01	13342935	A	W	CAA<->CTA;	Q<->L;	Bra033819	Non-Synonymous
A01	1334453	G	S	--
A01	1334870	A	G	--
A01	1337809	C	Y	--
A01	1343046	C	T	--
A01	1343054	T	C	--
A01	1343068	A	G	--
A01	1343077	A	G	--
A01	1343104	A	T	--
A01	13446141	T	W	TCG<->ACG;	S<->T;	Bra033809	Non-Synonymous
A01	13453302	G	R	--
A01	13453320	A	W	--
A01	13453326	T	K	--
A01	13453341	G	R	--
A01	13453425	G	R	--
A01	134540	C	T	--
A01	134672	G	A	--
A01	13496303	G	A	--
A01	135160	T	W	--
A01	13541920	G	A	--
A01	13541951	G	T	--
A01	13542505	C	Y	--
A01	13542553	A	R	--
A01	13542586	G	R	--
A01	13576586	A	M	--
A01	13576605	A	W	--
A01	13576617	T	W	--
A01	13576650	G	R	--
A01	13576699	T	Y	--
A01	13642356	G	A	GTG<->ATG;	V<->M;	Bra033791	Non-Synonymous
A01	137469	C	Y	GTC<->GTT;	V<->V;	Bra011871	Synonymous
A01	1376118	A	G	--
A01	1380287	A	G	--
A01	13885599	G	C	--
A01	13893853	A	G	TTA<->TTG;	L<->L;	Bra033767	Synonymous
A01	13922924	T	A	--
A01	13922955	T	A	--
A01	13923057	T	C	--
A01	13934747	C	T	--
A01	13937899	G	A	--
A01	13937934	C	A	--
A01	14002807	A	G	--
A01	1401022	A	C	--
A01	1402852	C	T	CCC<->CTC;	P<->L;	Bra011615	Non-Synonymous
A01	1404695	T	C	GCT<->GCC;	A<->A;	Bra011615	Synonymous
A01	1404776	C	T	GGC<->GGT;	G<->G;	Bra011615	Synonymous
A01	1404794	C	T	AAC<->AAT;	N<->N;	Bra011615	Synonymous
A01	1404827	T	A	GCT<->GCA;	A<->A;	Bra011615	Synonymous
A01	1406363	A	G	--
A01	1406393	A	C	--
A01	1408069	C	S	--
A01	1408361	T	Y	--
A01	1411531	T	W	--
A01	14122372	G	R	--
A01	141643	T	A	--
A01	14173472	A	G	--
A01	14173490	C	A	--
A01	1421958	T	G	--
A01	14252894	G	A	--
A01	14252905	G	A	--
A01	14253033	T	C	--
A01	1433101	A	G	--
A01	1433146	A	G	--
A01	14378202	C	M	--
A01	14378423	A	G	--
A01	14382125	T	K	--
A01	14396541	A	G	--
A01	14398221	G	A	--
A01	14398320	A	G	--
A01	14409214	A	G	--
A01	14409236	G	C	--
A01	14409472	A	G	--
A01	14409481	T	C	--
A01	14409540	T	C	--
A01	14409579	G	T	--
A01	14409668	G	A	--
A01	14409676	G	A	--
A01	14409681	A	G	--
A01	14409882	A	G	--
A01	14409989	C	T	--
A01	14410085	A	G	--
A01	14416226	G	A	GCG<->GCA;	A<->A;	Bra029929	Synonymous
A01	14416233	T	C	TTG<->CTG;	L<->L;	Bra029929	Synonymous
A01	14416694	C	T	TTC<->TTT;	F<->F;	Bra029929	Synonymous
A01	14417963	C	T	--
A01	14417973	C	T	ACC<->ACT;	T<->T;	Bra029930	Synonymous
A01	14417994	G	A	AAG<->AAA;	K<->K;	Bra029930	Synonymous
A01	14419645	A	R	--
A01	14488364	A	G	--
A01	14488379	T	C	--
A01	14488400	T	C	--
A01	14488421	G	T	--
A01	14488427	C	T	--
A01	14488523	T	A	--
A01	14502057	T	G	GCT<->GCG;	A<->A;	Bra029937	Synonymous
A01	14502082	C	G	CTC<->GTC;	L<->V;	Bra029937	Non-Synonymous
A01	14502646	A	G	GTA<->GTG;	V<->V;	Bra029937	Synonymous
A01	1451679	A	G	--
A01	1452123	T	C	--
A01	1452212	A	G	--
A01	1452230	A	G	--
A01	1452318	C	A	--
A01	1452377	G	A	--
A01	1452417	T	A	--
A01	1452453	C	T	--
A01	1452462	T	C	--
A01	1453411	G	A	--
A01	1457471	A	G	ACC<->GCC;	T<->A;	Bra011602	Non-Synonymous
A01	1458192	T	C	CTT<->CCT;	L<->P;	Bra011601	Non-Synonymous
A01	1458217	A	G	CGA<->CGG;	R<->R;	Bra011601	Synonymous
A01	1458778	C	T	--
A01	14646392	G	T	--
A01	14648544	T	A	--
A01	14650186	A	G	--
A01	14650198	C	A	--
A01	14650357	G	A	--
A01	14650383	A	G	--
A01	14652813	A	T	--
A01	1466484	G	A	AGC<->AAC;	S<->N;	Bra011600	Non-Synonymous
A01	1468258	T	C	CCT<->CCC;	P<->P;	Bra011600	Synonymous
A01	1468263	A	G	AAT<->AGT;	N<->S;	Bra011600	Non-Synonymous
A01	14711299	G	A	--
A01	1474640	T	W	--
A01	1475216	G	A	--
A01	14772735	C	S	--
A01	14782208	A	G	--
A01	14782324	G	A	--
A01	14782335	A	G	--
A01	14798077	G	T	--
A01	14800487	A	C	--
A01	14822630	A	R	--
A01	14827989	G	A	--
A01	14828490	A	W	--
A01	14828908	T	C	--
A01	14829895	C	T	--
A01	14830173	A	G	--
A01	1484585	G	A	--
A01	1485103	G	C	--
A01	1486164	C	A	--
A01	1486169	C	G	--
A01	1488208	A	G	GAA<->GAG;	E<->E;	Bra011597	Synonymous
A01	1488214	G	A	GAG<->GAA;	E<->E;	Bra011597	Synonymous
A01	14888708	C	T	--
A01	14889031	T	W	--
A01	14898164	G	C	--
A01	149075	T	W	--
A01	149085	G	K	--
A01	149138	T	K	--
A01	14927844	T	C	--
A01	14930779	C	T	--
A01	14935326	T	C	--
A01	14935342	A	T	--
A01	14935918	G	T	--
A01	14935926	C	T	--
A01	14935946	T	G	--
A01	14936185	G	C	--
A01	14936633	T	A	--
A01	14937195	T	A	--
A01	14937245	A	G	--
A01	14939169	T	Y	CGT<->CGC;	R<->R;	Bra029984	Synonymous
A01	14939543	G	A	--
A01	14943950	C	T	TAC<->TAT;	Y<->Y;	Bra029985	Synonymous
A01	14944041	A	T	AAT<->TAT;	N<->Y;	Bra029985	Non-Synonymous
A01	14944153	T	A	TTT<->TAT;	F<->Y;	Bra029985	Non-Synonymous
A01	15057114	G	A	--
A01	15076015	A	G	--
A01	1513700	C	M	--
A01	15143879	A	R	--
A01	15156	G	A	CCG<->CCA;	P<->P;	Bra011900	Synonymous
A01	1516331	G	A	--
A01	151662	A	G	GGA<->GGG;	G<->G;	Bra011865	Synonymous
A01	151749	C	T	CGC<->CGT;	R<->R;	Bra011865	Synonymous
A01	15175752	A	G	--
A01	15175770	T	C	--
A01	15175804	A	G	--
A01	15175985	C	T	--
A01	15176027	C	T	--
A01	151767	G	A	AGG<->AGA;	R<->R;	Bra011865	Synonymous
A01	151887	G	A	TCG<->TCA;	S<->S;	Bra011865	Synonymous
A01	15197315	G	T	--
A01	152034	T	G	GCT<->GCG;	A<->A;	Bra011865	Synonymous
A01	152043	G	C	ACG<->ACC;	T<->T;	Bra011865	Synonymous
A01	152067	C	T	GCC<->GCT;	A<->A;	Bra011865	Synonymous
A01	152073	C	T	TTC<->TTT;	F<->F;	Bra011865	Synonymous
A01	152166	T	C	AAT<->AAC;	N<->N;	Bra011865	Synonymous
A01	15228297	A	R	--
A01	152355	T	C	CCT<->CCC;	P<->P;	Bra011865	Synonymous
A01	152406	T	C	GTT<->GTC;	V<->V;	Bra011865	Synonymous
A01	1529340	C	T	TCC<->TCT;	S<->S;	Bra011589	Synonymous
A01	152952	T	C	TTA<->CTA;	L<->L;	Bra011865	Synonymous
A01	1530850	T	C	TTC<->TCC;	F<->S;	Bra011588	Non-Synonymous
A01	1530872	T	C	ATT<->ATC;	I<->I;	Bra011588	Synonymous
A01	1530929	T	A	GAT<->GAA;	D<->E;	Bra011588	Non-Synonymous
A01	1531892	A	G	TCA<->TCG;	S<->S;	Bra011588	Synonymous
A01	1531913	G	C	GCG<->GCC;	A<->A;	Bra011588	Synonymous
A01	1531921	G	A	CGG<->CAG;	R<->Q;	Bra011588	Non-Synonymous
A01	1532885	A	G	AAA<->AAG;	K<->K;	Bra011588	Synonymous
A01	15358095	A	G	--
A01	15358115	T	C	--
A01	15358120	T	C	--
A01	15358134	A	C	--
A01	15358197	A	C	--
A01	15358240	A	C	--
A01	15358248	T	C	--
A01	15358258	A	G	--
A01	15358292	G	T	--
A01	15372429	G	K	--
A01	1539220	C	T	--
A01	1540431	A	G	AAA<->AAG;	K<->K;	Bra011586	Synonymous
A01	1541349	G	C	--
A01	1541360	G	A	--
A01	15425201	G	C	GCT<->CCT;	A<->P;	Bra038868	Non-Synonymous
A01	15425306	T	G	TAT<->GAT;	Y<->D;	Bra038868	Non-Synonymous
A01	15425350	T	C	AAT<->AAC;	N<->N;	Bra038868	Synonymous
A01	15425747	T	C	TAG<->CAG;	U<->Q;	Bra038868	Non-Synonymous
A01	15425764	T	C	--
A01	15425770	T	C	--
A01	1545259	C	S	--
A01	1545321	C	T	--
A01	1545386	G	A	--
A01	1545392	T	A	--
A01	15454573	C	G	--
A01	15454581	A	T	--
A01	15454846	A	C	--
A01	154979	T	G	--
A01	15514818	C	M	CAA<->AAA;	Q<->K;	Bra038881	Non-Synonymous
A01	15515550	G	R	--
A01	15515610	C	G	--
A01	15515959	A	G	--
A01	15515986	A	C	--
A01	15515999	A	G	--
A01	15516594	A	M	--
A01	15516962	T	A	TGC<->AGC;	C<->S;	Bra038881	Non-Synonymous
A01	15517407	G	A	ACG<->ACA;	T<->T;	Bra038881	Synonymous
A01	15517452	C	T	TCC<->TCT;	S<->S;	Bra038881	Synonymous
A01	15517469	A	R	--
A01	15517537	G	S	--
A01	15517858	A	T	--
A01	15517896	A	G	--
A01	15517980	C	G	--
A01	15531060	C	G	--
A01	15531090	A	G	--
A01	15531111	A	M	--
A01	15540126	C	T	--
A01	15540136	C	A	--
A01	15540182	A	T	--
A01	15574626	C	G	AAC<->AAG;	N<->K;	Bra038887	Non-Synonymous
A01	15574703	T	C	--
A01	15576238	C	M	--
A01	15576256	C	K	--
A01	15576311	A	R	--
A01	15576323	C	M	--
A01	15600693	C	S	--
A01	15607981	A	G	--
A01	15622333	G	K	--
A01	15622662	G	S	--
A01	15622837	T	W	TCC<->ACC;	S<->T;	Bra038895	Non-Synonymous
A01	15637177	C	T	ACC<->ATC;	T<->I;	Bra038898	Non-Synonymous
A01	15638895	C	T	ACC<->ACT;	T<->T;	Bra038898	Synonymous
A01	15638953	C	G	CTC<->GTC;	L<->V;	Bra038898	Non-Synonymous
A01	15653981	A	W	--
A01	15656922	G	A	--
A01	15660683	T	K	--
A01	15661634	T	Y	TTG<->TCG;	L<->S;	Bra038904	Non-Synonymous
A01	15662119	G	K	--
A01	15666647	C	A	--
A01	15667256	G	A	--
A01	15667265	T	A	--
A01	15667409	A	G	--
A01	15684286	C	Y	--
A01	15684407	C	S	--
A01	15702510	G	C	--
A01	15702868	T	G	--
A01	15733692	A	G	--
A01	15734351	A	G	--
A01	15734743	G	T	--
A01	15751271	G	T	--
A01	15751634	A	G	--
A01	15752051	T	Y	--
A01	15752071	T	K	--
A01	15752215	G	R	--
A01	15752614	T	Y	--
A01	15752623	G	R	--
A01	15778215	G	A	--
A01	15791257	T	G	--
A01	15791303	T	A	--
A01	15802359	A	C	--
A01	15824606	A	C	--
A01	15858156	A	G	--
A01	15860303	G	A	--
A01	15864746	C	G	ACC<->ACG;	T<->T;	Bra035458	Synonymous
A01	15864985	C	A	ACG<->AAG;	T<->K;	Bra035458	Non-Synonymous
A01	15869918	A	C	--
A01	15880789	C	T	--
A01	15880842	G	A	--
A01	15920373	C	Y	--
A01	15920382	T	C	--
A01	15921630	G	T	--
A01	15921662	G	A	--
A01	15921668	C	T	--
A01	15925718	C	A	--
A01	15927959	C	T	--
A01	15928366	A	T	--
A01	15947535	A	G	--
A01	15947996	C	M	--
A01	15948915	T	C	--
A01	15954756	C	T	--
A01	1604517	G	A	CAG<->CAA;	Q<->Q;	Bra011577	Synonymous
A01	1605133	T	A	GCT<->GCA;	A<->A;	Bra011577	Synonymous
A01	1606186	A	G	TCA<->TCG;	S<->S;	Bra011577	Synonymous
A01	1606456	A	C	AAA<->ACA;	K<->T;	Bra011577	Non-Synonymous
A01	1606900	T	C	TTG<->CTG;	L<->L;	Bra011577	Synonymous
A01	1606932	T	C	AGT<->AGC;	S<->S;	Bra011577	Synonymous
A01	1607163	G	A	AAG<->AAA;	K<->K;	Bra011577	Synonymous
A01	1608112	G	A	--
A01	1608139	A	G	--
A01	16097485	G	T	--
A01	16097806	A	C	--
A01	16097843	G	T	--
A01	16098169	A	G	--
A01	16098181	C	A	--
A01	16098330	G	T	--
A01	16098379	G	A	--
A01	16098731	A	C	--
A01	16098757	A	G	--
A01	16098772	G	C	--
A01	16099358	G	A	--
A01	16104262	A	G	--
A01	16104277	T	C	--
A01	16104533	A	T	--
A01	16104703	C	T	--
A01	16167925	G	T	TGG<->TTG;	W<->L;	Bra035433	Non-Synonymous
A01	1619009	G	R	--
A01	1620058	A	T	--
A01	16231123	C	M	--
A01	16232141	G	K	--
A01	16237644	T	W	--
A01	16255092	T	Y	--
A01	16255204	G	K	--
A01	16276196	T	K	--
A01	16276437	T	Y	GTT<->GTC;	V<->V;	Bra035422	Synonymous
A01	1628926	T	C	--
A01	1629004	G	A	--
A01	1629019	G	A	--
A01	1629841	C	A	--
A01	1629913	G	A	--
A01	1629952	A	C	--
A01	1629958	G	A	--
A01	16299717	T	A	--
A01	16302937	G	C	--
A01	16320911	C	G	--
A01	16320932	C	T	--
A01	16327178	G	K	--
A01	1633216	G	A	--
A01	16335	T	C	TTT<->TTC;	F<->F;	Bra011900	Synonymous
A01	163493	A	R	GCA<->GCG;	A<->A;	Bra011863	Synonymous
A01	163523	T	Y	AAT<->AAC;	N<->N;	Bra011863	Synonymous
A01	16362691	G	K	GCC<->TCC;	A<->S;	Bra035412	Non-Synonymous
A01	16362802	G	S	GAC<->CAC;	D<->H;	Bra035412	Non-Synonymous
A01	16362862	C	M	CAA<->AAA;	Q<->K;	Bra035412	Non-Synonymous
A01	16362907	G	S	GTT<->CTT;	V<->L;	Bra035412	Non-Synonymous
A01	16362942	T	K	GTT<->GTG;	V<->V;	Bra035412	Synonymous
A01	16363219	G	R	GTC<->ATC;	V<->I;	Bra035412	Non-Synonymous
A01	16363233	A	R	CGA<->CGG;	R<->R;	Bra035412	Synonymous
A01	16363455	G	T	AAG<->AAT;	K<->N;	Bra035412	Non-Synonymous
A01	1637883	C	T	CTG<->TTG;	L<->L;	Bra011570	Synonymous
A01	1638260	T	C	ACT<->ACC;	T<->T;	Bra011570	Synonymous
A01	1638282	C	G	CAG<->GAG;	Q<->E;	Bra011570	Non-Synonymous
A01	1638287	C	A	AAC<->AAA;	N<->K;	Bra011570	Non-Synonymous
A01	16406130	T	G	--
A01	16487259	G	R	--
A01	16487285	A	R	--
A01	16496302	T	K	--
A01	16496315	A	R	--
A01	16496374	G	R	--
A01	16496384	G	R	--
A01	1650089	T	Y	--
A01	1656307	T	A	GGT<->GGA;	G<->G;	Bra011565	Synonymous
A01	1656328	G	A	GTG<->GTA;	V<->V;	Bra011565	Synonymous
A01	1656640	G	A	AAG<->AAA;	K<->K;	Bra011565	Synonymous
A01	16585215	A	R	--
A01	16590063	T	C	--
A01	16590081	G	A	--
A01	16590099	C	T	--
A01	16591412	A	G	--
A01	16603823	G	A	--
A01	16604466	A	G	--
A01	16607496	C	T	--
A01	16607524	T	C	--
A01	16607530	C	T	--
A01	16614461	C	M	--
A01	16614470	G	K	--
A01	16614551	G	R	--
A01	16620347	C	T	--
A01	16620391	G	A	--
A01	16620495	T	G	--
A01	16620525	G	T	--
A01	16620588	T	G	--
A01	16620610	A	G	--
A01	16671830	A	G	ACA<->ACG;	T<->T;	Bra031514	Synonymous
A01	16671951	G	C	GAA<->CAA;	E<->Q;	Bra031514	Non-Synonymous
A01	16703699	C	S	--
A01	16703710	A	W	--
A01	16703736	G	R	--
A01	16703743	G	K	--
A01	16703773	A	W	--
A01	16706813	T	C	--
A01	16717903	G	T	--
A01	16740491	C	T	--
A01	16754204	A	C	--
A01	16766764	A	G	--
A01	1681236	C	A	CTC<->ATC;	L<->I;	Bra011560	Non-Synonymous
A01	1681427	G	C	--
A01	16838072	G	T	--
A01	16847450	A	C	--
A01	16847456	A	C	--
A01	16847499	G	C	--
A01	16854613	A	G	AAA<->AAG;	K<->K;	Bra031487	Synonymous
A01	16854675	A	T	--
A01	16854705	A	T	--
A01	16854755	A	G	--
A01	1686651	G	A	--
A01	1686689	C	T	--
A01	16872921	C	G	CAA<->GAA;	Q<->E;	Bra031484	Non-Synonymous
A01	1688384	G	A	--
A01	16889321	A	R	--
A01	1689249	G	A	--
A01	1689364	G	A	--
A01	1695227	T	Y	--
A01	16957087	A	G	--
A01	16957195	C	T	--
A01	16957431	C	T	--
A01	16957517	C	G	--
A01	16992519	A	G	--
A01	16992576	A	G	--
A01	16993962	C	T	--
A01	16994067	A	G	--
A01	17001637	T	A	--
A01	17011143	C	S	--
A01	17011327	G	R	GGC<->GAC;	G<->D;	Bra031471	Non-Synonymous
A01	17011441	G	R	GGG<->GAG;	G<->E;	Bra031471	Non-Synonymous
A01	17011651	T	W	--
A01	17031880	G	A	--
A01	17056971	A	C	--
A01	17061571	C	A	--
A01	17061850	T	C	--
A01	17063251	C	T	--
A01	17063349	G	A	--
A01	17063907	C	G	--
A01	17063912	A	T	--
A01	1707083	T	C	ATC<->ACC;	I<->T;	Bra011554	Non-Synonymous
A01	1707111	C	T	TCC<->TCT;	S<->S;	Bra011554	Synonymous
A01	1707286	G	C	GAT<->CAT;	D<->H;	Bra011554	Non-Synonymous
A01	1708099	A	G	ACT<->GCT;	T<->A;	Bra011554	Non-Synonymous
A01	1709526	C	G	ATC<->ATG;	I<->M;	Bra011554	Non-Synonymous
A01	1709562	A	T	--
A01	1709578	A	C	--
A01	17101257	T	G	--
A01	1712320	A	C	--
A01	1713414	C	T	--
A01	1713440	G	A	--
A01	17138518	T	C	--
A01	17138903	T	C	--
A01	17139107	G	A	--
A01	17139142	G	A	--
A01	17139176	T	C	--
A01	17148720	G	R	--
A01	17148795	G	R	--
A01	17149093	T	C	--
A01	1715764	C	A	--
A01	17159430	A	G	--
A01	1716476	T	Y	--
A01	1716557	A	M	--
A01	1717978	C	A	--
A01	17181208	G	S	--
A01	1720122	A	R	--
A01	17222208	T	C	--
A01	17222699	T	A	GCT<->GCA;	A<->A;	Bra031445	Synonymous
A01	17231028	T	A	GCT<->GCA;	A<->A;	Bra031444	Synonymous
A01	17231035	T	C	TCT<->CCT;	S<->P;	Bra031444	Non-Synonymous
A01	17231089	C	G	CGT<->GGT;	R<->G;	Bra031444	Non-Synonymous
A01	17244724	A	G	--
A01	17268085	C	G	--
A01	1728128	C	G	--
A01	17284	G	C	GGG<->GCG;	G<->A;	Bra011900	Non-Synonymous
A01	1729100	G	A	CCG<->CCA;	P<->P;	Bra011547	Synonymous
A01	1730537	C	A	--
A01	1731402	T	G	TCT<->TCG;	S<->S;	Bra011546	Synonymous
A01	1731408	G	A	GGG<->GGA;	G<->G;	Bra011546	Synonymous
A01	17369004	G	K	--
A01	17370092	A	G	--
A01	17370755	A	G	--
A01	17395835	T	W	GGT<->GGA;	G<->G;	Bra031427	Synonymous
A01	1740212	C	T	--
A01	17422591	T	W	CGT<->CGA;	R<->R;	Bra031425	Synonymous
A01	17422664	A	R	AAT<->GAT;	N<->D;	Bra031425	Non-Synonymous
A01	17422692	T	Y	GTC<->GCC;	V<->A;	Bra031425	Non-Synonymous
A01	17427867	G	R	--
A01	17432085	C	Y	--
A01	17446214	G	A	--
A01	17446252	A	M	--
A01	17462430	G	T	--
A01	17476641	C	A	--
A01	17478097	A	T	--
A01	17478271	C	T	--
A01	17478291	G	T	--
A01	17479475	G	T	--
A01	17479505	G	T	--
A01	17492858	A	R	--
A01	17492927	T	Y	--
A01	1750624	G	C	--
A01	1750695	C	G	GTC<->GTG;	V<->V;	Bra011543	Synonymous
A01	1751735	G	A	--
A01	17552852	C	G	--
A01	17552901	C	T	--
A01	17553309	A	G	--
A01	1757858	A	G	--
A01	17578843	T	W	--
A01	1757891	G	C	--
A01	1757896	G	A	--
A01	1757955	A	C	--
A01	17587052	T	C	--
A01	17587073	T	A	--
A01	17587095	A	C	--
A01	1758734	T	G	--
A01	1758739	A	T	--
A01	17598601	C	T	--
A01	17658054	G	A	--
A01	17658060	C	T	--
A01	17658406	C	Y	--
A01	17670923	A	G	--
A01	1767630	A	T	--
A01	1767925	G	A	--
A01	1768188	G	A	--
A01	1768269	G	C	--
A01	1768729	C	T	--
A01	1768782	T	A	--
A01	17730861	A	W	--
A01	1777131	G	A	--
A01	1777200	C	T	--
A01	17788757	T	C	--
A01	17788769	G	A	--
A01	17789202	G	A	--
A01	17790842	A	C	--
A01	17839420	T	W	--
A01	17839611	C	S	--
A01	1784460	G	K	--
A01	1785126	A	R	--
A01	17853577	T	G	--
A01	17853595	A	G	--
A01	17853633	G	A	--
A01	17853652	G	A	--
A01	17854008	G	A	--
A01	17854028	T	C	--
A01	17868601	A	R	--
A01	17868606	C	M	--
A01	17868678	T	Y	--
A01	17868755	G	R	--
A01	17869483	G	R	--
A01	17869510	C	Y	--
A01	17869527	G	R	--
A01	17869565	T	W	--
A01	17869571	G	K	--
A01	17869614	A	W	--
A01	17897678	T	A	--
A01	17899536	A	G	--
A01	17910427	T	C	--
A01	17920468	A	W	--
A01	17920925	T	K	--
A01	17920983	C	Y	--
A01	17921491	G	K	--
A01	17921575	C	M	--
A01	17922194	A	R	--
A01	17922262	T	Y	--
A01	17932787	G	C	AGT<->ACT;	S<->T;	Bra028369	Non-Synonymous
A01	1794008	G	A	--
A01	1794712	T	A	--
A01	1794955	C	T	--
A01	1796001	A	G	--
A01	1796100	T	C	--
A01	1796301	G	C	--
A01	1796343	C	T	--
A01	1796355	T	A	--
A01	17972308	C	T	ATC<->ATT;	I<->I;	Bra028367	Synonymous
A01	17972353	A	T	GCA<->GCT;	A<->A;	Bra028367	Synonymous
A01	17972434	C	T	TTC<->TTT;	F<->F;	Bra028367	Synonymous
A01	17972443	C	T	GTC<->GTT;	V<->V;	Bra028367	Synonymous
A01	1798431	C	A	--
A01	17998687	C	T	--
A01	18000423	C	A	--
A01	1801162	A	G	--
A01	1801174	T	Y	--
A01	1802768	C	G	--
A01	1802887	C	T	--
A01	18030914	G	C	GAG<->GAC;	E<->D;	Bra028362	Non-Synonymous
A01	1811766	C	A	--
A01	18120269	T	K	--
A01	18215765	A	W	--
A01	18215798	C	Y	--
A01	18216000	G	A	--
A01	18216119	G	T	--
A01	18219063	T	G	--
A01	18219638	T	G	TTT<->TGT;	F<->C;	Bra028346	Non-Synonymous
A01	18226805	G	R	GGA<->GAA;	G<->E;	Bra028345	Non-Synonymous
A01	18226918	T	Y	TCC<->CCC;	S<->P;	Bra028345	Non-Synonymous
A01	18227044	T	Y	TGG<->CGG;	W<->R;	Bra028345	Non-Synonymous
A01	18227166	T	W	ACT<->ACA;	T<->T;	Bra028345	Synonymous
A01	18227606	C	T	--
A01	18228008	T	Y	GTC<->GCC;	V<->A;	Bra028345	Non-Synonymous
A01	18228342	T	Y	GAT<->GAC;	D<->D;	Bra028345	Synonymous
A01	18229344	T	A	--
A01	18235840	C	A	--
A01	18235846	A	T	--
A01	18235907	A	G	--
A01	18246912	A	G	--
A01	18291800	G	A	--
A01	18292399	G	T	--
A01	18292425	G	A	--
A01	18295232	G	T	--
A01	18295290	G	A	--
A01	18296915	T	C	--
A01	18296925	T	C	--
A01	18302044	A	C	--
A01	18306754	A	G	--
A01	18403935	T	G	--
A01	18403952	A	G	--
A01	18404017	A	M	--
A01	18404531	T	C	--
A01	18404536	C	G	--
A01	18404547	A	G	--
A01	18405109	A	W	--
A01	18405210	T	C	--
A01	18406884	G	A	--
A01	18407142	A	G	--
A01	18412574	G	A	--
A01	18417944	T	G	--
A01	18444419	T	A	--
A01	18444439	T	C	--
A01	1845346	T	C	--
A01	1845355	C	A	--
A01	1845715	G	A	--
A01	18462338	A	G	--
A01	18463622	G	K	--
A01	18523320	T	A	--
A01	18523419	A	C	--
A01	18523868	A	T	--
A01	18524015	C	A	--
A01	18524029	C	T	--
A01	18526192	G	A	--
A01	18528709	C	A	--
A01	18529218	G	C	GAG<->GAC;	E<->D;	Bra023726	Non-Synonymous
A01	18530266	C	Y	--
A01	18530347	A	T	--
A01	18531039	A	T	--
A01	18531349	G	T	--
A01	1856469	A	G	GTA<->GTG;	V<->V;	Bra011516	Synonymous
A01	1856511	G	C	GGG<->GGC;	G<->G;	Bra011516	Synonymous
A01	1856562	A	G	ACA<->ACG;	T<->T;	Bra011516	Synonymous
A01	1856814	T	C	GAT<->GAC;	D<->D;	Bra011516	Synonymous
A01	1856821	C	T	CCC<->TCC;	P<->S;	Bra011516	Non-Synonymous
A01	1856909	G	C	--
A01	1856930	G	C	--
A01	18569329	C	T	CAC<->CAT;	H<->H;	Bra023727	Synonymous
A01	18577964	C	A	--
A01	1859308	C	A	--
A01	1865473	G	A	--
A01	1865560	G	A	--
A01	18655802	A	W	--
A01	1865644	C	T	--
A01	18657918	C	T	--
A01	18657932	G	S	--
A01	18658001	A	W	--
A01	18658007	G	K	--
A01	18658031	C	S	--
A01	1874183	G	K	--
A01	1874252	A	R	--
A01	18787272	G	A	--
A01	18788285	G	C	GAA<->CAA;	E<->Q;	Bra023751	Non-Synonymous
A01	18790464	G	A	--
A01	18790633	T	C	--
A01	18811134	C	T	--
A01	18811189	G	A	--
A01	18811422	A	G	--
A01	18811566	C	T	--
A01	18811576	A	G	--
A01	18811669	A	G	--
A01	18827946	G	T	--
A01	18831861	G	A	--
A01	18831885	C	T	--
A01	18832013	C	T	--
A01	18833268	C	G	--
A01	18833293	C	T	--
A01	18833380	A	G	--
A01	18833421	T	C	--
A01	1884610	C	S	--
A01	1892967	T	C	--
A01	18953038	G	C	--
A01	18953049	A	C	--
A01	18953152	G	T	--
A01	19043863	C	S	--
A01	19045007	A	C	--
A01	19046881	C	T	--
A01	19046935	C	T	--
A01	19046963	C	G	--
A01	19047003	T	C	--
A01	19047087	G	A	--
A01	19047104	A	G	--
A01	19064028	A	T	--
A01	1907772	C	T	CTG<->TTG;	L<->L;	Bra011506	Synonymous
A01	1911421	G	A	--
A01	19116734	T	C	GAT<->GAC;	D<->D;	Bra023792	Synonymous
A01	19116896	A	G	GTA<->GTG;	V<->V;	Bra023792	Synonymous
A01	19116919	T	C	ATG<->ACG;	M<->T;	Bra023792	Non-Synonymous
A01	19116935	A	G	GTA<->GTG;	V<->V;	Bra023792	Synonymous
A01	19117679	T	G	ACT<->ACG;	T<->T;	Bra023792	Synonymous
A01	19117691	T	C	ACT<->ACC;	T<->T;	Bra023792	Synonymous
A01	1912196	C	T	--
A01	1912886	G	A	--
A01	1912955	A	C	--
A01	19134515	A	G	--
A01	19134540	C	T	--
A01	19134592	G	A	--
A01	19134597	A	G	--
A01	19134873	G	A	--
A01	19134919	G	A	--
A01	19134943	T	C	--
A01	19135011	G	C	--
A01	19135402	T	G	--
A01	19135522	C	A	--
A01	19135739	C	A	--
A01	19135755	C	G	--
A01	19135976	A	T	--
A01	19136002	T	C	--
A01	19136083	T	C	--
A01	19136101	T	A	--
A01	19136108	G	C	--
A01	19136388	A	G	--
A01	19146779	A	T	--
A01	19147223	C	Y	--
A01	191482	T	A	TCT<->ACT;	S<->T;	Bra011860	Non-Synonymous
A01	19153028	G	R	--
A01	19153595	T	W	--
A01	19238386	A	C	--
A01	19238432	A	G	--
A01	19262	G	A	--
A01	19272870	A	G	AAC<->GAC;	N<->D;	Bra023806	Non-Synonymous
A01	19274778	T	G	--
A01	19278	A	G	--
A01	1931411	G	A	--
A01	1931547	G	T	--
A01	19322041	T	C	--
A01	19322055	G	T	--
A01	19322457	C	M	--
A01	19323823	T	C	--
A01	19323828	C	G	--
A01	19323868	A	G	--
A01	19324172	G	T	--
A01	19348111	T	Y	--
A01	19352584	G	T	--
A01	19358993	C	A	--
A01	19363102	C	G	--
A01	19375491	C	T	--
A01	1937607	A	C	--
A01	19378291	C	T	--
A01	19471344	A	C	--
A01	19473441	T	G	--
A01	19475144	C	T	--
A01	19475154	A	G	--
A01	19475405	C	T	--
A01	19475497	C	T	--
A01	19495363	C	T	--
A01	19495891	A	T	--
A01	19500954	C	T	--
A01	19518479	A	C	--
A01	19546387	T	G	--
A01	19554167	G	A	GCA<->ACA;	A<->T;	Bra023848	Non-Synonymous
A01	19557234	A	G	--
A01	19573372	G	A	CCG<->CCA;	P<->P;	Bra023850	Synonymous
A01	19573378	A	G	CCA<->CCG;	P<->P;	Bra023850	Synonymous
A01	19573996	G	A	--
A01	19581772	T	Y	TCG<->CCG;	S<->P;	Bra023851	Non-Synonymous
A01	19587245	G	T	AAG<->AAT;	K<->N;	Bra023852	Non-Synonymous
A01	19597099	G	A	--
A01	19597109	T	G	--
A01	19615950	T	A	--
A01	19615960	G	T	--
A01	19615965	A	G	--
A01	19617047	G	R	--
A01	1964941	C	Y	--
A01	19657062	A	G	--
A01	19657196	G	T	--
A01	1966954	G	C	--
A01	1966975	G	T	--
A01	1966981	T	G	--
A01	1966996	G	A	--
A01	1967029	A	G	--
A01	1967605	T	G	--
A01	1967657	A	G	--
A01	1969568	G	A	--
A01	1969612	A	C	--
A01	1969627	A	T	--
A01	1969921	C	G	--
A01	1969927	G	A	--
A01	1970427	G	T	--
A01	1970728	T	C	--
A01	1970743	T	A	--
A01	1971673	T	A	--
A01	1971889	G	A	--
A01	1971925	C	T	--
A01	1971931	G	A	--
A01	1971937	G	T	--
A01	1971973	A	G	--
A01	1972157	G	A	--
A01	1973493	C	T	--
A01	1974753	T	A	--
A01	1974789	A	T	--
A01	1974804	T	G	--
A01	1985581	T	C	--
A01	1986324	A	T	ACA<->ACT;	T<->T;	Bra011486	Synonymous
A01	1986462	C	A	CAG<->AAG;	Q<->K;	Bra011486	Non-Synonymous
A01	1986477	A	G	ATC<->GTC;	I<->V;	Bra011486	Non-Synonymous
A01	1986485	A	G	GGA<->GGG;	G<->G;	Bra011486	Synonymous
A01	1986537	C	T	CTG<->TTG;	L<->L;	Bra011486	Synonymous
A01	19874083	T	W	--
A01	19877028	C	S	--
A01	19884171	T	A	AAT<->AAA;	N<->K;	Bra023881	Non-Synonymous
A01	19894829	T	C	--
A01	19894854	G	A	--
A01	19897141	C	T	GGC<->GGT;	G<->G;	Bra023882	Synonymous
A01	19910230	C	G	--
A01	1994817	G	A	--
A01	1998064	A	T	CCA<->CCT;	P<->P;	Bra011483	Synonymous
A01	1998098	G	S	GAG<->CAG;	E<->Q;	Bra011483	Non-Synonymous
A01	1998123	G	C	GGT<->GCT;	G<->A;	Bra011483	Non-Synonymous
A01	199814	C	T	GGC<->GGT;	G<->G;	Bra011860	Synonymous
A01	20029292	C	A	ATC<->ATA;	I<->I;	Bra023893	Synonymous
A01	20029310	G	T	TTG<->TTT;	L<->F;	Bra023893	Non-Synonymous
A01	20043912	A	C	--
A01	20043957	T	C	--
A01	20044191	T	C	--
A01	20047500	T	C	TCT<->CCT;	S<->P;	Bra023895	Non-Synonymous
A01	20047808	T	C	GAT<->GAC;	D<->D;	Bra023895	Synonymous
A01	20047862	A	T	GCA<->GCT;	A<->A;	Bra023895	Synonymous
A01	20049413	T	A	--
A01	20049452	A	G	--
A01	20049476	A	G	--
A01	20049491	C	G	--
A01	20049540	C	T	--
A01	20052212	T	C	--
A01	20056065	T	C	--
A01	20056103	T	C	--
A01	20058336	T	A	--
A01	20060270	A	T	--
A01	20063464	T	C	--
A01	20064168	G	A	--
A01	20066177	C	T	--
A01	20066193	G	A	--
A01	20066211	T	C	--
A01	20066840	T	A	--
A01	20079412	C	T	CTC<->CTT;	L<->L;	Bra023902	Synonymous
A01	20080124	C	G	--
A01	20081038	T	C	--
A01	20081548	G	T	--
A01	20081560	A	T	--
A01	20085167	A	T	--
A01	20085181	G	T	--
A01	20085241	G	A	--
A01	20086067	C	T	--
A01	20086450	C	T	--
A01	20086489	G	C	--
A01	20086534	C	T	--
A01	20110367	T	C	CAT<->CAC;	H<->H;	Bra023907	Synonymous
A01	20114880	G	T	--
A01	20115967	A	T	--
A01	20115993	T	C	--
A01	20116002	C	A	--
A01	20116029	A	G	--
A01	20119123	A	G	--
A01	20119219	G	C	--
A01	20119779	A	G	--
A01	20119800	G	A	--
A01	20120199	G	A	--
A01	20120376	C	T	--
A01	20134114	G	T	--
A01	20144526	T	W	--
A01	20144814	C	T	CTC<->CTT;	L<->L;	Bra023912	Synonymous
A01	20145138	T	G	--
A01	20145148	G	T	--
A01	20193016	A	T	--
A01	201990	T	Y	GAT<->GAC;	D<->D;	Bra011860	Synonymous
A01	20219545	T	G	--
A01	20227295	G	C	--
A01	20228763	G	T	--
A01	20241875	A	G	--
A01	20279645	A	T	GAA<->GAT;	E<->D;	Bra023930	Non-Synonymous
A01	20301733	T	C	TGT<->TGC;	C<->C;	Bra023933	Synonymous
A01	20303394	C	T	ATC<->ATT;	I<->I;	Bra023933	Synonymous
A01	20303404	T	C	--
A01	20303438	G	C	--
A01	20307947	G	C	--
A01	20319766	A	C	--
A01	2032448	C	G	ACC<->AGC;	T<->S;	Bra011475	Non-Synonymous
A01	20370843	C	T	--
A01	20374461	A	G	TCA<->TCG;	S<->S;	Bra023941	Synonymous
A01	20374467	G	A	GCG<->GCA;	A<->A;	Bra023941	Synonymous
A01	20376717	T	C	ACT<->ACC;	T<->T;	Bra023941	Synonymous
A01	20390357	C	A	--
A01	20411635	G	A	--
A01	2044979	C	S	--
A01	20474242	G	S	--
A01	2049616	G	S	--
A01	2049965	T	C	CTT<->CTC;	L<->L;	Bra011469	Synonymous
A01	20528899	T	W	--
A01	20528950	T	K	--
A01	20528989	A	R	--
A01	20529001	T	W	--
A01	20529031	T	Y	--
A01	20540508	C	T	--
A01	20549193	A	T	ATG<->TTG;	M<->L;	Bra038238	Non-Synonymous
A01	20551600	A	G	CTA<->CTG;	L<->L;	Bra038238	Synonymous
A01	20551612	A	T	ACA<->ACT;	T<->T;	Bra038238	Synonymous
A01	20551627	A	T	GGA<->GGT;	G<->G;	Bra038238	Synonymous
A01	20554335	C	Y	--
A01	20555827	T	K	--
A01	20556014	C	S	--
A01	20556045	A	W	--
A01	20556755	A	G	--
A01	20556784	T	G	--
A01	20556817	T	C	--
A01	2056836	C	A	ACC<->AAC;	T<->N;	Bra011468	Non-Synonymous
A01	20587134	C	Y	GCC<->GCT;	A<->A;	Bra038233	Synonymous
A01	20592031	C	T	--
A01	20592161	T	A	--
A01	20592623	T	C	--
A01	20594679	C	T	TCG<->TTG;	S<->L;	Bra038230	Non-Synonymous
A01	20594688	C	T	CCC<->CTC;	P<->L;	Bra038230	Non-Synonymous
A01	20595149	C	G	ACC<->ACG;	T<->T;	Bra038230	Synonymous
A01	20595175	C	G	ACC<->AGC;	T<->S;	Bra038230	Non-Synonymous
A01	20597206	C	T	ACC<->ACT;	T<->T;	Bra038230	Synonymous
A01	20599544	A	T	GCA<->GCT;	A<->A;	Bra038230	Synonymous
A01	20599586	C	G	TCC<->TCG;	S<->S;	Bra038230	Synonymous
A01	20599943	A	G	GAA<->GAG;	E<->E;	Bra038230	Synonymous
A01	20606129	A	T	--
A01	2061975	A	T	--
A01	2061984	T	C	--
A01	2062218	G	T	GCC<->TCC;	A<->S;	Bra011467	Non-Synonymous
A01	20639540	A	R	AAG<->GAG;	K<->E;	Bra038226	Non-Synonymous
A01	20639854	T	C	ATT<->ATC;	I<->I;	Bra038226	Synonymous
A01	2064063	G	A	GTC<->ATC;	V<->I;	Bra011467	Non-Synonymous
A01	2064794	C	A	GCC<->GCA;	A<->A;	Bra011467	Synonymous
A01	20676388	G	C	--
A01	20677019	G	K	--
A01	20685337	A	G	--
A01	20703883	G	C	--
A01	20703891	C	G	--
A01	20726406	T	C	--
A01	20727419	A	T	--
A01	20727466	C	Y	--
A01	20727472	G	R	--
A01	20727558	T	Y	--
A01	2078302	G	A	--
A01	2078579	T	C	CCT<->CCC;	P<->P;	Bra011463	Synonymous
A01	2078609	A	G	CCA<->CCG;	P<->P;	Bra011463	Synonymous
A01	2078684	T	K	--
A01	2078894	A	M	--
A01	2082235	G	A	GGG<->GAG;	G<->E;	Bra011461	Non-Synonymous
A01	2082266	A	T	GTA<->GTT;	V<->V;	Bra011461	Synonymous
A01	20827951	T	W	--
A01	20828664	C	T	--
A01	20828684	G	A	--
A01	20862057	G	R	--
A01	20870477	G	C	--
A01	20872896	G	A	ATG<->ATA;	M<->I;	Bra037534	Non-Synonymous
A01	20872935	A	T	CTA<->CTT;	L<->L;	Bra037534	Synonymous
A01	20892747	C	T	--
A01	20895369	C	T	--
A01	20895764	T	C	--
A01	20919338	C	G	CAA<->GAA;	Q<->E;	Bra037541	Non-Synonymous
A01	20919403	A	T	CAA<->CAT;	Q<->H;	Bra037541	Non-Synonymous
A01	20919414	A	G	AAT<->AGT;	N<->S;	Bra037541	Non-Synonymous
A01	20919494	C	T	CTG<->TTG;	L<->L;	Bra037541	Synonymous
A01	20921566	A	C	GTA<->GTC;	V<->V;	Bra037541	Synonymous
A01	20922990	T	G	CTT<->CTG;	L<->L;	Bra037541	Synonymous
A01	20923788	G	A	GTG<->GTA;	V<->V;	Bra037541	Synonymous
A01	20923818	A	G	TCA<->TCG;	S<->S;	Bra037541	Synonymous
A01	20923850	C	T	ACC<->ATC;	T<->I;	Bra037541	Non-Synonymous
A01	20923880	A	C	CAA<->CCA;	Q<->P;	Bra037541	Non-Synonymous
A01	2094075	A	W	--
A01	20942952	G	A	TCG<->TCA;	S<->S;	Bra037543	Synonymous
A01	20943089	T	C	TTG<->TCG;	L<->S;	Bra037543	Non-Synonymous
A01	20943114	C	T	GAC<->GAT;	D<->D;	Bra037543	Synonymous
A01	20943166	A	G	ACC<->GCC;	T<->A;	Bra037543	Non-Synonymous
A01	20943234	T	A	AAT<->AAA;	N<->K;	Bra037543	Non-Synonymous
A01	20943273	T	C	TTT<->TTC;	F<->F;	Bra037543	Synonymous
A01	20948673	G	S	--
A01	20949032	C	M	--
A01	20949097	A	G	--
A01	20949116	C	A	--
A01	2095379	T	C	--
A01	2095755	T	C	TTT<->TTC;	F<->F;	Bra011456	Synonymous
A01	2095954	C	A	--
A01	2095975	A	T	--
A01	2096089	T	A	--
A01	21011637	T	A	--
A01	21011651	A	G	--
A01	21012844	G	A	--
A01	21017716	T	G	--
A01	21017725	T	A	--
A01	21017734	A	G	--
A01	21017752	A	G	--
A01	21046650	A	W	--
A01	21047178	T	W	--
A01	21047330	A	R	--
A01	21047373	G	R	--
A01	21047454	C	S	--
A01	21047708	G	R	--
A01	21047776	C	Y	--
A01	21047803	C	G	--
A01	21050334	T	A	--
A01	21050437	G	A	--
A01	21050506	G	T	--
A01	21050521	T	C	--
A01	21052136	T	A	--
A01	21103252	G	T	--
A01	21103329	C	A	--
A01	21103611	A	T	--
A01	21105048	C	T	--
A01	21105955	T	C	--
A01	21109876	A	T	--
A01	21109960	T	G	--
A01	21110081	A	T	--
A01	21127679	T	A	--
A01	21127758	C	A	--
A01	21127873	G	A	--
A01	21129238	G	A	--
A01	21129266	A	G	--
A01	21129274	A	T	--
A01	21129316	C	T	--
A01	21130333	C	G	--
A01	21130347	T	C	--
A01	21130380	T	C	--
A01	21130390	C	A	--
A01	21130432	C	Y	--
A01	21130462	T	G	--
A01	21136011	G	A	--
A01	21136025	A	T	--
A01	21136041	G	A	--
A01	2114127	C	M	--
A01	21142412	G	T	--
A01	21143138	C	G	GTC<->GTG;	V<->V;	Bra037564	Synonymous
A01	21143768	G	C	TCG<->TCC;	S<->S;	Bra037564	Synonymous
A01	2115180	G	S	--
A01	211701	G	C	--
A01	211710	A	G	--
A01	211716	G	A	--
A01	21179625	T	A	GCT<->GCA;	A<->A;	Bra037570	Synonymous
A01	21180834	A	C	--
A01	21182326	A	C	CAA<->CCA;	Q<->P;	Bra037571	Non-Synonymous
A01	21182380	A	G	CAA<->CGA;	Q<->R;	Bra037571	Non-Synonymous
A01	21194961	C	T	--
A01	21197919	G	T	--
A01	21197959	C	T	--
A01	21206145	A	G	--
A01	21206439	C	T	--
A01	21215590	G	A	GCC<->ACC;	A<->T;	Bra037577	Non-Synonymous
A01	21215650	G	T	GCC<->TCC;	A<->S;	Bra037577	Non-Synonymous
A01	21215885	A	G	GAA<->GGA;	E<->G;	Bra037577	Non-Synonymous
A01	21216315	G	T	--
A01	2123579	G	T	--
A01	21267336	T	C	TCT<->TCC;	S<->S;	Bra037580	Synonymous
A01	21268340	A	G	--
A01	21268376	G	A	--
A01	21268395	G	A	--
A01	21268446	G	A	--
A01	21268467	A	T	--
A01	21268475	G	T	--
A01	21268497	A	G	--
A01	21270272	T	C	--
A01	21286014	T	C	--
A01	2129766	T	W	GTT<->GAT;	V<->D;	Bra011448	Non-Synonymous
A01	2129771	T	Y	TCT<->CCT;	S<->P;	Bra011448	Non-Synonymous
A01	21301877	A	M	--
A01	21304914	T	C	--
A01	21306318	G	A	--
A01	21307364	C	S	--
A01	21307519	T	C	GTT<->GTC;	V<->V;	Bra037587	Synonymous
A01	21307681	G	A	--
A01	21318218	A	T	--
A01	21321690	G	A	--
A01	2134849	C	T	AAC<->AAT;	N<->N;	Bra011446	Synonymous
A01	2135581	G	S	--
A01	21364640	A	T	--
A01	21364669	G	C	--
A01	21365438	C	S	--
A01	21365474	T	Y	--
A01	21397118	C	T	--
A01	21397286	T	C	--
A01	21397296	A	G	--
A01	21397304	T	G	--
A01	21417492	C	Y	--
A01	21509611	C	A	--
A01	21509649	G	A	--
A01	21509703	G	T	--
A01	21527621	G	A	--
A01	21527626	C	T	--
A01	2158379	C	T	--
A01	2158403	T	C	--
A01	2160915	T	G	--
A01	2160940	C	G	--
A01	2164160	A	G	--
A01	21681410	T	G	--
A01	21682326	T	C	--
A01	2174812	A	G	CTA<->CTG;	L<->L;	Bra011436	Synonymous
A01	2175719	T	A	--
A01	2176297	G	T	--
A01	2176320	A	G	--
A01	2176408	C	T	--
A01	2176427	T	C	--
A01	2176444	G	T	--
A01	2176606	A	C	--
A01	2176623	G	T	--
A01	2176712	C	G	--
A01	2176730	G	A	--
A01	2176746	G	A	--
A01	2176822	A	C	--
A01	2176848	G	A	--
A01	2176867	C	T	--
A01	2177242	G	A	--
A01	2177299	A	G	--
A01	2177793	C	A	--
A01	2179467	A	G	--
A01	2179523	A	W	--
A01	2180890	C	G	--
A01	21852422	C	A	--
A01	21852866	A	G	--
A01	21852880	C	T	--
A01	21882328	C	T	--
A01	21883257	A	G	--
A01	21883450	A	C	--
A01	21884002	T	C	--
A01	21884040	G	T	--
A01	21890120	G	A	--
A01	21890159	A	G	--
A01	21890183	T	A	--
A01	21890234	C	T	--
A01	21890353	A	G	--
A01	21890404	T	G	--
A01	21890578	C	T	--
A01	21890593	A	C	--
A01	21890978	C	A	--
A01	21891117	A	G	--
A01	21891211	C	G	--
A01	21931173	G	R	--
A01	21932240	A	T	--
A01	21932303	A	T	--
A01	21932358	T	A	--
A01	21932381	A	G	--
A01	21932509	G	C	GTG<->GTC;	V<->V;	Bra021288	Synonymous
A01	219500	C	G	--
A01	21957558	A	C	--
A01	21958606	C	T	--
A01	21958642	A	G	--
A01	21958662	T	C	--
A01	2198725	G	A	--
A01	2199551	C	T	--
A01	2199556	A	G	--
A01	22010003	G	A	--
A01	22028897	A	R	--
A01	22028903	C	Y	--
A01	2203428	A	W	ACC<->TCC;	T<->S;	Bra011429	Non-Synonymous
A01	22037255	A	G	--
A01	22037273	G	A	--
A01	22037491	A	R	--
A01	22039075	T	A	--
A01	22039420	G	A	--
A01	22039469	A	G	--
A01	22041599	G	T	--
A01	22041634	A	C	--
A01	22046291	C	A	--
A01	22046345	A	C	AGA<->CGA;	R<->R;	Bra021272	Synonymous
A01	22046404	T	G	GCT<->GCG;	A<->A;	Bra021272	Synonymous
A01	22046536	A	C	CAC<->CCC;	H<->P;	Bra021272	Non-Synonymous
A01	22046557	A	T	GAG<->GTG;	E<->V;	Bra021272	Non-Synonymous
A01	22046702	T	C	ACT<->ACC;	T<->T;	Bra021272	Synonymous
A01	22046807	T	C	--
A01	22047723	C	Y	GGC<->GGT;	G<->G;	Bra021272	Synonymous
A01	22048375	T	C	--
A01	22048699	A	G	--
A01	22048707	G	A	--
A01	2207152	G	A	AGG<->AAG;	R<->K;	Bra011429	Non-Synonymous
A01	2207772	G	T	GAG<->GAT;	E<->D;	Bra011429	Non-Synonymous
A01	2207790	T	C	GAT<->GAC;	D<->D;	Bra011429	Synonymous
A01	22083691	C	G	CGG<->GGG;	R<->G;	Bra021268	Non-Synonymous
A01	22083797	C	T	TCG<->TTG;	S<->L;	Bra021268	Non-Synonymous
A01	2208390	T	C	TTT<->TTC;	F<->F;	Bra011429	Synonymous
A01	2208411	C	T	AAC<->AAT;	N<->N;	Bra011429	Synonymous
A01	2208438	C	T	ATC<->ATT;	I<->I;	Bra011429	Synonymous
A01	2208468	G	T	TCG<->TCT;	S<->S;	Bra011429	Synonymous
A01	2208495	C	T	AGC<->AGT;	S<->S;	Bra011429	Synonymous
A01	2208588	A	C	ACA<->ACC;	T<->T;	Bra011429	Synonymous
A01	2208609	G	A	CAG<->CAA;	Q<->Q;	Bra011429	Synonymous
A01	22096576	G	C	--
A01	22096618	T	G	--
A01	22103441	A	T	ATA<->ATT;	I<->I;	Bra021266	Synonymous
A01	22114909	T	C	ATG<->ACG;	M<->T;	Bra021264	Non-Synonymous
A01	22117379	C	T	--
A01	22117388	A	G	--
A01	22118666	C	G	--
A01	22120012	T	C	--
A01	22120783	A	T	--
A01	22120840	A	G	--
A01	22132855	T	G	--
A01	22132892	G	A	--
A01	22132909	G	A	--
A01	22133901	C	T	--
A01	22153790	A	C	--
A01	22154027	C	G	--
A01	22154435	G	T	--
A01	22154527	G	T	--
A01	22154582	C	T	--
A01	22154600	C	T	--
A01	22155081	G	A	--
A01	22155366	A	G	--
A01	22155383	T	G	--
A01	22155807	G	A	--
A01	2217146	T	W	--
A01	2220772	T	C	--
A01	2224850	T	C	GAT<->GAC;	D<->D;	Bra011426	Synonymous
A01	22253218	A	T	--
A01	222754	A	T	--
A01	22278014	G	T	--
A01	22285609	T	Y	--
A01	22290134	A	C	--
A01	22293144	C	G	--
A01	22333743	A	M	AAT<->CAT;	N<->H;	Bra021237	Non-Synonymous
A01	22333832	C	S	TTC<->TTG;	F<->L;	Bra021237	Non-Synonymous
A01	22333837	T	Y	ATG<->ACG;	M<->T;	Bra021237	Non-Synonymous
A01	22333853	C	S	ACC<->ACG;	T<->T;	Bra021237	Synonymous
A01	22333923	T	K	TCG<->GCG;	S<->A;	Bra021237	Non-Synonymous
A01	22333938	T	Y	TGC<->CGC;	C<->R;	Bra021237	Non-Synonymous
A01	22333988	A	M	GGA<->GGC;	G<->G;	Bra021237	Synonymous
A01	22334156	C	Y	CAC<->CAT;	H<->H;	Bra021237	Synonymous
A01	22334247	T	C	TTG<->CTG;	L<->L;	Bra021237	Synonymous
A01	22348429	G	T	--
A01	223630	T	A	--
A01	223637	A	G	--
A01	22368980	G	R	--
A01	223737	T	G	--
A01	22377777	A	T	--
A01	2238470	C	T	AAC<->AAT;	N<->N;	Bra011424	Synonymous
A01	22387327	A	G	TCA<->TCG;	S<->S;	Bra021229	Synonymous
A01	22387343	A	G	AGT<->GGT;	S<->G;	Bra021229	Non-Synonymous
A01	2239046	G	A	AGG<->AGA;	R<->R;	Bra011424	Synonymous
A01	22391686	A	G	--
A01	22391702	A	G	--
A01	2239436	G	A	AGG<->AGA;	R<->R;	Bra011424	Synonymous
A01	2239619	A	G	CTA<->CTG;	L<->L;	Bra011424	Synonymous
A01	2239625	G	T	GTG<->GTT;	V<->V;	Bra011424	Synonymous
A01	2239662	C	T	CAC<->TAC;	H<->Y;	Bra011424	Non-Synonymous
A01	2239724	T	C	GAT<->GAC;	D<->D;	Bra011424	Synonymous
A01	22397525	C	M	--
A01	2239770	A	C	AAC<->CAC;	N<->H;	Bra011424	Non-Synonymous
A01	22461299	C	T	--
A01	22463994	T	C	--
A01	22464028	A	T	--
A01	22466184	T	C	--
A01	22466202	G	A	--
A01	22466220	C	T	--
A01	22488975	C	T	--
A01	22489004	G	A	--
A01	22489107	C	T	--
A01	22492016	C	T	--
A01	22492476	T	A	TCT<->TCA;	S<->S;	Bra021215	Synonymous
A01	22494885	A	G	CAA<->CAG;	Q<->Q;	Bra021215	Synonymous
A01	22496387	T	Y	TGG<->CGG;	W<->R;	Bra021214	Non-Synonymous
A01	22498378	G	S	--
A01	22498778	C	Y	--
A01	2251106	A	G	ATT<->GTT;	I<->V;	Bra011422	Non-Synonymous
A01	22515047	C	T	GAC<->GAT;	D<->D;	Bra021210	Synonymous
A01	22529589	C	A	--
A01	22532871	G	A	--
A01	22533281	C	T	--
A01	22550288	T	Y	--
A01	22550348	G	R	--
A01	22550360	C	Y	--
A01	2256183	G	C	--
A01	2256309	A	C	AGG<->CGG;	R<->R;	Bra011418	Synonymous
A01	2256332	T	C	ACT<->ACC;	T<->T;	Bra011418	Synonymous
A01	2257932	T	Y	--
A01	2257937	C	Y	--
A01	22580717	T	C	--
A01	22596953	A	G	GCA<->GCG;	A<->A;	Bra021197	Synonymous
A01	2260245	T	C	--
A01	2260268	T	G	CGT<->CGG;	R<->R;	Bra011416	Synonymous
A01	2260754	C	T	--
A01	22609565	T	G	--
A01	22609576	A	G	--
A01	22640701	C	T	ACC<->ACT;	T<->T;	Bra021187	Synonymous
A01	22640740	T	G	GGT<->GGG;	G<->G;	Bra021187	Synonymous
A01	22640953	G	K	--
A01	22641140	T	W	--
A01	22653825	T	G	--
A01	22653830	T	C	--
A01	22654278	G	A	--
A01	22654709	T	C	--
A01	22654994	G	T	--
A01	22655027	A	T	--
A01	22655455	C	T	--
A01	22655537	T	C	--
A01	22655718	G	K	--
A01	22655763	T	W	--
A01	22656138	A	R	--
A01	22656146	A	W	--
A01	22656178	T	Y	--
A01	22656657	T	C	CTT<->CTC;	L<->L;	Bra021185	Synonymous
A01	22656679	T	C	TTT<->CTT;	F<->L;	Bra021185	Non-Synonymous
A01	22656847	A	G	ATG<->GTG;	M<->V;	Bra021185	Non-Synonymous
A01	22676195	C	G	GCA<->GGA;	A<->G;	Bra021184	Non-Synonymous
A01	22676747	G	A	GTA<->ATA;	V<->I;	Bra021184	Non-Synonymous
A01	22676761	C	T	AAC<->AAT;	N<->N;	Bra021184	Synonymous
A01	22677083	G	T	GGG<->GGT;	G<->G;	Bra021184	Synonymous
A01	22677180	T	C	--
A01	22694729	C	T	--
A01	22696233	G	C	AGC<->ACC;	S<->T;	Bra021181	Non-Synonymous
A01	22730339	T	C	--
A01	2273436	T	G	--
A01	22734414	A	G	--
A01	22734441	A	G	--
A01	2274055	G	A	GAG<->GAA;	E<->E;	Bra011414	Synonymous
A01	2274067	A	T	ACA<->ACT;	T<->T;	Bra011414	Synonymous
A01	2274139	T	C	TAT<->TAC;	Y<->Y;	Bra011414	Synonymous
A01	22743181	T	A	--
A01	22743208	T	C	--
A01	22743229	G	T	--
A01	22743264	T	C	--
A01	22743328	C	Y	--
A01	22743718	C	Y	--
A01	22750830	A	G	--
A01	22750979	G	R	--
A01	22751063	A	G	--
A01	22751513	G	A	--
A01	22751685	C	A	--
A01	22751711	C	T	--
A01	22751828	C	A	--
A01	22752202	T	C	--
A01	2275488	T	A	--
A01	2278431	A	T	GTA<->GTT;	V<->V;	Bra011412	Synonymous
A01	2278452	C	T	CAC<->CAT;	H<->H;	Bra011412	Synonymous
A01	2278497	A	G	CTA<->CTG;	L<->L;	Bra011412	Synonymous
A01	2278506	C	T	AAC<->AAT;	N<->N;	Bra011412	Synonymous
A01	22792494	T	G	--
A01	2281954	C	T	--
A01	22823535	C	M	--
A01	22823575	A	W	--
A01	22823935	C	T	--
A01	22823992	C	Y	--
A01	22827618	T	A	--
A01	22827651	T	C	--
A01	22827687	T	A	--
A01	22827751	C	T	--
A01	22827761	G	A	--
A01	22830	A	G	--
A01	22840611	G	A	GAG<->GAA;	E<->E;	Bra021157	Synonymous
A01	22840714	G	T	GCC<->TCC;	A<->S;	Bra021157	Non-Synonymous
A01	22840754	C	T	GCG<->GTG;	A<->V;	Bra021157	Non-Synonymous
A01	22840950	C	A	GCC<->GCA;	A<->A;	Bra021157	Synonymous
A01	22841124	G	A	AAG<->AAA;	K<->K;	Bra021157	Synonymous
A01	22841244	G	T	GAG<->GAT;	E<->D;	Bra021157	Non-Synonymous
A01	22890268	A	C	--
A01	22893343	C	T	--
A01	22914571	A	G	--
A01	22916071	G	R	--
A01	22916297	T	C	TTA<->CTA;	L<->L;	Bra021145	Synonymous
A01	22921597	T	Y	GCT<->GCC;	A<->A;	Bra021144	Synonymous
A01	22947032	T	W	--
A01	22947043	C	M	--
A01	22947629	A	W	--
A01	22947897	G	C	--
A01	22947910	G	A	--
A01	22947936	C	A	--
A01	22948027	A	C	--
A01	22948127	G	T	--
A01	22948197	T	A	--
A01	22948206	C	G	--
A01	22948229	G	T	--
A01	22974879	T	G	--
A01	22974904	C	T	--
A01	22981513	G	A	--
A01	22983050	G	A	--
A01	22983115	C	T	--
A01	22984701	A	R	--
A01	22993685	A	W	--
A01	22994006	C	T	GCC<->GCT;	A<->A;	Bra021125	Synonymous
A01	22994012	G	A	AGG<->AGA;	R<->R;	Bra021125	Synonymous
A01	23006929	G	R	--
A01	23008790	G	R	--
A01	23030854	A	G	--
A01	23050689	T	C	--
A01	23050699	G	A	--
A01	23050771	A	G	--
A01	23051047	G	C	--
A01	23051118	G	T	--
A01	23051211	C	T	--
A01	23051258	A	G	--
A01	23062783	A	G	--
A01	23063590	T	C	--
A01	23063741	C	S	--
A01	23064289	C	G	--
A01	2307023	C	G	--
A01	2307100	G	A	--
A01	2307144	A	G	--
A01	23087046	G	A	--
A01	23104376	G	A	GCG<->ACG;	A<->T;	Bra021111	Non-Synonymous
A01	23104408	C	T	GCC<->GCT;	A<->A;	Bra021111	Synonymous
A01	23104435	G	A	TTG<->TTA;	L<->L;	Bra021111	Synonymous
A01	23114523	A	G	--
A01	23114584	T	A	--
A01	23114592	T	C	--
A01	23132452	T	A	--
A01	23135270	C	T	--
A01	23135279	A	C	--
A01	23136068	T	C	--
A01	2314374	T	Y	CTG<->CCG;	L<->P;	Bra011405	Non-Synonymous
A01	23145525	A	W	--
A01	2314755	G	R	GGC<->GAC;	G<->D;	Bra011405	Non-Synonymous
A01	2316473	T	Y	ATG<->ACG;	M<->T;	Bra011405	Non-Synonymous
A01	2316628	A	R	AAC<->GAC;	N<->D;	Bra011405	Non-Synonymous
A01	2318034	A	M	--
A01	2318651	G	A	--
A01	2326197	A	W	--
A01	2326482	C	Y	--
A01	2326577	G	R	--
A01	2326605	C	Y	--
A01	2326667	T	K	--
A01	232722	A	G	--
A01	23299554	C	T	--
A01	233456	A	T	--
A01	233471	A	T	--
A01	233552	T	C	--
A01	233564	T	C	--
A01	233644	T	A	--
A01	233720	T	G	--
A01	233968	G	A	--
A01	2345942	T	C	--
A01	23488213	A	G	--
A01	23489183	C	G	--
A01	23489188	G	A	--
A01	23492804	A	G	AGC<->GGC;	S<->G;	Bra021591	Non-Synonymous
A01	23492833	T	G	CCT<->CCG;	P<->P;	Bra021591	Synonymous
A01	23498505	T	A	--
A01	23498516	T	C	--
A01	23501104	T	A	--
A01	23505334	C	T	--
A01	23505369	T	C	--
A01	23505582	C	T	--
A01	23505698	G	C	--
A01	23505713	C	T	--
A01	23505795	A	G	--
A01	23505809	C	T	--
A01	23506573	T	G	--
A01	2350976	T	G	TCT<->GCT;	S<->A;	Bra011396	Non-Synonymous
A01	2350993	A	T	ACA<->ACT;	T<->T;	Bra011396	Synonymous
A01	2351038	T	C	AAT<->AAC;	N<->N;	Bra011396	Synonymous
A01	2351119	C	A	GCC<->GCA;	A<->A;	Bra011396	Synonymous
A01	23521663	T	C	--
A01	23521747	A	G	--
A01	23521760	T	A	--
A01	23522456	G	T	--
A01	23522508	T	C	--
A01	23527407	C	T	--
A01	23527462	C	T	--
A01	23528071	C	A	ACC<->ACA;	T<->T;	Bra021583	Synonymous
A01	23528235	C	G	ACT<->AGT;	T<->S;	Bra021583	Non-Synonymous
A01	23528248	C	A	ACC<->ACA;	T<->T;	Bra021583	Synonymous
A01	23528287	A	T	GGA<->GGT;	G<->G;	Bra021583	Synonymous
A01	23528582	A	G	ATT<->GTT;	I<->V;	Bra021583	Non-Synonymous
A01	2352890	T	C	TTA<->CTA;	L<->L;	Bra011396	Synonymous
A01	23529464	G	T	ACG<->ACT;	T<->T;	Bra021583	Synonymous
A01	23529536	C	T	CAC<->CAT;	H<->H;	Bra021583	Synonymous
A01	23529549	T	C	TTA<->CTA;	L<->L;	Bra021583	Synonymous
A01	23529554	T	A	CCT<->CCA;	P<->P;	Bra021583	Synonymous
A01	23529766	G	A	GAG<->GAA;	E<->E;	Bra021583	Synonymous
A01	23529805	T	A	CGT<->CGA;	R<->R;	Bra021583	Synonymous
A01	23529811	A	T	GGA<->GGT;	G<->G;	Bra021583	Synonymous
A01	23530340	C	T	--
A01	2353045	C	T	GAC<->GAT;	D<->D;	Bra011396	Synonymous
A01	2353874	T	C	AGT<->AGC;	S<->S;	Bra011396	Synonymous
A01	2353931	A	G	ACA<->ACG;	T<->T;	Bra011396	Synonymous
A01	2354263	T	A	CGT<->CGA;	R<->R;	Bra011396	Synonymous
A01	2354617	T	G	CTT<->CTG;	L<->L;	Bra011396	Synonymous
A01	2354626	T	G	CCT<->CCG;	P<->P;	Bra011396	Synonymous
A01	2354662	T	A	GGT<->GGA;	G<->G;	Bra011396	Synonymous
A01	2354689	C	T	TAC<->TAT;	Y<->Y;	Bra011396	Synonymous
A01	2354695	C	G	CTC<->CTG;	L<->L;	Bra011396	Synonymous
A01	2354936	G	A	TTG<->TTA;	L<->L;	Bra011396	Synonymous
A01	2354981	T	A	TCT<->TCA;	S<->S;	Bra011396	Synonymous
A01	2354987	C	G	TCC<->TCG;	S<->S;	Bra011396	Synonymous
A01	2355018	G	A	GCC<->ACC;	A<->T;	Bra011396	Non-Synonymous
A01	2355036	C	G	CCA<->GCA;	P<->A;	Bra011396	Non-Synonymous
A01	2355041	G	A	TCG<->TCA;	S<->S;	Bra011396	Synonymous
A01	23550889	G	A	--
A01	23550948	A	T	--
A01	2355581	G	T	CCG<->CCT;	P<->P;	Bra011396	Synonymous
A01	23564819	C	T	--
A01	23565955	G	A	--
A01	23565963	T	G	--
A01	23565982	T	A	--
A01	23566033	A	C	--
A01	23566400	A	G	--
A01	23566430	C	A	--
A01	23566451	C	A	--
A01	23567066	C	G	--
A01	23567867	G	C	--
A01	23567897	G	A	--
A01	23568105	C	T	--
A01	23568145	A	C	--
A01	2357314	T	A	--
A01	23583784	T	C	CCT<->CCC;	P<->P;	Bra021574	Synonymous
A01	23583849	C	A	ACG<->AAG;	T<->K;	Bra021574	Non-Synonymous
A01	23583910	A	G	TTA<->TTG;	L<->L;	Bra021574	Synonymous
A01	23583935	G	T	GTA<->TTA;	V<->L;	Bra021574	Non-Synonymous
A01	23584179	C	A	ACG<->AAG;	T<->K;	Bra021574	Non-Synonymous
A01	23584609	G	A	TCG<->TCA;	S<->S;	Bra021574	Synonymous
A01	23598756	C	A	--
A01	23600444	C	T	--
A01	23600458	G	A	--
A01	23600569	C	A	--
A01	23600656	T	G	--
A01	23600667	G	T	--
A01	23600871	T	C	--
A01	23601304	G	T	--
A01	23601355	C	A	--
A01	23601391	A	C	--
A01	23601414	G	A	--
A01	23601436	G	A	--
A01	2360343	A	G	--
A01	2360349	C	T	--
A01	23607872	T	G	--
A01	23611250	A	C	--
A01	23611298	A	G	--
A01	23611324	G	A	--
A01	23611346	C	T	--
A01	2366777	T	G	--
A01	23678271	A	T	--
A01	23680821	G	R	--
A01	23714448	T	C	--
A01	23714922	C	S	--
A01	23760006	G	A	TCG<->TCA;	S<->S;	Bra021550	Synonymous
A01	23772329	C	A	--
A01	23774065	C	T	AAC<->AAT;	N<->N;	Bra021549	Synonymous
A01	23782267	T	G	ATG<->AGG;	M<->R;	Bra021548	Non-Synonymous
A01	238059	T	Y	CTT<->CTC;	L<->L;	Bra011849	Synonymous
A01	23840066	C	T	--
A01	23850241	C	T	AGC<->AGT;	S<->S;	Bra021541	Synonymous
A01	23850268	A	G	AGA<->AGG;	R<->R;	Bra021541	Synonymous
A01	23850343	A	T	AAA<->AAT;	K<->N;	Bra021541	Non-Synonymous
A01	23850514	A	G	TAT<->TGT;	Y<->C;	Bra021541	Non-Synonymous
A01	23853653	G	T	--
A01	23871506	T	C	GAT<->GAC;	D<->D;	Bra021535	Synonymous
A01	23873931	G	R	GAG<->AAG;	E<->K;	Bra021534	Non-Synonymous
A01	23873966	A	R	AAA<->AAG;	K<->K;	Bra021534	Synonymous
A01	23874720	G	A	--
A01	23878486	G	R	--
A01	23878589	A	W	--
A01	23896323	C	T	GCG<->GTG;	A<->V;	Bra021530	Non-Synonymous
A01	23913083	G	C	--
A01	23913090	T	A	--
A01	23913876	C	T	--
A01	23928326	G	C	AGT<->ACT;	S<->T;	Bra021525	Non-Synonymous
A01	23930113	C	G	--
A01	2396971	G	A	--
A01	2397113	A	G	--
A01	2397122	G	A	--
A01	23975925	T	C	--
A01	239790	G	A	TCG<->TCA;	S<->S;	Bra011849	Synonymous
A01	239845	G	C	GTC<->CTC;	V<->L;	Bra011849	Non-Synonymous
A01	23988366	G	S	--
A01	23997713	A	C	GGA<->GGC;	G<->G;	Bra021517	Synonymous
A01	23999469	T	Y	TGA<->CGA;	U<->R;	Bra021517	Non-Synonymous
A01	23999607	G	A	--
A01	24021100	A	C	--
A01	24021106	A	G	--
A01	24021655	A	G	--
A01	24022225	G	T	--
A01	24022297	G	A	--
A01	240228	A	W	GTA<->GTT;	V<->V;	Bra011849	Synonymous
A01	2403059	T	C	AAT<->AAC;	N<->N;	Bra011387	Synonymous
A01	24030943	G	C	--
A01	24030957	T	A	--
A01	24031009	T	C	--
A01	24031130	T	G	--
A01	24031183	G	A	--
A01	24031246	T	A	--
A01	24031279	A	G	--
A01	24031290	T	G	--
A01	24031567	T	G	--
A01	24031747	G	T	--
A01	24032741	A	T	--
A01	24032811	T	G	--
A01	24032938	T	C	--
A01	24032997	G	C	--
A01	24036153	C	T	--
A01	2407827	A	G	--
A01	2409345	G	A	CTG<->CTA;	L<->L;	Bra011385	Synonymous
A01	2409357	G	T	GTG<->GTT;	V<->V;	Bra011385	Synonymous
A01	2416126	A	C	GAA<->GCA;	E<->A;	Bra011385	Non-Synonymous
A01	24195495	C	T	--
A01	24200312	C	Y	--
A01	24208612	C	T	CCT<->CTT;	P<->L;	Bra038744	Non-Synonymous
A01	24208619	G	A	AAG<->AAA;	K<->K;	Bra038744	Synonymous
A01	24208823	A	C	GCA<->GCC;	A<->A;	Bra038744	Synonymous
A01	24208943	G	A	GCG<->GCA;	A<->A;	Bra038744	Synonymous
A01	24209030	C	T	TCC<->TCT;	S<->S;	Bra038744	Synonymous
A01	24209057	C	G	ACC<->ACG;	T<->T;	Bra038744	Synonymous
A01	24209757	T	C	TAT<->TAC;	Y<->Y;	Bra038744	Synonymous
A01	24210063	A	G	ACA<->ACG;	T<->T;	Bra038744	Synonymous
A01	24210171	T	C	TTT<->TTC;	F<->F;	Bra038744	Synonymous
A01	24210207	A	G	AAA<->AAG;	K<->K;	Bra038744	Synonymous
A01	24210252	T	C	CCT<->CCC;	P<->P;	Bra038744	Synonymous
A01	24210330	C	T	CAC<->CAT;	H<->H;	Bra038744	Synonymous
A01	24210349	C	A	CGA<->AGA;	R<->R;	Bra038744	Synonymous
A01	24210357	A	T	GCA<->GCT;	A<->A;	Bra038744	Synonymous
A01	24210393	G	T	GTG<->GTT;	V<->V;	Bra038744	Synonymous
A01	24210552	G	T	GGG<->GGT;	G<->G;	Bra038744	Synonymous
A01	24210701	C	A	--
A01	24223946	C	T	CTC<->TTC;	L<->F;	Bra038743	Non-Synonymous
A01	24224560	G	A	--
A01	24225174	T	G	--
A01	24225376	C	G	--
A01	24225407	T	A	--
A01	24234066	T	A	--
A01	24234192	T	W	--
A01	24243853	T	C	--
A01	24250235	C	T	--
A01	24255217	T	G	--
A01	24256188	G	A	--
A01	24260041	A	C	--
A01	24260063	G	C	--
A01	24260832	A	T	--
A01	24260867	T	C	--
A01	24261032	G	C	--
A01	24261137	C	T	--
[truncated: 41,662 more rows]
