# Supplementary material for: Transcriptome Analysis of a Female-sterile Mutant (fsm) in Chinese Cabbage (Brassica campestris ssp. pekinensis)
Source: Front Plant Sci. 2017 Apr 10;8:546. doi: 10.3389/fpls.2017.00546 (PMC5385380; doi:10.3389/fpls.2017.00546)
Supplement: TABLE S5 — The SNPs specifically detected in the fsm library (XLS). [file Table_5.XLS]

## Sheet: M-Specific SNP
Chromosome	Coordinate	Ref_nucleotide	SNP_nucleotide	Code_Change	Amino acid_Change	Gene_ID	Mutation_type
A01	10006430	T	Y	TCC<->CCC;	S<->P;	Bra026289	Non-Synonymous
A01	1000999	G	A	--
A01	10055148	A	R	--
A01	10079034	T	W	--
A01	10081819	G	A	--
A01	10083039	T	C	TCT<->CCT;	S<->P;	Bra026268	Non-Synonymous
A01	10135332	T	Y	ATC<->ACC;	I<->T;	Bra026258	Non-Synonymous
A01	10144418	A	W	--
A01	10144447	C	Y	--
A01	1018070	T	C	TAT<->CAT;	Y<->H;	Bra011695	Non-Synonymous
A01	10182659	G	R	GCC<->ACC;	A<->T;	Bra026253	Non-Synonymous
A01	10189557	G	T	--
A01	10190367	C	M	ATC<->ATA;	I<->I;	Bra026252	Synonymous
A01	10197504	T	Y	GCT<->GCC;	A<->A;	Bra026251	Synonymous
A01	10255696	G	A	--
A01	10257050	G	K	--
A01	10267431	T	Y	TCC<->CCC;	S<->P;	Bra026237	Non-Synonymous
A01	10267524	T	Y	TCC<->CCC;	S<->P;	Bra026237	Non-Synonymous
A01	10268471	G	A	GAG<->GAA;	E<->E;	Bra026237	Synonymous
A01	10268540	C	T	TTC<->TTT;	F<->F;	Bra026237	Synonymous
A01	10268546	A	T	TCA<->TCT;	S<->S;	Bra026237	Synonymous
A01	10268565	C	A	CGG<->AGG;	R<->R;	Bra026237	Synonymous
A01	10268588	C	T	AGC<->AGT;	S<->S;	Bra026237	Synonymous
A01	10275993	T	A	TCT<->TCA;	S<->S;	Bra026234	Synonymous
A01	10276348	A	G	--
A01	10279542	G	A	GCG<->GCA;	A<->A;	Bra026233	Synonymous
A01	10280286	A	G	--
A01	10281153	C	T	--
A01	10282931	C	T	ACC<->ACT;	T<->T;	Bra026231	Synonymous
A01	10287364	A	G	AAG<->AGG;	K<->R;	Bra026230	Non-Synonymous
A01	10288088	C	T	TGC<->TGT;	C<->C;	Bra026230	Synonymous
A01	10288095	T	C	TTG<->CTG;	L<->L;	Bra026230	Synonymous
A01	10288103	C	T	TAC<->TAT;	Y<->Y;	Bra026230	Synonymous
A01	10360218	G	T	--
A01	10360226	G	A	--
A01	10360243	G	A	--
A01	10360332	C	T	--
A01	10374128	G	R	--
A01	10376684	A	T	ATG<->TTG;	M<->L;	Bra040110	Non-Synonymous
A01	10384673	G	C	--
A01	1038695	C	A	AAC<->AAA;	N<->K;	Bra011690	Non-Synonymous
A01	1038776	C	T	TGC<->TGT;	C<->C;	Bra011690	Synonymous
A01	1038803	T	G	GCT<->GCG;	A<->A;	Bra011690	Synonymous
A01	10393737	A	T	CCA<->CCT;	P<->P;	Bra040107	Synonymous
A01	1040068	T	C	CTT<->CTC;	L<->L;	Bra011690	Synonymous
A01	1040188	G	A	ACG<->ACA;	T<->T;	Bra011690	Synonymous
A01	1040197	G	T	AAG<->AAT;	K<->N;	Bra011690	Non-Synonymous
A01	1040209	C	A	GGC<->GGA;	G<->G;	Bra011690	Synonymous
A01	1040224	G	A	ACG<->ACA;	T<->T;	Bra011690	Synonymous
A01	1040722	C	T	CTC<->CTT;	L<->L;	Bra011690	Synonymous
A01	1040737	G	T	GTG<->GTT;	V<->V;	Bra011690	Synonymous
A01	10407520	C	G	--
A01	1040758	T	C	AAT<->AAC;	N<->N;	Bra011690	Synonymous
A01	10407599	A	G	--
A01	10407604	T	C	--
A01	1040764	G	T	GTG<->GTT;	V<->V;	Bra011690	Synonymous
A01	1040822	A	G	AAG<->GAG;	K<->E;	Bra011690	Non-Synonymous
A01	10429879	A	C	TAC<->TCC;	Y<->S;	Bra040102	Non-Synonymous
A01	10429885	A	G	CAA<->CGA;	Q<->R;	Bra040102	Non-Synonymous
A01	10430559	A	G	GAA<->GAG;	E<->E;	Bra040102	Synonymous
A01	10430620	C	T	CTG<->TTG;	L<->L;	Bra040102	Synonymous
A01	10439284	A	G	--
A01	10481003	C	T	--
A01	10481028	C	T	--
A01	1052156	G	C	GGG<->GGC;	G<->G;	Bra011688	Synonymous
A01	10534730	G	T	--
A01	10536260	C	S	--
A01	10536422	G	R	CGG<->CGA;	R<->R;	Bra040093	Synonymous
A01	10536446	T	Y	GGT<->GGC;	G<->G;	Bra040093	Synonymous
A01	10537417	T	Y	--
A01	10537997	G	R	--
A01	1056604	T	G	CTA<->CGA;	L<->R;	Bra011687	Non-Synonymous
A01	1056635	C	T	CTC<->CTT;	L<->L;	Bra011687	Synonymous
A01	1056764	A	C	AGA<->AGC;	R<->S;	Bra011687	Non-Synonymous
A01	1056815	G	A	TCG<->TCA;	S<->S;	Bra011687	Synonymous
A01	1058163	G	A	--
A01	1058213	G	A	--
A01	1058367	A	T	GGA<->GGT;	G<->G;	Bra011686	Synonymous
A01	1058437	G	A	GGC<->AGC;	G<->S;	Bra011686	Non-Synonymous
A01	1058526	T	C	CTT<->CTC;	L<->L;	Bra011686	Synonymous
A01	1058535	A	G	CTA<->CTG;	L<->L;	Bra011686	Synonymous
A01	1058547	T	C	GGT<->GGC;	G<->G;	Bra011686	Synonymous
A01	10624843	C	S	--
A01	10634399	A	R	--
A01	10642640	T	Y	GTG<->GCG;	V<->A;	Bra038498	Non-Synonymous
A01	10655391	T	Y	--
A01	10656232	A	G	--
A01	10656382	C	T	--
A01	1071277	T	K	--
A01	10714021	G	T	--
A01	1071440	T	C	TTT<->TTC;	F<->F;	Bra011683	Synonymous
A01	10716274	C	T	--
A01	10716649	G	A	--
A01	10718341	G	T	--
A01	10719306	G	C	--
A01	1072178	A	G	GAA<->GGA;	E<->G;	Bra011683	Non-Synonymous
A01	10724586	C	T	--
A01	10725911	G	A	GGT<->AGT;	G<->S;	Bra038486	Non-Synonymous
A01	10744713	T	A	AGT<->AGA;	S<->R;	Bra038480	Non-Synonymous
A01	1076900	C	G	--
A01	1077104	G	A	TTG<->TTA;	L<->L;	Bra011681	Synonymous
A01	1077227	C	T	TCC<->TCT;	S<->S;	Bra011681	Synonymous
A01	1077302	T	C	TTT<->TTC;	F<->F;	Bra011681	Synonymous
A01	10777131	T	A	ATT<->ATA;	I<->I;	Bra038474	Synonymous
A01	1078146	T	C	--
A01	10795230	T	A	--
A01	10795776	A	G	--
A01	10795815	G	C	--
A01	10878009	A	R	--
A01	10878384	C	Y	--
A01	10890288	T	C	--
A01	10897795	G	A	--
A01	10899885	A	G	ATT<->GTT;	I<->V;	Bra038457	Non-Synonymous
A01	10899976	T	C	GTG<->GCG;	V<->A;	Bra038457	Non-Synonymous
A01	10900000	A	G	AAC<->AGC;	N<->S;	Bra038457	Non-Synonymous
A01	10900249	C	T	TAC<->TAT;	Y<->Y;	Bra038457	Synonymous
A01	10900282	G	T	GCG<->GCT;	A<->A;	Bra038457	Synonymous
A01	10917915	A	T	--
A01	10917920	G	A	--
A01	1093609	T	G	--
A01	1093861	G	A	--
A01	10951755	C	G	GCT<->GGT;	A<->G;	Bra038448	Non-Synonymous
A01	10963665	C	T	--
A01	10992369	G	T	--
A01	10992600	T	Y	--
A01	11009487	A	G	--
A01	11010972	A	R	--
A01	11022824	T	C	--
A01	11022833	C	G	--
A01	11023241	A	T	--
A01	11023553	T	G	--
A01	11024414	A	G	--
A01	11024464	C	T	--
A01	11028918	T	Y	GGT<->GGC;	G<->G;	Bra033546	Synonymous
A01	11029669	T	Y	GGT<->GGC;	G<->G;	Bra033546	Synonymous
A01	11034216	A	C	--
A01	11034231	G	A	--
A01	11037934	T	Y	CCT<->CCC;	P<->P;	Bra033544	Synonymous
A01	11039946	C	S	--
A01	11040316	A	W	--
A01	11041240	G	C	--
A01	11041262	G	C	--
A01	11041580	T	C	--
A01	11042046	C	T	--
A01	11042053	T	G	--
A01	11111044	C	A	--
A01	11162927	A	G	--
A01	1116853	A	W	--
A01	11205710	T	C	--
A01	11216672	G	A	--
A01	11217083	T	A	--
A01	11217103	T	A	--
A01	11217133	A	G	--
A01	11244623	C	A	--
A01	11254851	T	C	--
A01	11264210	A	C	--
A01	11264220	A	G	--
A01	11264231	A	G	--
A01	11264285	T	A	--
A01	11274031	T	Y	GTC<->GCC;	V<->A;	Bra033517	Non-Synonymous
A01	11274556	T	K	--
A01	11298055	T	Y	--
A01	11298407	T	Y	--
A01	11411616	T	G	ATC<->AGC;	I<->S;	Bra033494	Non-Synonymous
A01	11411686	T	G	GTT<->GTG;	V<->V;	Bra033494	Synonymous
A01	11411713	C	T	TAC<->TAT;	Y<->Y;	Bra033494	Synonymous
A01	11411767	G	A	CCG<->CCA;	P<->P;	Bra033494	Synonymous
A01	11413362	G	A	--
A01	11413391	G	A	--
A01	11413398	C	T	--
A01	11511065	T	Y	TCC<->CCC;	S<->P;	Bra039538	Non-Synonymous
A01	11519770	A	W	--
A01	11521066	T	K	--
A01	11523078	C	T	--
A01	11524160	T	Y	--
A01	11525739	A	T	--
A01	11607336	C	G	--
A01	11658650	A	G	GTA<->GTG;	V<->V;	Bra039556	Synonymous
A01	11658744	A	G	AGA<->GGA;	R<->G;	Bra039556	Non-Synonymous
A01	11658774	T	G	TCT<->GCT;	S<->A;	Bra039556	Non-Synonymous
A01	11658926	T	C	CCT<->CCC;	P<->P;	Bra039556	Synonymous
A01	1182207	A	C	--
A01	11823414	A	G	--
A01	11825411	C	T	--
A01	11826010	C	S	--
A01	11829466	C	A	--
A01	11829489	T	G	--
A01	11829601	T	C	--
A01	11829670	C	T	--
A01	11829954	T	A	--
A01	11830014	A	G	--
A01	11830101	A	T	--
A01	11830165	G	A	--
A01	11855695	T	C	--
A01	118753	C	M	TCC<->TCA;	S<->S;	Bra011878	Synonymous
A01	118762	T	Y	CAT<->CAC;	H<->H;	Bra011878	Synonymous
A01	118774	G	R	GAG<->GAA;	E<->E;	Bra011878	Synonymous
A01	118792	G	R	GTG<->GTA;	V<->V;	Bra011878	Synonymous
A01	118810	C	Y	ACC<->ACT;	T<->T;	Bra011878	Synonymous
A01	118825	C	Y	CTC<->CTT;	L<->L;	Bra011878	Synonymous
A01	118861	A	R	CTA<->CTG;	L<->L;	Bra011878	Synonymous
A01	11912570	C	T	--
A01	11916899	C	T	--
A01	11946205	C	A	--
A01	11946468	G	R	--
A01	11951737	T	Y	--
A01	11951758	C	Y	--
A01	11952037	G	R	--
A01	11952100	G	R	--
A01	11953441	A	G	--
A01	11953936	A	G	--
A01	11954341	T	A	--
A01	11954374	G	A	--
A01	11954719	G	K	--
A01	11954764	C	Y	--
A01	11954941	G	R	--
A01	11994820	A	M	--
A01	121290	T	A	--
A01	12137798	G	T	--
A01	12138658	G	C	--
A01	1218469	G	C	--
A01	1222552	G	A	--
A01	12228368	T	A	--
A01	12228399	T	A	--
A01	12235751	T	C	TAT<->TAC;	Y<->Y;	Bra036882	Synonymous
A01	12235802	T	C	GAT<->GAC;	D<->D;	Bra036882	Synonymous
A01	12235879	A	G	--
A01	12235914	T	W	--
A01	12263832	A	G	--
A01	12296674	T	C	--
A01	12296696	C	T	--
A01	12296705	G	A	--
A01	12300961	C	T	--
A01	12301981	A	G	--
A01	12302441	A	C	--
A01	12302471	G	A	--
A01	12302657	A	C	--
A01	12302686	A	T	--
A01	12302702	G	T	--
A01	12315179	A	G	--
A01	12315220	A	C	--
A01	12335231	T	C	--
A01	12335683	C	A	--
A01	12335692	G	A	--
A01	12335912	T	C	--
A01	12335927	T	C	--
A01	12338057	A	G	--
A01	12338081	G	A	--
A01	12338096	G	C	--
A01	12338356	C	G	--
A01	12338680	G	A	--
A01	12340107	T	G	--
A01	12340178	A	G	--
A01	1234086	C	T	--
A01	1234109	C	T	--
A01	1234272	A	G	--
A01	1240628	C	Y	ACC<->ATC;	T<->I;	Bra011654	Non-Synonymous
A01	12410846	C	T	CTG<->TTG;	L<->L;	Bra036865	Synonymous
A01	12411373	T	C	TTG<->CTG;	L<->L;	Bra036865	Synonymous
A01	12412309	T	G	TCT<->GCT;	S<->A;	Bra036865	Non-Synonymous
A01	12413232	G	T	--
A01	12413237	T	A	--
A01	12413260	T	C	--
A01	12413486	A	G	--
A01	12414092	A	T	--
A01	12414127	A	G	--
A01	1246493	T	G	--
A01	1246821	T	W	--
A01	1248224	C	G	--
A01	1248257	A	G	--
A01	1248272	G	A	--
A01	12714896	G	A	--
A01	1296542	C	Y	ATC<->ATT;	I<->I;	Bra011642	Synonymous
A01	1296572	G	R	CAG<->CAA;	Q<->Q;	Bra011642	Synonymous
A01	12966881	C	S	--
A01	12966889	A	R	--
A01	1298744	A	R	AAA<->AAG;	K<->K;	Bra011642	Synonymous
A01	1300259	A	W	--
A01	13002796	G	A	--
A01	1300597	C	S	--
A01	13135734	G	K	--
A01	13152386	C	S	--
A01	13191316	A	T	ACT<->TCT;	T<->S;	Bra033829	Non-Synonymous
A01	13191593	T	Y	CTC<->CCC;	L<->P;	Bra033829	Non-Synonymous
A01	1325033	A	W	--
A01	1329493	A	W	--
A01	1334755	T	Y	--
A01	13364441	C	T	--
A01	13364463	C	Y	--
A01	13364507	A	R	--
A01	13364586	C	Y	--
A01	13364686	A	T	--
A01	13379400	G	T	--
A01	13402361	G	R	GGG<->GAG;	G<->E;	Bra033813	Non-Synonymous
A01	1344089	A	G	--
A01	1344122	A	G	--
A01	1344305	T	C	--
A01	1344322	A	G	--
A01	13443568	C	T	GCG<->GTG;	A<->V;	Bra033810	Non-Synonymous
A01	13443650	G	A	CAG<->CAA;	Q<->Q;	Bra033810	Synonymous
A01	13443696	C	G	CTG<->GTG;	L<->V;	Bra033810	Non-Synonymous
A01	1344562	C	T	--
A01	1344599	A	T	--
A01	1344635	A	G	--
A01	1344701	G	C	--
A01	1344776	C	T	--
A01	1353987	C	T	--
A01	1353997	C	A	--
A01	1354077	A	C	--
A01	1354175	A	G	--
A01	13542505	C	T	--
A01	13542553	A	G	--
A01	13542586	G	A	--
A01	1354350	C	T	--
A01	1354465	A	C	--
A01	1354872	C	A	--
A01	1355918	A	T	--
A01	1355933	A	G	--
A01	1355963	G	T	--
A01	1355999	T	G	--
A01	1356005	T	C	--
A01	1356032	A	G	--
A01	1356059	T	A	--
A01	1356112	A	C	--
A01	1361992	A	G	CCA<->CCG;	P<->P;	Bra011625	Synonymous
A01	137287	T	Y	TCT<->TCC;	S<->S;	Bra011871	Synonymous
A01	137469	C	T	GTC<->GTT;	V<->V;	Bra011871	Synonymous
A01	13784348	A	R	--
A01	13793157	G	R	--
A01	13793268	A	R	--
A01	13863012	C	G	--
A01	13898368	C	T	--
A01	13904198	G	A	--
A01	13904373	A	T	--
A01	13937280	T	A	--
A01	1394553	T	K	--
A01	14001384	C	T	--
A01	14002204	G	A	--
A01	14002251	G	T	--
A01	14121863	A	W	--
A01	14122682	T	Y	--
A01	1418912	G	C	--
A01	1432081	A	T	--
A01	1432132	T	G	--
A01	1432151	G	A	--
A01	14359054	T	Y	TCC<->CCC;	S<->P;	Bra029919	Non-Synonymous
A01	14382355	T	Y	CTC<->CCC;	L<->P;	Bra029923	Non-Synonymous
A01	14398486	G	T	--
A01	14398800	G	A	--
A01	1440185	C	S	--
A01	14411322	T	K	--
A01	14411498	A	T	--
A01	14415664	C	T	TCC<->TTC;	S<->F;	Bra029929	Non-Synonymous
A01	14415724	G	A	CGG<->CAG;	R<->Q;	Bra029929	Non-Synonymous
A01	14419249	G	C	--
A01	14419804	C	A	--
A01	14419833	T	A	--
A01	14421977	G	C	--
A01	14422032	C	T	CCC<->CCT;	P<->P;	Bra029932	Synonymous
A01	14466301	T	Y	--
A01	14467436	C	T	ATC<->ATT;	I<->I;	Bra029933	Synonymous
A01	14468975	A	T	--
A01	14469027	A	G	--
A01	14487749	G	A	--
A01	14487756	T	C	--
A01	14488169	A	C	--
A01	14488180	T	C	--
A01	14488240	C	T	--
A01	14488268	C	T	--
A01	14488724	A	C	--
A01	14488730	T	C	--
A01	14488739	T	C	--
A01	14488784	C	A	--
A01	14489213	G	A	--
A01	14494241	C	A	--
A01	14494272	A	G	--
A01	14494583	T	C	--
A01	14494604	C	A	--
A01	14494682	C	T	--
A01	14496783	A	G	--
A01	14496813	C	A	--
A01	14496938	A	G	--
A01	14497154	C	A	--
A01	14497212	A	G	--
A01	14497306	G	T	--
A01	14497550	A	C	--
A01	14503543	A	G	--
A01	145036	A	T	ACA<->ACT;	T<->T;	Bra011867	Synonymous
A01	14516212	G	T	--
A01	14518027	T	C	--
A01	14518777	C	T	--
A01	14518798	G	C	--
A01	14518834	G	T	--
A01	14518839	C	A	--
A01	14530994	G	T	--
A01	14548423	T	Y	GTC<->GCC;	V<->A;	Bra029943	Non-Synonymous
A01	1455177	C	A	--
A01	1455209	T	G	GAT<->GAG;	D<->E;	Bra011602	Non-Synonymous
A01	1455219	T	G	TTC<->GTC;	F<->V;	Bra011602	Non-Synonymous
A01	1455242	A	G	GTA<->GTG;	V<->V;	Bra011602	Synonymous
A01	1456098	G	A	GGG<->AGG;	G<->R;	Bra011602	Non-Synonymous
A01	14645732	G	T	--
A01	14647299	C	T	--
A01	14648609	A	M	--
A01	14649077	G	A	--
A01	14649911	T	C	--
A01	14650563	G	T	--
A01	14650707	G	A	--
A01	14650753	G	T	--
A01	14650795	T	C	--
A01	14650822	A	C	--
A01	14651953	T	C	--
A01	14652332	C	M	--
A01	14654026	A	G	--
A01	14654118	C	G	--
A01	1465521	C	T	--
A01	1466143	G	C	--
A01	1466153	C	A	--
A01	1466235	T	C	--
A01	1468684	T	C	AGT<->AGC;	S<->S;	Bra011600	Synonymous
A01	1470272	T	C	GTT<->GTC;	V<->V;	Bra011600	Synonymous
A01	1470280	T	C	CTA<->CCA;	L<->P;	Bra011600	Non-Synonymous
A01	14822645	A	G	--
A01	14829350	G	C	--
A01	14829622	A	G	--
A01	14830608	G	A	--
A01	14830642	T	C	--
A01	14830714	A	C	--
A01	14830745	C	T	--
A01	14830792	T	G	--
A01	14830927	A	G	--
A01	14831356	G	A	--
A01	14831403	A	G	--
A01	14831466	A	G	--
A01	14831569	A	G	--
A01	14831597	G	A	--
A01	14831604	A	G	--
A01	14836756	T	C	--
A01	14836789	C	T	--
A01	14836843	G	T	--
A01	14867420	T	C	--
A01	14867588	T	K	--
A01	1487654	C	Y	GGC<->GGT;	G<->G;	Bra011597	Synonymous
A01	1487660	T	Y	GGT<->GGC;	G<->G;	Bra011597	Synonymous
A01	14882108	A	G	--
A01	14882217	A	G	--
A01	14882231	A	G	--
A01	14882240	C	T	--
A01	14882527	T	G	--
A01	14911453	C	T	--
A01	14911711	A	G	--
A01	14911970	G	C	--
A01	14911984	C	T	--
A01	14931220	T	G	ATT<->ATG;	I<->M;	Bra029980	Non-Synonymous
A01	14931424	G	A	CTG<->CTA;	L<->L;	Bra029980	Synonymous
A01	14931445	C	A	CGC<->CGA;	R<->R;	Bra029980	Synonymous
A01	14931468	C	A	ACA<->AAA;	T<->K;	Bra029980	Non-Synonymous
A01	14931477	T	A	TTT<->TAT;	F<->Y;	Bra029980	Non-Synonymous
A01	14931963	A	C	GTA<->GTC;	V<->V;	Bra029980	Synonymous
A01	14932004	C	T	ACT<->ATT;	T<->I;	Bra029980	Non-Synonymous
A01	14932038	G	A	TTG<->TTA;	L<->L;	Bra029980	Synonymous
A01	14932095	C	T	GAC<->GAT;	D<->D;	Bra029980	Synonymous
A01	14932245	G	A	CAG<->CAA;	Q<->Q;	Bra029980	Synonymous
A01	14932251	A	T	ACA<->ACT;	T<->T;	Bra029980	Synonymous
A01	14932314	T	G	GCT<->GCG;	A<->A;	Bra029980	Synonymous
A01	14932378	C	A	CGG<->AGG;	R<->R;	Bra029980	Synonymous
A01	14932383	G	A	TCG<->TCA;	S<->S;	Bra029980	Synonymous
A01	14932572	G	A	AGG<->AGA;	R<->R;	Bra029980	Synonymous
A01	14954503	T	Y	CTG<->CCG;	L<->P;	Bra029986	Non-Synonymous
A01	14964073	C	S	--
A01	15000921	A	R	--
A01	15143537	A	W	--
A01	15152917	G	S	--
A01	15176122	C	T	--
A01	15213989	G	T	--
A01	15214132	A	T	--
A01	15214183	C	T	--
A01	15214189	T	A	--
A01	15214229	T	C	--
A01	15215149	G	T	--
A01	15216134	C	T	--
A01	15216217	T	C	--
A01	15216270	C	T	--
A01	15216293	G	A	--
A01	15227753	T	Y	--
A01	15241346	A	M	--
A01	15241378	A	G	--
A01	15241403	C	A	--
A01	15249359	T	C	--
A01	1525455	T	C	TCT<->TCC;	S<->S;	Bra011590	Synonymous
A01	1525471	G	A	GTT<->ATT;	V<->I;	Bra011590	Non-Synonymous
A01	1526211	A	G	--
A01	15263120	T	A	--
A01	15263264	T	C	--
A01	15270405	G	R	--
A01	1531766	A	T	GCA<->GCT;	A<->A;	Bra011588	Synonymous
A01	1531775	A	G	AGA<->AGG;	R<->R;	Bra011588	Synonymous
A01	153251	G	A	GGG<->GGA;	G<->G;	Bra011865	Synonymous
A01	1536010	T	G	--
A01	1536020	C	T	--
A01	15393429	A	T	--
A01	1545847	T	A	--
A01	15460896	T	C	--
A01	15496524	A	C	--
A01	15496569	C	T	--
A01	15496697	A	T	--
A01	15496707	C	G	--
A01	15497596	A	T	TTA<->TTT;	L<->F;	Bra038880	Non-Synonymous
A01	15498674	T	G	--
A01	15530431	T	G	--
A01	15530444	A	T	--
A01	15530587	T	G	--
A01	15547583	A	G	--
A01	15551188	C	G	AAC<->AAG;	N<->K;	Bra038885	Non-Synonymous
A01	1557201	C	A	CCC<->CAC;	P<->H;	Bra011584	Non-Synonymous
A01	1557268	G	A	AGG<->AGA;	R<->R;	Bra011584	Synonymous
A01	1557476	T	C	TTT<->CTT;	F<->L;	Bra011584	Non-Synonymous
A01	1557535	G	C	GTG<->GTC;	V<->V;	Bra011584	Synonymous
A01	15576256	C	G	--
A01	1558454	A	G	GGA<->GGG;	G<->G;	Bra011584	Synonymous
A01	15595115	T	C	ACT<->ACC;	T<->T;	Bra038890	Synonymous
A01	15596946	C	S	CAG<->GAG;	Q<->E;	Bra038890	Non-Synonymous
A01	15597116	C	S	--
A01	15597823	G	A	GGA<->GAA;	G<->E;	Bra038891	Non-Synonymous
A01	15597847	C	A	TCT<->TAT;	S<->Y;	Bra038891	Non-Synonymous
A01	15597930	C	T	CTA<->TTA;	L<->L;	Bra038891	Synonymous
A01	15598003	A	C	GAG<->GCG;	E<->A;	Bra038891	Non-Synonymous
A01	15598023	C	A	CTT<->ATT;	L<->I;	Bra038891	Non-Synonymous
A01	15598043	G	A	AGG<->AGA;	R<->R;	Bra038891	Synonymous
A01	15598551	T	G	--
A01	15598597	T	C	--
A01	15622250	A	G	--
A01	15622575	T	K	--
A01	15627570	A	T	AGG<->TGG;	R<->W;	Bra038896	Non-Synonymous
A01	15629888	G	C	--
A01	15642757	G	T	--
A01	15643037	T	Y	CCT<->CCC;	P<->P;	Bra038899	Synonymous
A01	1565130	T	G	--
A01	1565248	T	G	--
A01	15663345	G	K	--
A01	15666542	C	T	--
A01	15667472	C	T	--
A01	15668550	A	R	--
A01	15741212	A	G	--
A01	15741239	G	C	--
A01	15752614	T	C	--
A01	1575507	G	T	GTG<->GTT;	V<->V;	Bra011581	Synonymous
A01	15757412	A	C	--
A01	15757421	A	T	--
A01	15779759	T	A	--
A01	15826554	T	C	--
A01	15826996	T	C	--
A01	15858554	C	G	--
A01	15858594	A	T	--
A01	15859565	T	C	--
A01	15860780	T	G	--
A01	15860834	G	A	--
A01	15878596	T	C	--
A01	15879767	C	A	--
A01	15882537	A	G	--
A01	15882764	A	C	--
A01	15906614	G	T	--
A01	15913118	T	Y	--
A01	15948118	T	W	--
A01	15948293	C	A	--
A01	1598859	G	A	--
A01	1598871	G	T	--
A01	1602236	A	T	--
A01	1612190	G	A	--
A01	1612430	A	G	AAA<->AGA;	K<->R;	Bra011576	Non-Synonymous
A01	16180098	G	A	--
A01	16180404	G	A	--
A01	16255379	A	C	--
A01	16274289	T	W	--
A01	16275233	G	S	--
A01	16275983	G	R	TTG<->TTA;	L<->L;	Bra035422	Synonymous
A01	16276001	G	R	AAG<->AAA;	K<->K;	Bra035422	Synonymous
A01	16276040	T	W	GTT<->GTA;	V<->V;	Bra035422	Synonymous
A01	16279521	T	C	GGT<->GGC;	G<->G;	Bra035421	Synonymous
A01	16301946	G	T	--
A01	16318549	T	Y	TTC<->TCC;	F<->S;	Bra035416	Non-Synonymous
A01	163493	A	G	GCA<->GCG;	A<->A;	Bra011863	Synonymous
A01	16362907	G	C	GTT<->CTT;	V<->L;	Bra035412	Non-Synonymous
A01	16362942	T	G	GTT<->GTG;	V<->V;	Bra035412	Synonymous
A01	16363219	G	A	GTC<->ATC;	V<->I;	Bra035412	Non-Synonymous
A01	16363233	A	G	CGA<->CGG;	R<->R;	Bra035412	Synonymous
A01	16363365	C	T	GAC<->GAT;	D<->D;	Bra035412	Synonymous
A01	1640459	G	A	--
A01	1642298	G	A	--
A01	16479815	T	Y	GGT<->GGC;	G<->G;	Bra035407	Synonymous
A01	16487223	C	Y	--
A01	16487894	A	G	--
A01	16500525	G	R	--
A01	16550332	C	T	--
A01	16550389	G	A	--
A01	16590626	A	R	--
A01	16590951	A	G	--
A01	16590966	A	T	--
A01	16596826	T	C	--
A01	1659751	T	Y	--
A01	16601776	T	C	CTC<->CCC;	L<->P;	Bra031521	Non-Synonymous
A01	16602812	G	K	AAG<->AAT;	K<->N;	Bra031521	Non-Synonymous
A01	16603619	G	R	GGG<->GGA;	G<->G;	Bra031521	Synonymous
A01	16604835	C	S	--
A01	16605508	C	T	--
A01	16607041	C	A	--
A01	16677197	G	R	CGC<->CAC;	R<->H;	Bra031513	Non-Synonymous
A01	16706000	C	G	--
A01	16722991	C	T	--
A01	16740191	T	A	--
A01	16740238	A	G	--
A01	16740259	C	T	--
A01	16740284	C	A	CTG<->ATG;	L<->M;	Bra031506	Non-Synonymous
A01	16740301	T	C	AGT<->AGC;	S<->S;	Bra031506	Synonymous
A01	16752305	G	A	--
A01	16752340	T	C	--
A01	16752429	C	T	--
A01	16752446	T	C	--
A01	16752452	T	G	--
A01	16752461	A	G	--
A01	16752527	T	C	--
A01	16752574	G	A	--
A01	16752899	C	T	--
A01	16752923	G	A	--
A01	16753133	G	A	--
A01	16753189	A	G	--
A01	16753220	A	C	--
A01	16753271	G	A	--
A01	16753300	C	T	--
A01	16753373	A	G	--
A01	16753385	C	T	--
A01	16753409	T	C	--
A01	16753638	C	A	--
A01	16753721	A	G	--
A01	16753752	G	T	--
A01	16753758	G	A	--
A01	16753856	G	A	--
A01	16753871	T	G	--
A01	16754128	G	T	--
A01	16754546	T	C	--
A01	16754626	T	C	--
A01	16754713	G	A	--
A01	16754920	A	T	--
A01	16754938	A	C	--
A01	16754953	C	A	--
A01	16754980	G	A	--
A01	16755661	A	C	--
A01	16755667	A	T	--
A01	16755868	G	A	--
A01	16756132	G	A	--
A01	16756165	G	A	--
A01	16756197	G	T	--
A01	16756222	C	T	--
A01	16756273	T	A	--
A01	16756303	C	T	--
A01	16756321	A	G	--
A01	16756366	A	G	--
A01	16756492	T	C	--
A01	16756528	G	A	--
A01	16756534	G	A	--
A01	16756543	T	C	--
A01	16756603	A	G	--
A01	16756693	A	G	--
A01	16756702	A	T	--
A01	16756908	G	A	--
A01	16756950	G	A	--
A01	16847310	T	A	--
A01	16847319	C	G	--
A01	16857009	G	A	--
A01	16857056	A	T	--
A01	16857316	G	C	--
A01	16857343	A	C	--
A01	16857349	T	C	--
A01	16857928	T	G	--
A01	16857958	G	A	--
A01	16858205	A	G	--
A01	16858573	A	C	--
A01	16858650	C	G	--
A01	16861565	C	A	--
A01	16861660	T	G	--
A01	16861683	G	C	--
A01	16889940	A	R	--
A01	16906473	G	A	--
A01	16906684	T	C	--
A01	1692807	T	C	--
A01	1695265	T	Y	--
A01	16955955	C	A	--
A01	16956330	C	G	CCT<->CGT;	P<->R;	Bra031477	Non-Synonymous
A01	16956361	C	T	CGC<->CGT;	R<->R;	Bra031477	Synonymous
A01	16956693	T	C	TCT<->TCC;	S<->S;	Bra031477	Synonymous
A01	16977741	T	C	--
A01	16977762	A	G	--
A01	16977865	A	C	--
A01	17007199	T	A	--
A01	17010091	G	R	TCG<->TCA;	S<->S;	Bra031472	Synonymous
A01	17010127	G	R	TCG<->TCA;	S<->S;	Bra031472	Synonymous
A01	17011298	C	A	CTC<->CTA;	L<->L;	Bra031471	Synonymous
A01	17011881	C	T	--
A01	17016073	A	G	--
A01	17061995	A	T	--
A01	1708033	T	Y	TCT<->CCT;	S<->P;	Bra011554	Non-Synonymous
A01	17087267	T	C	--
A01	17087481	A	R	--
A01	17088971	T	A	--
A01	17088994	G	A	--
A01	17129729	G	T	--
A01	17131853	A	R	--
A01	17131992	T	A	--
A01	1716288	C	Y	--
A01	17180142	G	C	--
A01	17180170	C	A	--
A01	17181003	C	S	--
A01	17181434	A	C	--
A01	17181497	A	G	--
A01	17181506	G	A	--
A01	1718997	T	C	GCT<->GCC;	A<->A;	Bra011550	Synonymous
A01	17223196	T	G	--
A01	17223210	C	A	--
A01	17227436	T	G	TCT<->TCG;	S<->S;	Bra031445	Synonymous
A01	17227515	T	C	TTG<->CTG;	L<->L;	Bra031445	Synonymous
A01	17231339	C	T	CGT<->TGT;	R<->C;	Bra031444	Non-Synonymous
A01	17231362	A	G	GAA<->GAG;	E<->E;	Bra031444	Synonymous
A01	17241792	A	G	--
A01	17243640	A	C	CCA<->CCC;	P<->P;	Bra031443	Synonymous
A01	17243677	G	T	--
A01	17243707	T	C	--
A01	17243735	C	T	--
A01	17245829	T	G	--
A01	17269921	G	A	--
A01	1729114	T	Y	CTC<->CCC;	L<->P;	Bra011547	Non-Synonymous
A01	1729811	A	T	--
A01	17325113	A	C	--
A01	17326227	G	T	--
A01	17326334	T	C	--
A01	17326632	C	S	CCA<->CGA;	P<->R;	Bra031435	Non-Synonymous
A01	17343461	G	T	TCG<->TCT;	S<->S;	Bra031432	Synonymous
A01	1734590	A	W	--
A01	1734674	C	S	--
A01	17371320	T	Y	--
A01	17395906	T	Y	GTC<->GCC;	V<->A;	Bra031427	Non-Synonymous
A01	17396905	A	R	--
A01	17445519	T	G	--
A01	1745099	A	G	--
A01	1745107	G	T	--
A01	1745736	T	C	--
A01	1745781	A	G	--
A01	1745829	C	T	--
A01	1747241	T	C	--
A01	17493264	T	C	--
A01	17493655	A	G	--
A01	17493975	C	A	--
A01	17494371	T	A	--
A01	17494549	T	G	--
A01	17502783	G	A	--
A01	17502794	A	T	--
A01	1750728	T	C	GGT<->GGC;	G<->G;	Bra011543	Synonymous
A01	17556690	C	T	--
A01	17578449	C	M	--
A01	17578765	C	Y	--
A01	17579841	G	K	--
A01	17580554	T	C	--
A01	17582701	T	C	--
A01	17599494	A	R	--
A01	17600362	A	T	--
A01	17617857	C	T	--
A01	17621133	T	G	--
A01	17621190	C	A	--
A01	17621210	A	G	--
A01	17621302	C	T	--
A01	17621310	T	C	--
A01	17621442	A	T	--
A01	17621487	T	C	--
A01	17621605	C	A	--
A01	17623141	T	G	--
A01	17660197	C	T	--
A01	17660208	T	C	--
A01	17660380	G	A	--
A01	17660386	T	C	--
A01	17660405	T	C	--
A01	17660448	C	T	--
A01	17660463	G	A	--
A01	17660482	A	G	--
A01	1766051	A	C	--
A01	17664622	C	A	--
A01	17665837	A	G	--
A01	17665859	A	G	--
A01	17671093	A	T	--
A01	17705175	C	T	--
A01	17730016	T	Y	TGG<->CGG;	W<->R;	Bra031393	Non-Synonymous
A01	17730083	T	Y	ATC<->ACC;	I<->T;	Bra031393	Non-Synonymous
A01	17731015	T	Y	GTG<->GCG;	V<->A;	Bra031393	Non-Synonymous
A01	17731596	T	C	--
A01	17743254	T	C	TCT<->TCC;	S<->S;	Bra031392	Synonymous
A01	17743858	G	T	--
A01	17743870	C	T	--
A01	17743940	G	T	--
A01	17743956	C	T	--
A01	17745596	T	C	TAT<->CAT;	Y<->H;	Bra031392	Non-Synonymous
A01	1778446	C	G	--
A01	1778473	A	T	--
A01	1781757	G	S	--
A01	17848627	T	G	TAT<->GAT;	Y<->D;	Bra028374	Non-Synonymous
A01	17848635	G	A	CCG<->CCA;	P<->P;	Bra028374	Synonymous
A01	1786769	T	Y	CTC<->CCC;	L<->P;	Bra011536	Non-Synonymous
A01	1786805	T	Y	CTC<->CCC;	L<->P;	Bra011536	Non-Synonymous
A01	17868601	A	G	--
A01	17868755	G	A	--
A01	1787602	C	A	CGG<->AGG;	R<->R;	Bra011536	Synonymous
A01	1788012	T	A	--
A01	1788065	T	A	--
A01	1790999	T	Y	--
A01	17922194	A	G	--
A01	17944898	A	G	--
A01	17945142	T	C	--
A01	17945189	A	G	--
A01	17945226	A	C	--
A01	17945243	A	G	--
A01	17945268	T	A	--
A01	17971005	C	G	--
A01	17971989	G	C	GGG<->GGC;	G<->G;	Bra028367	Synonymous
A01	17971998	T	C	AGT<->AGC;	S<->S;	Bra028367	Synonymous
A01	17972004	A	G	GAA<->GAG;	E<->E;	Bra028367	Synonymous
A01	17972031	C	T	GCC<->GCT;	A<->A;	Bra028367	Synonymous
A01	17972073	T	C	AAT<->AAC;	N<->N;	Bra028367	Synonymous
A01	17999513	T	C	--
A01	17999557	C	A	--
A01	17999585	A	G	--
A01	18007114	G	A	--
A01	18041301	G	C	--
A01	18041343	A	G	--
A01	18041348	A	T	--
A01	18041402	C	A	--
A01	18041653	T	A	--
A01	1811955	G	C	--
A01	1811990	C	T	--
A01	1812134	C	G	--
A01	18132431	G	A	--
A01	18133738	T	K	GTT<->GTG;	V<->V;	Bra028353	Synonymous
A01	18185159	G	R	--
A01	18215663	T	C	--
A01	18215765	A	T	--
A01	18226972	T	Y	TCC<->CCC;	S<->P;	Bra028345	Non-Synonymous
A01	18227049	G	T	GGG<->GGT;	G<->G;	Bra028345	Synonymous
A01	18227283	C	S	ACC<->ACG;	T<->T;	Bra028345	Synonymous
A01	18227862	T	Y	GCT<->GCC;	A<->A;	Bra028345	Synonymous
A01	18228042	T	C	ATT<->ATC;	I<->I;	Bra028345	Synonymous
A01	1822810	G	K	--
A01	18228183	C	T	GCC<->GCT;	A<->A;	Bra028345	Synonymous
A01	18228438	T	Y	GGT<->GGC;	G<->G;	Bra028345	Synonymous
A01	18228473	A	G	--
A01	18244535	T	K	--
A01	18244684	C	S	--
A01	18245343	A	W	--
A01	18263782	A	T	--
A01	18266184	C	T	--
A01	18285236	A	T	--
A01	18287532	A	T	--
A01	18302044	A	M	--
A01	18302168	T	K	--
A01	18302565	A	G	--
A01	1837796	T	K	--
A01	1838421	G	S	--
A01	18420871	C	Y	--
A01	18422387	T	A	--
A01	18422396	A	T	--
A01	18423565	C	Y	--
A01	1843767	G	C	--
A01	1846164	A	R	--
A01	18514768	G	S	--
A01	18515233	G	S	--
A01	18515392	T	Y	--
A01	18515813	G	T	--
A01	18515887	T	A	--
A01	1866308	G	A	--
A01	1866314	T	C	--
A01	18666491	C	Y	--
A01	18718661	C	T	CTC<->CTT;	L<->L;	Bra023747	Synonymous
A01	18718727	G	T	--
A01	1873550	C	S	--
A01	1873950	C	Y	--
A01	18744217	C	A	CCC<->CCA;	P<->P;	Bra023748	Synonymous
A01	18744280	A	G	GGA<->GGG;	G<->G;	Bra023748	Synonymous
A01	1876731	A	R	--
A01	18819007	T	G	--
A01	18819047	T	C	--
A01	1882698	C	T	CTC<->CTT;	L<->L;	Bra011510	Synonymous
A01	18842693	T	G	--
A01	18842821	A	G	--
A01	1884619	T	G	--
A01	1885304	C	T	AGC<->AGT;	S<->S;	Bra011509	Synonymous
A01	1885316	G	T	ACG<->ACT;	T<->T;	Bra011509	Synonymous
A01	1891924	C	T	ACC<->ACT;	T<->T;	Bra011508	Synonymous
A01	18952849	A	G	CAA<->CAG;	Q<->Q;	Bra023767	Synonymous
A01	19058536	T	C	--
A01	19058593	A	G	--
A01	19062351	C	T	CTG<->TTG;	L<->L;	Bra023783	Synonymous
A01	1907149	A	G	--
A01	1908176	A	T	--
A01	1908200	C	A	--
A01	1908215	A	G	CTA<->CTG;	L<->L;	Bra011506	Synonymous
A01	1910239	C	T	--
A01	1910260	G	A	--
A01	1910623	T	C	--
A01	191073	C	T	--
A01	19114252	T	Y	GTG<->GCG;	V<->A;	Bra023790	Non-Synonymous
A01	19114981	A	C	AAG<->ACG;	K<->T;	Bra023790	Non-Synonymous
A01	1912654	C	T	--
A01	19147117	T	A	--
A01	19147127	A	G	--
A01	19147193	A	T	--
A01	19150314	A	G	--
A01	19152371	C	G	--
A01	19152887	T	Y	CCT<->CCC;	P<->P;	Bra023798	Synonymous
A01	19153585	A	G	--
A01	19153766	G	C	--
A01	19288002	G	S	--
A01	1930469	A	W	--
A01	1932970	A	M	--
A01	1932981	T	A	--
A01	19330903	C	T	--
A01	19330913	G	A	--
A01	1933568	C	T	--
A01	1933604	A	G	--
A01	1933634	T	C	--
A01	1933808	A	G	--
A01	1933859	T	C	--
A01	19338842	C	G	--
A01	1934364	C	G	--
A01	19373751	A	R	--
A01	19374516	T	K	--
A01	19374522	A	G	--
A01	19374611	A	G	--
A01	19374900	C	Y	--
A01	19375232	G	A	--
A01	1938617	A	C	--
A01	1938884	A	G	GAA<->GGA;	E<->G;	Bra011496	Non-Synonymous
A01	1938918	T	C	TTT<->TTC;	F<->F;	Bra011496	Synonymous
A01	1939140	T	G	CCT<->CCG;	P<->P;	Bra011496	Synonymous
A01	1939844	A	G	CCA<->CCG;	P<->P;	Bra011496	Synonymous
A01	1939970	A	T	CTA<->CTT;	L<->L;	Bra011496	Synonymous
A01	1939985	A	G	TCA<->TCG;	S<->S;	Bra011496	Synonymous
A01	1939991	A	G	CTA<->CTG;	L<->L;	Bra011496	Synonymous
A01	1940325	T	A	--
A01	1940404	T	G	--
A01	19471504	A	W	--
A01	19475367	A	C	--
A01	19496674	T	C	--
A01	19501070	T	G	--
A01	19501103	A	G	--
A01	19524194	T	Y	GTG<->GCG;	V<->A;	Bra023843	Non-Synonymous
A01	19525549	G	T	--
A01	19528531	T	C	--
A01	19529726	T	C	--
A01	19545231	C	G	--
A01	19545295	T	C	--
A01	19553714	G	A	--
A01	19565553	G	A	CAG<->CAA;	Q<->Q;	Bra023849	Synonymous
A01	19581120	C	A	--
A01	19581944	T	Y	--
A01	19616433	A	G	--
A01	1965101	C	T	--
A01	19660751	G	R	--
A01	196804	G	R	--
A01	1970093	T	W	--
A01	1970582	A	G	--
A01	1978860	C	T	--
A01	19839261	A	T	--
A01	19839267	G	R	--
A01	19839288	A	G	--
A01	19839303	G	R	--
A01	19839323	G	R	--
A01	19839344	G	R	--
A01	19854593	T	Y	GTC<->GCC;	V<->A;	Bra023874	Non-Synonymous
A01	19864114	G	K	--
A01	19864241	T	Y	TCC<->CCC;	S<->P;	Bra023876	Non-Synonymous
A01	19884416	G	A	GGT<->AGT;	G<->S;	Bra023881	Non-Synonymous
A01	19884422	C	T	CGT<->TGT;	R<->C;	Bra023881	Non-Synonymous
A01	19884527	T	W	TCA<->ACA;	S<->T;	Bra023881	Non-Synonymous
A01	19884539	C	Y	CTT<->TTT;	L<->F;	Bra023881	Non-Synonymous
A01	19884560	G	R	GGA<->AGA;	G<->R;	Bra023881	Non-Synonymous
A01	19911261	T	G	--
A01	20056672	G	T	--
A01	20056681	A	G	--
A01	20064146	A	R	--
A01	20082026	C	A	--
A01	20115478	G	T	--
A01	2012685	T	Y	--
A01	20145210	A	C	--
A01	20149054	A	C	--
A01	20149305	C	A	--
A01	20227770	C	A	--
A01	20227800	C	T	--
A01	20229114	T	C	TTA<->TCA;	L<->S;	Bra023923	Non-Synonymous
A01	20232062	C	T	--
A01	20232281	G	A	CGG<->CAG;	R<->Q;	Bra023924	Non-Synonymous
A01	20241325	A	C	--
A01	20241339	C	T	--
A01	20241433	C	A	--
A01	20252546	T	C	CTT<->CTC;	L<->L;	Bra023926	Synonymous
A01	20257549	T	C	CCT<->CCC;	P<->P;	Bra023927	Synonymous
A01	20259130	T	A	--
A01	20277631	C	T	ACT<->ATT;	T<->I;	Bra023930	Non-Synonymous
A01	20277651	C	S	CTT<->GTT;	L<->V;	Bra023930	Non-Synonymous
A01	20277837	C	A	CTG<->ATG;	L<->M;	Bra023930	Non-Synonymous
A01	20279763	C	Y	CTC<->CTT;	L<->L;	Bra023930	Synonymous
A01	20308786	T	A	--
A01	20309838	A	C	--
A01	20377914	T	C	AAT<->AAC;	N<->N;	Bra023942	Synonymous
A01	20378053	G	A	GAC<->AAC;	D<->N;	Bra023942	Non-Synonymous
A01	20378214	T	G	ACT<->ACG;	T<->T;	Bra023942	Synonymous
A01	20409986	A	C	--
A01	20411031	A	C	--
A01	20411187	T	C	--
A01	20417425	A	T	ACA<->ACT;	T<->T;	Bra038260	Synonymous
A01	20418964	G	A	--
A01	20449038	T	Y	--
A01	2045130	T	Y	ATC<->ACC;	I<->T;	Bra011470	Non-Synonymous
A01	20460399	A	T	--
A01	2048456	T	Y	--
A01	20530530	G	A	--
A01	20542653	A	C	--
A01	20542896	T	G	--
A01	20543038	A	T	--
A01	2054685	C	K	--
A01	20554635	A	M	--
A01	20554869	C	Y	--
A01	20555766	T	Y	--
A01	20555772	A	W	--
A01	20555802	C	Y	--
A01	20558164	G	K	--
A01	20568549	C	T	GTC<->GTT;	V<->V;	Bra038235	Synonymous
A01	20587023	T	Y	GCT<->GCC;	A<->A;	Bra038233	Synonymous
A01	20587139	T	Y	GTC<->GCC;	V<->A;	Bra038233	Non-Synonymous
A01	20594371	C	T	--
A01	20596125	C	A	CGC<->CGA;	R<->R;	Bra038230	Synonymous
A01	20597464	C	T	CAC<->CAT;	H<->H;	Bra038230	Synonymous
A01	20599753	G	C	CTG<->CTC;	L<->L;	Bra038230	Synonymous
A01	20599765	G	A	GCG<->GCA;	A<->A;	Bra038230	Synonymous
A01	20599771	G	A	AAG<->AAA;	K<->K;	Bra038230	Synonymous
A01	20599786	A	T	ATA<->ATT;	I<->I;	Bra038230	Synonymous
A01	20639540	A	G	AAG<->GAG;	K<->E;	Bra038226	Non-Synonymous
A01	20658875	C	G	CAG<->GAG;	Q<->E;	Bra038224	Non-Synonymous
A01	20691634	T	Y	CTC<->CCC;	L<->P;	Bra038219	Non-Synonymous
A01	20691651	T	Y	TCG<->CCG;	S<->P;	Bra038219	Non-Synonymous
A01	20691656	G	R	CCG<->CCA;	P<->P;	Bra038219	Synonymous
A01	20695394	T	K	--
A01	20700008	A	C	--
A01	20700278	T	C	--
A01	20700295	C	T	--
A01	20724808	T	A	--
A01	20725177	T	Y	--
A01	20725402	C	T	--
A01	20725427	T	G	--
A01	20725564	T	A	--
A01	20725641	T	C	--
A01	20725760	T	C	--
A01	20726637	C	T	--
A01	20726686	C	T	--
A01	20726723	G	A	--
A01	20726734	T	A	--
A01	20727185	G	K	--
A01	20727359	C	S	--
A01	20729844	G	R	--
A01	20729886	G	T	--
A01	20739440	T	C	--
A01	20759433	T	Y	--
A01	2078408	T	C	TAT<->TAC;	Y<->Y;	Bra011463	Synonymous
A01	2078423	A	T	ACA<->ACT;	T<->T;	Bra011463	Synonymous
A01	2078432	T	C	ATT<->ATC;	I<->I;	Bra011463	Synonymous
A01	2079947	G	A	--
A01	2080610	G	A	--
A01	20828834	G	A	--
A01	20828877	C	A	--
A01	2085854	T	C	--
A01	2086023	T	G	--
A01	20860903	A	R	--
A01	2086111	T	A	--
A01	2086851	G	A	--
A01	2087125	T	Y	CCT<->CCC;	P<->P;	Bra011459	Synonymous
A01	20880275	C	T	TAC<->TAT;	Y<->Y;	Bra037536	Synonymous
A01	20880305	T	C	TAT<->TAC;	Y<->Y;	Bra037536	Synonymous
A01	20880970	T	C	--
A01	20884684	C	Y	ATC<->ATT;	I<->I;	Bra037536	Synonymous
A01	2088542	A	R	--
A01	20893292	T	C	--
A01	20898239	C	A	--
A01	20919147	A	C	AAG<->ACG;	K<->T;	Bra037541	Non-Synonymous
A01	20919181	A	G	CAA<->CAG;	Q<->Q;	Bra037541	Synonymous
A01	2094578	A	G	GAA<->GAG;	E<->E;	Bra011457	Synonymous
A01	20948304	G	R	--
A01	20948315	C	M	--
A01	20948455	A	W	--
A01	20948562	A	W	--
A01	20959479	A	C	--
A01	20959498	A	G	--
A01	20959778	A	T	--
A01	20971037	A	G	--
A01	20971153	C	T	--
A01	20971196	C	T	--
A01	20971220	A	T	--
A01	20971386	C	A	--
A01	20971643	A	T	--
A01	20971676	G	T	--
A01	20971790	T	C	--
A01	20971904	A	G	--
A01	20971950	T	C	--
A01	20972021	A	G	--
A01	20972069	G	T	--
A01	209863	T	C	--
A01	2100821	A	C	--
A01	2102161	A	G	--
A01	2102170	G	A	--
A01	210222	A	C	--
A01	210245	A	T	--
A01	210251	C	A	--
A01	21038116	T	C	--
A01	21038393	C	Y	--
A01	21039203	C	S	--
A01	21039335	G	R	--
A01	2104042	T	C	--
A01	21047373	G	A	--
A01	21051053	C	T	GGC<->GGT;	G<->G;	Bra037553	Synonymous
A01	21051968	G	A	GCG<->ACG;	A<->T;	Bra037553	Non-Synonymous
A01	2106226	C	A	--
A01	2106239	C	T	--
A01	2107966	C	A	--
A01	210861	A	R	--
A01	210903	A	G	--
A01	21114039	C	Y	--
A01	21114463	C	Y	--
A01	21119865	T	G	--
A01	21119916	G	A	--
A01	21119997	C	T	--
A01	21120006	A	G	--
A01	21120012	T	C	--
A01	21120111	A	T	--
A01	21120142	T	C	--
A01	21120263	G	A	--
A01	2112251	A	T	--
A01	21124848	T	G	--
A01	21129683	G	A	--
A01	21129695	A	C	--
A01	21129728	T	G	--
A01	2113007	G	A	--
A01	21130432	C	T	--
A01	21144059	G	C	GAG<->GAC;	E<->D;	Bra037564	Non-Synonymous
A01	21146948	G	T	--
A01	21149314	T	A	--
A01	211563	T	G	--
A01	21162988	G	T	AGA<->ATA;	R<->I;	Bra037568	Non-Synonymous
A01	21163369	C	T	ACC<->ATC;	T<->I;	Bra037568	Non-Synonymous
A01	21163401	A	G	AAT<->GAT;	N<->D;	Bra037568	Non-Synonymous
A01	21163407	A	G	ATA<->GTA;	I<->V;	Bra037568	Non-Synonymous
A01	21163415	A	G	AAA<->AAG;	K<->K;	Bra037568	Synonymous
A01	21163519	T	C	CTG<->CCG;	L<->P;	Bra037568	Non-Synonymous
A01	21163613	C	A	CTC<->CTA;	L<->L;	Bra037568	Synonymous
A01	21163640	C	G	ACC<->ACG;	T<->T;	Bra037568	Synonymous
A01	21163831	G	A	AGG<->AAG;	R<->K;	Bra037568	Non-Synonymous
A01	21163880	C	G	GTC<->GTG;	V<->V;	Bra037568	Synonymous
A01	21163976	G	T	GAG<->GAT;	E<->D;	Bra037568	Non-Synonymous
A01	21163984	T	C	GTG<->GCG;	V<->A;	Bra037568	Non-Synonymous
A01	21169086	C	A	--
A01	21169126	T	C	--
A01	21169215	G	T	GCA<->TCA;	A<->S;	Bra037569	Non-Synonymous
A01	21169241	C	T	TCC<->TCT;	S<->S;	Bra037569	Synonymous
A01	21169317	C	A	CGA<->AGA;	R<->R;	Bra037569	Synonymous
A01	21169331	T	C	GTT<->GTC;	V<->V;	Bra037569	Synonymous
A01	21169727	C	T	GCC<->GCT;	A<->A;	Bra037569	Synonymous
A01	21170196	C	A	--
A01	21184277	A	C	TCA<->TCC;	S<->S;	Bra037572	Synonymous
A01	21195094	G	A	--
A01	21202689	A	R	AAG<->GAG;	K<->E;	Bra037574	Non-Synonymous
A01	21214519	C	T	--
A01	2121678	C	A	--
A01	2122768	A	T	--
A01	21236304	G	T	--
A01	212380	T	G	--
A01	21266944	T	Y	TCC<->CCC;	S<->P;	Bra037580	Non-Synonymous
A01	21267286	T	Y	TCC<->CCC;	S<->P;	Bra037580	Non-Synonymous
A01	21267316	T	Y	TCC<->CCC;	S<->P;	Bra037580	Non-Synonymous
A01	21267695	T	Y	CTC<->CCC;	L<->P;	Bra037580	Non-Synonymous
A01	21291443	A	T	AAA<->AAT;	K<->N;	Bra037583	Non-Synonymous
A01	21292346	C	G	GAC<->GAG;	D<->E;	Bra037583	Non-Synonymous
A01	21292472	A	G	AAA<->AAG;	K<->K;	Bra037583	Synonymous
A01	21292544	T	C	--
A01	21292614	A	G	--
A01	2129566	A	R	GAA<->GAG;	E<->E;	Bra011448	Synonymous
A01	2129571	T	W	CTT<->CAT;	L<->H;	Bra011448	Non-Synonymous
A01	2131675	G	R	--
A01	2133872	T	C	ATT<->ATC;	I<->I;	Bra011447	Synonymous
A01	2133878	T	C	CAT<->CAC;	H<->H;	Bra011447	Synonymous
A01	21340502	T	G	TTT<->TTG;	F<->L;	Bra037594	Non-Synonymous
A01	2134674	G	A	GGG<->GGA;	G<->G;	Bra011446	Synonymous
A01	2134713	A	G	TCA<->TCG;	S<->S;	Bra011446	Synonymous
A01	2134734	A	C	GGA<->GGC;	G<->G;	Bra011446	Synonymous
A01	2134740	C	T	GTC<->GTT;	V<->V;	Bra011446	Synonymous
A01	2135173	T	A	CTT<->CTA;	L<->L;	Bra011446	Synonymous
A01	21366475	T	C	--
A01	21367043	A	R	--
A01	21368081	C	Y	--
A01	21397227	T	A	--
A01	21397252	C	A	--
A01	21537187	A	R	GGA<->GGG;	G<->G;	Bra021315	Synonymous
A01	21537193	A	R	AGA<->AGG;	R<->R;	Bra021315	Synonymous
A01	21540766	A	C	--
A01	21540794	T	C	--
A01	21540819	T	G	--
A01	21540859	A	G	--
A01	215730	A	T	--
A01	2161267	C	T	--
A01	216223	C	A	--
A01	2163378	G	A	--
A01	216857	A	C	--
A01	2181803	T	Y	TCC<->CCC;	S<->P;	Bra011434	Non-Synonymous
A01	2183479	T	K	--
A01	21877054	T	C	--
A01	21877642	G	C	--
A01	21877655	C	T	--
A01	21877684	C	G	--
A01	21877905	T	C	--
A01	21877962	C	G	--
A01	21882759	A	G	--
A01	21882784	C	T	--
A01	21901017	T	Y	--
A01	21904303	C	Y	--
A01	2192155	C	T	--
A01	2192707	T	Y	GGT<->GGC;	G<->G;	Bra011432	Synonymous
A01	21930658	T	C	--
A01	21930879	A	W	GAT<->GTT;	D<->V;	Bra021288	Non-Synonymous
A01	21931019	T	Y	--
A01	21931506	T	Y	CCT<->CCC;	P<->P;	Bra021288	Synonymous
A01	2193435	A	C	--
A01	2193494	A	G	--
A01	2193552	G	C	--
A01	2194211	G	A	--
A01	2194223	T	A	--
A01	2194343	G	K	--
A01	21957389	T	A	--
A01	22037479	A	G	--
A01	22037491	A	G	--
A01	22041886	G	A	--
A01	22042001	G	A	--
A01	2209223	A	M	--
A01	2210262	A	T	--
A01	2210271	A	T	--
A01	22104713	G	A	ACG<->ACA;	T<->T;	Bra021266	Synonymous
A01	2211069	T	A	--
A01	22115710	C	T	--
A01	22115718	G	A	--
A01	22115752	A	C	--
A01	22119996	A	G	--
A01	2217543	G	A	CGG<->CAG;	R<->Q;	Bra011427	Non-Synonymous
A01	2220414	G	R	--
A01	22260343	G	T	AAG<->AAT;	K<->N;	Bra021245	Non-Synonymous
A01	22260350	G	A	GGG<->AGG;	G<->R;	Bra021245	Non-Synonymous
A01	22260566	T	A	GAT<->GAA;	D<->E;	Bra021245	Non-Synonymous
A01	22260572	C	T	TTC<->TTT;	F<->F;	Bra021245	Synonymous
A01	22278692	G	A	--
A01	22278779	C	T	--
A01	22284900	C	T	--
A01	22284968	G	C	--
A01	22285069	C	G	--
A01	22295497	G	C	CGC<->CCC;	R<->P;	Bra021240	Non-Synonymous
A01	22295676	T	G	GTT<->GTG;	V<->V;	Bra021240	Synonymous
A01	22295704	C	G	CAC<->GAC;	H<->D;	Bra021240	Non-Synonymous
A01	22312986	T	A	CCT<->CCA;	P<->P;	Bra021239	Synonymous
A01	22313285	G	A	GCT<->ACT;	A<->T;	Bra021239	Non-Synonymous
A01	22313670	C	A	CAT<->AAT;	H<->N;	Bra021239	Non-Synonymous
A01	22313795	G	A	CCG<->CCA;	P<->P;	Bra021239	Synonymous
A01	2231563	T	C	ACT<->ACC;	T<->T;	Bra011426	Synonymous
A01	22315750	G	A	--
A01	22315988	C	G	--
A01	22315995	C	T	--
A01	22334399	A	W	ATA<->ATT;	I<->I;	Bra021237	Synonymous
A01	22334465	A	R	ACA<->ACG;	T<->T;	Bra021237	Synonymous
A01	22334488	A	W	AAT<->ATT;	N<->I;	Bra021237	Non-Synonymous
A01	2238659	C	T	GAC<->GAT;	D<->D;	Bra011424	Synonymous
A01	2238674	C	T	GTC<->GTT;	V<->V;	Bra011424	Synonymous
A01	22391829	G	A	--
A01	2240414	G	A	--
A01	2240419	C	T	--
A01	22422895	A	G	--
A01	22422916	A	G	--
A01	22461440	A	W	--
A01	224710	C	T	--
A01	22488298	C	T	--
A01	22488527	G	R	--
A01	22488593	A	W	--
A01	22488617	C	M	--
A01	22488743	G	T	--
A01	22499178	C	S	--
A01	22499331	C	A	--
A01	22499390	A	T	--
A01	22499416	T	C	--
A01	22499449	C	T	--
A01	22499460	A	G	--
A01	22522338	C	S	--
A01	225376	G	A	--
A01	225428	G	A	--
A01	22546672	C	G	--
A01	22550444	A	R	--
A01	22555337	T	G	--
A01	2257683	G	K	--
A01	22581269	G	R	--
A01	22599260	C	G	--
A01	22612881	G	A	--
A01	22613390	T	Y	--
A01	22614869	A	T	--
A01	22640108	C	T	--
A01	22640440	C	G	CTC<->CTG;	L<->L;	Bra021187	Synonymous
A01	22640666	G	R	GAC<->AAC;	D<->N;	Bra021187	Non-Synonymous
A01	22641167	T	Y	--
A01	22647313	T	A	GCT<->GCA;	A<->A;	Bra021186	Synonymous
A01	22656138	A	G	--
A01	22694852	T	G	AAT<->AAG;	N<->K;	Bra021181	Non-Synonymous
A01	22699060	T	C	--
A01	22699125	G	A	--
A01	22743607	A	R	--
A01	2275825	T	C	--
A01	2275841	T	A	--
A01	2276003	T	C	--
A01	22766725	C	S	--
A01	22792494	T	K	--
A01	22795148	C	M	--
A01	22804082	A	M	--
A01	22808656	T	Y	--
A01	22840772	T	Y	GTC<->GCC;	V<->A;	Bra021157	Non-Synonymous
A01	2284099	G	A	--
A01	22843086	A	G	--
A01	22845105	T	A	--
A01	22856819	C	S	--
A01	22857708	A	C	--
A01	22860048	A	C	--
A01	22892746	C	S	--
A01	22893164	T	Y	TGG<->CGG;	W<->R;	Bra021150	Non-Synonymous
A01	22908160	T	C	--
A01	22908218	T	G	--
A01	22908289	G	A	GCA<->ACA;	A<->T;	Bra021148	Non-Synonymous
A01	22908334	A	G	ACT<->GCT;	T<->A;	Bra021148	Non-Synonymous
A01	22908366	G	T	TCG<->TCT;	S<->S;	Bra021148	Synonymous
A01	22908534	C	G	ACC<->ACG;	T<->T;	Bra021148	Synonymous
A01	22908588	C	G	CGC<->CGG;	R<->R;	Bra021148	Synonymous
A01	22913952	A	T	--
A01	22916553	T	A	TCT<->ACT;	S<->T;	Bra021145	Non-Synonymous
A01	2292130	T	A	TCT<->ACT;	S<->T;	Bra011409	Non-Synonymous
A01	2292135	C	G	ATC<->ATG;	I<->M;	Bra011409	Non-Synonymous
A01	2292232	A	G	ACT<->GCT;	T<->A;	Bra011409	Non-Synonymous
A01	2292292	G	A	GAG<->AAG;	E<->K;	Bra011409	Non-Synonymous
A01	2292339	A	G	GCA<->GCG;	A<->A;	Bra011409	Synonymous
A01	2292354	G	A	CTG<->CTA;	L<->L;	Bra011409	Synonymous
A01	22928906	A	T	GCA<->GCT;	A<->A;	Bra021142	Synonymous
A01	2292930	C	T	--
A01	22932190	G	T	--
A01	22932195	T	A	--
A01	22933941	G	S	--
A01	22967832	G	T	--
A01	22976856	A	C	--
A01	22980396	A	G	GTA<->GTG;	V<->V;	Bra021129	Synonymous
A01	22980510	A	G	GCA<->GCG;	A<->A;	Bra021129	Synonymous
A01	22980654	C	T	--
A01	22985007	A	G	--
A01	22991282	A	T	CAA<->CTA;	Q<->L;	Bra021126	Non-Synonymous
A01	22991742	A	G	GAA<->GAG;	E<->E;	Bra021126	Synonymous
A01	22991766	A	G	ACA<->ACG;	T<->T;	Bra021126	Synonymous
A01	23026907	A	T	AAA<->ATA;	K<->I;	Bra021118	Non-Synonymous
A01	2302813	T	Y	CTC<->CCC;	L<->P;	Bra011408	Non-Synonymous
A01	23039092	A	T	--
A01	23039719	A	T	--
A01	23040898	T	C	--
A01	23040910	T	C	--
A01	23040923	T	A	--
A01	23040964	A	G	--
A01	23041122	C	T	--
A01	23041168	A	G	--
A01	23041209	T	G	--
A01	23041214	T	C	--
A01	23041760	C	G	--
A01	23043459	G	C	--
A01	23043540	T	G	--
A01	23044022	T	C	--
A01	23044149	T	C	--
A01	23051456	C	A	--
A01	23051463	A	G	--
A01	23055985	A	G	--
A01	23056167	T	C	GCT<->GCC;	A<->A;	Bra021115	Synonymous
A01	23058061	A	C	CAA<->CAC;	Q<->H;	Bra021115	Non-Synonymous
A01	23058113	T	C	TTG<->CTG;	L<->L;	Bra021115	Synonymous
A01	23058127	T	C	CTT<->CTC;	L<->L;	Bra021115	Synonymous
A01	23058142	G	A	CCG<->CCA;	P<->P;	Bra021115	Synonymous
A01	23058189	G	C	GGC<->GCC;	G<->A;	Bra021115	Non-Synonymous
A01	23087322	A	T	--
A01	23087934	G	A	--
A01	23106667	T	C	--
A01	23106675	G	A	--
A01	23107100	A	G	--
A01	23114933	A	G	--
A01	23114957	G	A	--
A01	23115720	A	T	--
A01	23115726	T	W	--
A01	23115802	C	G	--
A01	23115846	G	A	--
A01	23115892	A	G	--
A01	23117215	A	T	GAA<->GAT;	E<->D;	Bra021108	Non-Synonymous
A01	23129768	G	C	--
A01	23130209	C	T	--
A01	2314026	T	Y	CTC<->CCC;	L<->P;	Bra011405	Non-Synonymous
A01	2314118	T	Y	TCC<->CCC;	S<->P;	Bra011405	Non-Synonymous
A01	2314197	T	Y	GTC<->GCC;	V<->A;	Bra011405	Non-Synonymous
A01	2314362	T	Y	ATC<->ACC;	I<->T;	Bra011405	Non-Synonymous
A01	2314442	T	Y	TCT<->CCT;	S<->P;	Bra011405	Non-Synonymous
A01	2314476	T	Y	CTC<->CCC;	L<->P;	Bra011405	Non-Synonymous
A01	2316606	T	Y	GGT<->GGC;	G<->G;	Bra011405	Synonymous
A01	2316624	T	Y	GGT<->GGC;	G<->G;	Bra011405	Synonymous
A01	2316977	A	W	--
A01	2343576	T	Y	TCG<->CCG;	S<->P;	Bra011398	Non-Synonymous
A01	2343609	G	R	GAC<->AAC;	D<->N;	Bra011398	Non-Synonymous
A01	2344445	A	W	--
A01	2346073	A	R	--
A01	23492698	C	T	GAC<->GAT;	D<->D;	Bra021591	Synonymous
A01	23498992	C	Y	--
A01	2349992	C	T	TGC<->TGT;	C<->C;	Bra011396	Synonymous
A01	23548464	A	G	--
A01	23556119	A	C	--
A01	2357110	A	M	--
A01	23577943	G	A	GAG<->AAG;	E<->K;	Bra021577	Non-Synonymous
A01	23578307	T	C	TTT<->TTC;	F<->F;	Bra021577	Synonymous
A01	2358716	A	C	--
A01	23587432	A	T	--
A01	23591386	G	T	--
A01	23591498	C	G	--
A01	23591531	T	C	--
A01	23591603	T	A	--
A01	23591782	G	A	--
A01	23591895	C	A	--
A01	23591927	C	T	--
A01	23592065	G	C	--
A01	23592511	T	C	--
A01	23593064	A	G	--
A01	23593139	T	C	--
A01	23593395	G	C	--
A01	2359437	A	C	--
A01	2359448	G	A	--
A01	2359470	T	C	--
A01	23598148	C	Y	--
A01	23605027	T	Y	CTC<->CCC;	L<->P;	Bra021569	Non-Synonymous
A01	23606010	T	A	CTT<->CTA;	L<->L;	Bra021569	Synonymous
A01	23606031	C	A	--
A01	23606070	C	T	--
A01	23606148	A	T	GCA<->GCT;	A<->A;	Bra021569	Synonymous
A01	23606541	C	T	AAC<->AAT;	N<->N;	Bra021569	Synonymous
A01	23606582	A	G	--
A01	23606613	T	A	--
A01	23697763	T	Y	TCT<->TCC;	S<->S;	Bra021558	Synonymous
A01	23697797	T	Y	TCC<->CCC;	S<->P;	Bra021558	Non-Synonymous
A01	23698225	T	C	ATT<->ATC;	I<->I;	Bra021558	Synonymous
A01	23698687	C	T	GTC<->GTT;	V<->V;	Bra021558	Synonymous
A01	23699230	T	A	TCT<->TCA;	S<->S;	Bra021558	Synonymous
A01	23699257	T	C	AGT<->AGC;	S<->S;	Bra021558	Synonymous
A01	23699470	T	A	--
A01	23716653	T	C	--
A01	23716819	T	C	--
A01	23717804	T	A	--
A01	23724412	G	S	--
A01	23758506	G	C	--
A01	23759846	A	G	CAT<->CGT;	H<->R;	Bra021550	Non-Synonymous
A01	23760277	T	G	--
A01	23782065	G	R	GAA<->AAA;	E<->K;	Bra021548	Non-Synonymous
A01	23782112	C	Y	AGC<->AGT;	S<->S;	Bra021548	Synonymous
A01	23782493	T	C	GTT<->GTC;	V<->V;	Bra021548	Synonymous
A01	23782500	T	G	TTC<->GTC;	F<->V;	Bra021548	Non-Synonymous
A01	23783866	A	G	GAA<->GGA;	E<->G;	Bra021548	Non-Synonymous
A01	23790126	C	A	GGC<->GGA;	G<->G;	Bra021548	Synonymous
A01	238059	T	C	CTT<->CTC;	L<->L;	Bra011849	Synonymous
A01	23810239	G	T	CTG<->CTT;	L<->L;	Bra021546	Synonymous
A01	23815481	T	A	--
A01	23815744	T	C	--
A01	23815788	T	G	--
A01	238257	G	A	AAG<->AAA;	K<->K;	Bra011849	Synonymous
A01	238290	C	T	ATC<->ATT;	I<->I;	Bra011849	Synonymous
A01	23853290	C	A	--
A01	23861756	G	R	--
A01	23861981	A	G	TCA<->TCG;	S<->S;	Bra021539	Synonymous
A01	23861987	G	A	GGG<->GGA;	G<->G;	Bra021539	Synonymous
A01	23862011	G	A	GCG<->GCA;	A<->A;	Bra021539	Synonymous
A01	23862304	T	C	GTT<->GTC;	V<->V;	Bra021539	Synonymous
A01	23862377	A	G	--
A01	23862419	A	R	--
A01	23862439	T	C	TTT<->TTC;	F<->F;	Bra021539	Synonymous
A01	23862573	G	C	GAG<->GAC;	E<->D;	Bra021539	Non-Synonymous
A01	23862837	A	C	--
A01	23862864	C	T	--
A01	23866628	G	A	--
A01	23869364	C	T	GCT<->GTT;	A<->V;	Bra021536	Non-Synonymous
A01	23871049	T	A	CCT<->CCA;	P<->P;	Bra021535	Synonymous
A01	23872035	T	C	--
A01	23873966	A	G	AAA<->AAG;	K<->K;	Bra021534	Synonymous
A01	23876644	C	A	--
A01	23878466	A	G	--
A01	23878486	G	A	--
A01	23878568	G	A	--
A01	23878712	A	T	--
A01	23889366	T	A	--
A01	23894849	T	G	TTT<->TTG;	F<->L;	Bra021530	Non-Synonymous
A01	23894855	C	A	ATC<->ATA;	I<->I;	Bra021530	Synonymous
A01	23898464	T	Y	GTC<->GCC;	V<->A;	Bra021529	Non-Synonymous
A01	23907555	T	C	TTT<->TTC;	F<->F;	Bra021528	Synonymous
A01	23907650	T	C	--
A01	23907682	G	A	--
A01	23907761	T	A	--
A01	23910529	C	T	--
A01	23910746	T	G	--
A01	23915190	C	T	--
A01	23932741	T	Y	TCC<->CCC;	S<->P;	Bra021524	Non-Synonymous
A01	23940513	T	C	CAT<->CAC;	H<->H;	Bra021523	Synonymous
A01	2394760	G	R	--
A01	2394916	T	Y	--
A01	2395646	A	T	--
A01	2395735	C	G	--
A01	2395797	C	T	--
A01	2395802	T	C	--
A01	2396821	C	A	--
A01	2396827	C	T	--
A01	23998337	T	Y	CTC<->CCC;	L<->P;	Bra021517	Non-Synonymous
A01	24022535	A	T	--
A01	24022568	A	T	--
A01	24022585	C	A	--
A01	24022604	C	A	--
A01	2402912	C	T	TTC<->TTT;	F<->F;	Bra011387	Synonymous
A01	24062501	T	G	TCT<->GCT;	S<->A;	Bra021508	Non-Synonymous
A01	24062530	C	G	ACC<->ACG;	T<->T;	Bra021508	Synonymous
A01	24062906	G	T	CCG<->CCT;	P<->P;	Bra021508	Synonymous
A01	24063008	C	A	ATC<->ATA;	I<->I;	Bra021508	Synonymous
A01	24063113	C	T	ATC<->ATT;	I<->I;	Bra021508	Synonymous
A01	24063395	C	T	CCC<->CCT;	P<->P;	Bra021508	Synonymous
A01	24063497	C	T	GGC<->GGT;	G<->G;	Bra021508	Synonymous
A01	24063569	T	C	ATT<->ATC;	I<->I;	Bra021508	Synonymous
A01	24063602	A	T	GTA<->GTT;	V<->V;	Bra021508	Synonymous
A01	24063665	T	A	GCT<->GCA;	A<->A;	Bra021508	Synonymous
A01	2411381	G	A	--
A01	24119855	T	W	--
A01	24193498	A	W	--
A01	24193674	C	T	--
A01	24193852	G	R	--
A01	24194324	G	T	CTG<->CTT;	L<->L;	Bra038746	Synonymous
A01	24200312	C	T	--
A01	24200618	C	T	--
A01	24200669	G	A	--
A01	2423220	A	G	--
A01	24234192	T	A	--
A01	24234663	G	T	--
A01	24235427	T	G	--
A01	24238010	A	G	--
A01	24238073	C	T	--
A01	24254762	C	T	GCT<->GTT;	A<->V;	Bra038735	Non-Synonymous
A01	24257082	C	A	CGA<->AGA;	R<->R;	Bra038735	Synonymous
A01	24258553	T	C	AGT<->AGC;	S<->S;	Bra038735	Synonymous
A01	24258589	T	G	ACT<->ACG;	T<->T;	Bra038735	Synonymous
A01	24260009	G	T	--
A01	24262634	A	T	--
A01	24262655	T	C	--
A01	24262822	G	R	--
A01	24262839	G	K	--
A01	24262857	G	K	--
A01	24262964	A	G	--
A01	24265162	T	C	--
A01	24265199	A	G	--
A01	24267088	T	G	--
A01	24272833	A	G	AAA<->AAG;	K<->K;	Bra038729	Synonymous
A01	24273997	T	C	TTG<->CTG;	L<->L;	Bra038729	Synonymous
A01	24274006	T	A	TCT<->ACT;	S<->T;	Bra038729	Non-Synonymous
A01	24294391	A	G	GAT<->GGT;	D<->G;	Bra038725	Non-Synonymous
A01	24295465	T	C	--
A01	24302218	A	C	TCA<->TCC;	S<->S;	Bra038722	Synonymous
A01	2431428	G	A	--
A01	2431864	T	C	--
A01	24347643	A	G	GAA<->GAG;	E<->E;	Bra038707	Synonymous
A01	24347649	C	T	GAC<->GAT;	D<->D;	Bra038707	Synonymous
A01	24347658	A	T	GAA<->GAT;	E<->D;	Bra038707	Non-Synonymous
A01	24377154	C	T	GCA<->GTA;	A<->V;	Bra038703	Non-Synonymous
A01	24395910	A	T	--
A01	24396537	T	C	--
A01	24396588	T	G	--
A01	24396858	A	G	--
A01	24397780	T	K	--
A01	24398034	T	K	--
A01	24398936	G	C	--
A01	24398950	C	G	--
A01	24398996	C	T	--
A01	24399003	T	G	--
A01	24399310	G	C	--
A01	24399317	G	A	--
A01	2442489	A	G	--
A01	2442520	C	G	--
A01	24435585	T	Y	CTC<->CCC;	L<->P;	Bra038695	Non-Synonymous
A01	24458896	C	A	--
A01	24465583	A	T	ACC<->TCC;	T<->S;	Bra038690	Non-Synonymous
A01	24471158	T	Y	ATT<->ATC;	I<->I;	Bra038689	Synonymous
A01	24471209	C	Y	GAC<->GAT;	D<->D;	Bra038689	Synonymous
A01	24479768	G	A	--
A01	24494616	A	T	--
A01	24494720	C	T	--
A01	24510902	C	T	--
A01	24518688	T	C	--
A01	24519026	G	K	--
A01	24520264	C	A	--
A01	24520374	G	A	--
A01	24531696	T	A	--
A01	24531706	C	T	--
A01	2455687	C	S	--
A01	2455839	C	M	--
A01	2455881	C	S	--
A01	24602276	A	C	--
A01	24630345	G	S	--
A01	24635671	A	R	--
A01	24653398	A	R	--
A01	24653493	G	R	CGG<->CAG;	R<->Q;	Bra034166	Non-Synonymous
A01	24654469	T	Y	TCG<->CCG;	S<->P;	Bra034166	Non-Synonymous
A01	24654519	T	A	GCT<->GCA;	A<->A;	Bra034166	Synonymous
A01	24666046	A	M	--
A01	24672652	T	G	--
A01	24672713	A	T	--
A01	24682395	C	A	--
A01	24683048	T	G	--
A01	24683064	T	A	--
A01	24683101	C	G	--
A01	24683431	G	T	--
A01	24683618	A	G	--
A01	24715237	C	A	--
A01	2472144	G	A	--
A01	24752967	G	K	--
A01	24765738	G	S	--
A01	24776168	A	G	--
A01	24783619	A	C	--
A01	24785376	G	A	GGG<->GGA;	G<->G;	Bra034141	Synonymous
A01	24785400	C	T	CAC<->CAT;	H<->H;	Bra034141	Synonymous
A01	24785427	C	T	ACC<->ACT;	T<->T;	Bra034141	Synonymous
A01	24785461	G	T	--
A01	24788875	G	T	GCT<->TCT;	A<->S;	Bra034140	Non-Synonymous
A01	24788902	T	C	TCG<->CCG;	S<->P;	Bra034140	Non-Synonymous
A01	24789165	G	T	GGG<->GGT;	G<->G;	Bra034140	Synonymous
A01	24789384	C	A	CTC<->CTA;	L<->L;	Bra034140	Synonymous
A01	24789393	G	C	GCG<->GCC;	A<->A;	Bra034140	Synonymous
A01	24789414	T	G	GCT<->GCG;	A<->A;	Bra034140	Synonymous
A01	24789420	T	A	GGT<->GGA;	G<->G;	Bra034140	Synonymous
A01	24789432	A	G	GGA<->GGG;	G<->G;	Bra034140	Synonymous
A01	24789510	C	T	GCC<->GCT;	A<->A;	Bra034140	Synonymous
A01	24789552	C	T	CGC<->CGT;	R<->R;	Bra034140	Synonymous
A01	24790308	T	A	ATT<->ATA;	I<->I;	Bra034140	Synonymous
A01	24790386	A	T	GGA<->GGT;	G<->G;	Bra034140	Synonymous
A01	24790395	G	A	AAG<->AAA;	K<->K;	Bra034140	Synonymous
A01	24790401	C	T	ATC<->ATT;	I<->I;	Bra034140	Synonymous
A01	24790407	G	C	ACG<->ACC;	T<->T;	Bra034140	Synonymous
A01	24790712	C	T	CAC<->CAT;	H<->H;	Bra034140	Synonymous
A01	24791007	C	T	AAC<->AAT;	N<->N;	Bra034140	Synonymous
A01	24791157	T	A	CTT<->CTA;	L<->L;	Bra034140	Synonymous
A01	24791175	A	G	TCA<->TCG;	S<->S;	Bra034140	Synonymous
A01	24791274	G	A	GAG<->GAA;	E<->E;	Bra034140	Synonymous
A01	24791286	A	T	ACA<->ACT;	T<->T;	Bra034140	Synonymous
A01	24791310	C	T	TAC<->TAT;	Y<->Y;	Bra034140	Synonymous
A01	24791424	C	A	ACC<->ACA;	T<->T;	Bra034140	Synonymous
A01	24791466	T	C	TAT<->TAC;	Y<->Y;	Bra034140	Synonymous
A01	24791487	A	T	GAA<->GAT;	E<->D;	Bra034140	Non-Synonymous
A01	24791505	G	A	--
A01	24800159	T	C	--
A01	24803746	G	A	GGG<->GGA;	G<->G;	Bra034136	Synonymous
A01	24803753	T	G	TCC<->GCC;	S<->A;	Bra034136	Non-Synonymous
A01	24804778	T	C	GTT<->GCT;	V<->A;	Bra034136	Non-Synonymous
A01	24807485	T	G	ATT<->ATG;	I<->M;	Bra034136	Non-Synonymous
A01	2483510	T	C	--
A01	24850296	T	C	--
A01	24850302	C	T	--
A01	24850317	G	A	--
A01	24850323	A	T	--
A01	24887509	A	T	ATA<->TTA;	I<->L;	Bra034123	Non-Synonymous
A01	24887972	T	A	--
A01	24896410	C	A	--
A01	24896909	T	A	--
A01	24897178	T	C	--
A01	24897497	T	G	--
A01	24898426	C	G	--
A01	24900603	A	R	--
A01	2490279	T	G	--
A01	2490315	C	G	--
A01	2490327	G	T	--
A01	2490344	T	G	--
A01	24904324	A	G	--
A01	24904331	T	C	--
A01	2491192	G	A	--
A01	2491200	T	C	--
A01	24918789	C	T	--
A01	24938420	A	C	ACG<->CCG;	T<->P;	Bra034110	Non-Synonymous
A01	24940932	A	C	--
A01	24949152	A	R	--
A01	24951612	G	A	--
A01	24952511	G	A	--
A01	24975041	T	G	--
A01	24976095	C	T	--
A01	24981075	C	T	TCC<->TCT;	S<->S;	Bra034102	Synonymous
A01	24984859	C	A	ATC<->ATA;	I<->I;	Bra034101	Synonymous
A01	24984877	C	A	CTC<->CTA;	L<->L;	Bra034101	Synonymous
A01	24984916	T	A	CCT<->CCA;	P<->P;	Bra034101	Synonymous
A01	2499349	C	T	--
A01	2499358	C	G	--
A01	24996527	A	G	--
A01	24996546	A	G	--
A01	2500426	T	A	--
A01	25016164	T	A	--
A01	25044347	G	K	--
A01	25057456	C	Y	--
A01	25057462	A	R	--
A01	25057483	T	W	--
A01	25057492	G	R	--
A01	25061245	G	T	--
A01	25069992	C	T	--
A01	2507109	A	G	--
A01	25071244	T	Y	--
A01	2507143	T	A	--
A01	25079841	T	G	--
A01	25081980	A	T	--
A01	25086266	A	T	--
A01	25091915	G	T	GCC<->TCC;	A<->S;	Bra034079	Non-Synonymous
A01	25092094	A	T	TCA<->TCT;	S<->S;	Bra034079	Synonymous
A01	25092103	C	T	GCC<->GCT;	A<->A;	Bra034079	Synonymous
A01	25092110	A	G	ATC<->GTC;	I<->V;	Bra034079	Non-Synonymous
A01	25092115	A	C	TTA<->TTC;	L<->F;	Bra034079	Non-Synonymous
A01	25092124	G	A	ACG<->ACA;	T<->T;	Bra034079	Synonymous
A01	25092196	T	G	ATT<->ATG;	I<->M;	Bra034079	Non-Synonymous
A01	25092214	C	T	TAC<->TAT;	Y<->Y;	Bra034079	Synonymous
A01	25093073	A	T	--
A01	25093490	C	T	CAC<->TAC;	H<->Y;	Bra034079	Non-Synonymous
A01	25093909	T	C	GGT<->GGC;	G<->G;	Bra034079	Synonymous
A01	25094541	C	T	CGT<->TGT;	R<->C;	Bra034079	Non-Synonymous
A01	25094549	A	G	GAA<->GAG;	E<->E;	Bra034079	Synonymous
A01	25094845	C	G	ACT<->AGT;	T<->S;	Bra034079	Non-Synonymous
A01	25094933	A	T	TCA<->TCT;	S<->S;	Bra034079	Synonymous
A01	25094946	T	C	TTA<->CTA;	L<->L;	Bra034079	Synonymous
A01	25094969	T	G	AGT<->AGG;	S<->R;	Bra034079	Non-Synonymous
A01	25094984	C	A	TCC<->TCA;	S<->S;	Bra034079	Synonymous
A01	25095012	G	C	GAG<->CAG;	E<->Q;	Bra034079	Non-Synonymous
A01	25095238	A	G	CAT<->CGT;	H<->R;	Bra034079	Non-Synonymous
A01	25095261	C	A	CAA<->AAA;	Q<->K;	Bra034079	Non-Synonymous
A01	25095299	T	C	GAT<->GAC;	D<->D;	Bra034079	Synonymous
A01	25095305	T	C	AAT<->AAC;	N<->N;	Bra034079	Synonymous
A01	25095310	T	C	CTT<->CCT;	L<->P;	Bra034079	Non-Synonymous
A01	25095378	G	C	GGT<->CGT;	G<->R;	Bra034079	Non-Synonymous
A01	25095638	C	T	TTC<->TTT;	F<->F;	Bra034079	Synonymous
A01	25095668	T	C	AGT<->AGC;	S<->S;	Bra034079	Synonymous
A01	25095676	C	G	CCT<->CGT;	P<->R;	Bra034079	Non-Synonymous
A01	25095764	A	R	--
A01	25095795	G	C	ACG<->ACC;	T<->T;	Bra034079	Synonymous
A01	25095927	C	A	--
A01	25095976	A	G	--
A01	25095990	C	A	--
A01	25098649	C	T	--
A01	25102214	T	C	--
A01	2510948	G	K	--
A01	25155236	C	Y	--
A01	25166777	A	T	--
A01	25167099	C	A	--
A01	25167516	A	C	--
A01	25167521	A	G	--
A01	25167731	A	G	--
A01	25167746	C	A	--
A01	25167788	C	T	--
A01	25167803	G	T	--
A01	25167889	T	C	--
A01	25169102	T	G	--
A01	25175306	T	C	--
A01	25175402	T	W	--
A01	2520093	T	C	--
A01	25212262	G	A	AAG<->AAA;	K<->K;	Bra034054	Synonymous
A01	25213441	C	T	GAC<->GAT;	D<->D;	Bra034054	Synonymous
A01	25213582	A	G	TTA<->TTG;	L<->L;	Bra034054	Synonymous
A01	25213663	T	A	--
A01	25217745	C	A	ACT<->AAT;	T<->N;	Bra034052	Non-Synonymous
A01	25217757	A	G	AAC<->AGC;	N<->S;	Bra034052	Non-Synonymous
A01	25218929	A	C	GAT<->GCT;	D<->A;	Bra034052	Non-Synonymous
A01	25219334	T	C	TTA<->TCA;	L<->S;	Bra034052	Non-Synonymous
A01	25228137	G	T	--
A01	25228155	A	G	--
A01	25243949	C	T	--
A01	25243963	A	C	--
A01	25244416	T	A	--
A01	25245984	A	T	--
A01	25247310	A	G	--
A01	25247322	A	C	--
A01	25262073	C	T	--
A01	25281509	C	T	AAC<->AAT;	N<->N;	Bra040058	Synonymous
A01	25281776	A	G	TCA<->TCG;	S<->S;	Bra040058	Synonymous
A01	25285068	A	T	TCA<->TCT;	S<->S;	Bra040057	Synonymous
A01	25288226	C	T	CAC<->CAT;	H<->H;	Bra040056	Synonymous
A01	25288235	T	C	TTT<->TTC;	F<->F;	Bra040056	Synonymous
A01	25288286	C	T	TTC<->TTT;	F<->F;	Bra040056	Synonymous
A01	25288295	G	A	GAG<->GAA;	E<->E;	Bra040056	Synonymous
A01	25288307	A	G	AGA<->AGG;	R<->R;	Bra040056	Synonymous
A01	25289099	G	A	--
A01	25289111	C	T	--
A01	25291861	A	G	--
A01	25291870	G	C	--
A01	25293573	T	C	--
A01	25293851	T	C	--
A01	25309318	A	R	--
A01	25314084	T	Y	--
A01	25314242	G	R	--
A01	25337419	T	C	TTG<->CTG;	L<->L;	Bra040045	Synonymous
A01	25362743	A	G	--
A01	25377269	A	T	--
A01	25379348	T	Y	GGT<->GGC;	G<->G;	Bra040035	Synonymous
A01	25393018	T	C	--
A01	25393066	A	C	--
A01	25393519	C	T	--
A01	25398365	A	R	--
A01	25403350	T	K	--
A01	25404957	T	G	--
A01	25405330	G	A	--
A01	25405348	T	G	--
A01	25405363	G	C	--
A01	25405386	G	A	--
A01	25407305	A	G	--
A01	25417848	A	T	--
A01	25417855	T	C	--
A01	25441734	C	A	GAC<->GAA;	D<->E;	Bra040019	Non-Synonymous
A01	25476950	G	A	--
A01	25506961	A	W	--
A01	25507781	C	G	GCC<->GCG;	A<->A;	Bra040371	Synonymous
A01	25507887	G	A	GTA<->ATA;	V<->I;	Bra040371	Non-Synonymous
A01	25507892	G	A	GAG<->GAA;	E<->E;	Bra040371	Synonymous
A01	25508748	A	C	ACA<->ACC;	T<->T;	Bra040371	Synonymous
A01	25509646	C	G	GCC<->GCG;	A<->A;	Bra040370	Synonymous
A01	25511599	C	G	GTC<->GTG;	V<->V;	Bra040370	Synonymous
A01	25511707	T	G	CGT<->CGG;	R<->R;	Bra040370	Synonymous
A01	25511761	C	T	CTC<->CTT;	L<->L;	Bra040370	Synonymous
A01	25511766	T	G	ATA<->AGA;	I<->R;	Bra040370	Non-Synonymous
A01	25514567	G	A	AGA<->AAA;	R<->K;	Bra040369	Non-Synonymous
A01	25532392	C	T	AAC<->AAT;	N<->N;	Bra040364	Synonymous
A01	25532402	T	C	TTT<->CTT;	F<->L;	Bra040364	Non-Synonymous
A01	25538889	G	T	GCC<->TCC;	A<->S;	Bra040364	Non-Synonymous
A01	25538894	C	T	TAC<->TAT;	Y<->Y;	Bra040364	Synonymous
A01	25542402	G	A	AAG<->AAA;	K<->K;	Bra040364	Synonymous
A01	25556094	C	A	--
A01	25557019	C	G	ACC<->AGC;	T<->S;	Bra040360	Non-Synonymous
A01	25557239	A	T	--
A01	25557257	G	C	--
A01	25557555	T	C	--
A01	25557566	T	W	--
A01	25557873	G	A	--
A01	25557899	A	G	--
A01	25557912	T	C	--
A01	25557924	T	C	--
A01	25564265	A	G	GGA<->GGG;	G<->G;	Bra040357	Synonymous
A01	25570943	G	A	--
A01	25597969	T	C	GAT<->GAC;	D<->D;	Bra040298	Synonymous
A01	25607973	C	T	--
A01	25608471	T	C	--
A01	25613893	G	T	--
A01	25614112	G	A	--
A01	25615967	C	G	--
A01	25616168	C	T	--
A01	2561931	A	G	GAA<->GAG;	E<->E;	Bra011361	Synonymous
A01	25620627	T	C	TAT<->TAC;	Y<->Y;	Bra040292	Synonymous
A01	25620651	C	T	ACC<->ACT;	T<->T;	Bra040292	Synonymous
A01	25620944	T	C	TTA<->CTA;	L<->L;	Bra040292	Synonymous
A01	25620955	T	A	TCT<->TCA;	S<->S;	Bra040292	Synonymous
A01	25620970	A	C	CCA<->CCC;	P<->P;	Bra040292	Synonymous
A01	25630382	C	A	--
A01	25630390	C	T	--
A01	25632095	C	Y	--
A01	25634473	C	A	--
A01	25634493	T	C	--
A01	25645889	A	G	--
A01	25648387	C	T	--
A01	2566753	C	M	--
A01	2566782	A	G	--
A01	25669352	G	S	--
A01	2566950	T	C	--
A01	2566958	G	A	--
A01	2573141	T	C	--
A01	2574500	T	C	--
A01	2574506	G	T	--
A01	25763773	T	Y	--
A01	2579353	G	T	--
A01	2580177	A	G	--
A01	25805043	C	S	--
A01	25806582	A	M	--
A01	25809329	T	A	--
A01	25809335	G	T	--
A01	25809356	G	A	--
A01	25809459	G	T	--
A01	25818869	T	Y	CTC<->CCC;	L<->P;	Bra040236	Non-Synonymous
A01	25818886	T	Y	TCG<->CCG;	S<->P;	Bra040236	Non-Synonymous
A01	25821497	C	M	--
A01	25824256	G	S	--
A01	25824283	A	T	--
A01	25848858	T	G	--
A01	25848897	C	A	--
A01	25848939	G	A	--
A01	25848981	C	G	--
A01	25849014	C	G	--
A01	25856773	A	T	--
A01	25856869	A	G	--
A01	25857347	A	W	--
A01	258576	G	A	GCG<->GCA;	A<->A;	Bra011844	Synonymous
A01	258630	G	T	ATG<->ATT;	M<->I;	Bra011844	Non-Synonymous
A01	258816	G	A	GAG<->AAG;	E<->K;	Bra011844	Non-Synonymous
A01	258825	A	G	ATT<->GTT;	I<->V;	Bra011844	Non-Synonymous
A01	25895704	G	A	GGA<->GAA;	G<->E;	Bra040254	Non-Synonymous
A01	25895736	T	A	TCA<->ACA;	S<->T;	Bra040254	Non-Synonymous
A01	25895747	G	T	GCG<->GCT;	A<->A;	Bra040254	Synonymous
A01	25895810	A	T	GTA<->GTT;	V<->V;	Bra040254	Synonymous
A01	258979	A	G	TAA<->TGA;	U<->U;	Bra011844	Synonymous
A01	25917895	A	W	--
A01	25931907	A	C	--
A01	25932167	G	C	--
A01	25932208	A	R	--
A01	25938659	T	G	--
A01	25938737	T	G	--
A01	25942121	G	R	--
A01	25942837	G	A	--
A01	25943813	G	T	--
A01	25943824	A	T	--
A01	25943844	C	T	--
A01	25944113	T	C	--
A01	25944179	G	K	--
A01	25945891	A	G	--
A01	25945953	A	M	--
A01	25982904	A	G	--
A01	25982950	A	G	--
A01	25982996	C	A	--
A01	25986809	T	C	TTT<->TTC;	F<->F;	Bra040133	Synonymous
A01	2599693	T	K	--
A01	26016894	C	A	CTC<->CTA;	L<->L;	Bra040139	Synonymous
A01	26017308	T	A	CCT<->CCA;	P<->P;	Bra040139	Synonymous
A01	26026998	G	A	AGG<->AGA;	R<->R;	Bra040142	Synonymous
A01	26037500	T	C	TTG<->CTG;	L<->L;	Bra040144	Synonymous
A01	26037526	G	T	GCG<->GCT;	A<->A;	Bra040144	Synonymous
A01	26040412	G	A	--
A01	26061349	T	Y	--
A01	26070692	T	Y	TCT<->TCC;	S<->S;	Bra040152	Synonymous
A01	26111704	C	T	--
A01	26115921	A	M	--
A01	26118950	A	G	--
A01	26133688	A	M	--
A01	26146797	C	T	ATC<->ATT;	I<->I;	Bra036426	Synonymous
A01	26147364	T	G	TTT<->TTG;	F<->L;	Bra036426	Non-Synonymous
A01	26156807	G	C	--
A01	26157722	G	T	--
A01	2616868	G	S	--
A01	26171712	A	R	--
A01	26191266	G	T	--
A01	2623233	G	R	CGC<->CAC;	R<->H;	Bra011349	Non-Synonymous
A01	2623298	G	R	GGG<->AGG;	G<->R;	Bra011349	Non-Synonymous
A01	26283141	C	A	CCT<->ACT;	P<->T;	Bra021355	Non-Synonymous
A01	26293074	A	T	--
A01	26295533	G	T	--
A01	26298885	T	C	--
A01	26306195	A	G	CAA<->CAG;	Q<->Q;	Bra021362	Synonymous
A01	26333557	A	C	AGA<->CGA;	R<->R;	Bra021366	Synonymous
A01	26352750	A	G	--
A01	2638517	G	A	GGG<->AGG;	G<->R;	Bra011346	Non-Synonymous
A01	26387785	T	C	--
A01	26399954	G	A	--
A01	26400121	T	C	--
A01	26403090	T	G	--
A01	26424313	C	T	GTC<->GTT;	V<->V;	Bra021384	Synonymous
A01	26424334	G	C	CGG<->CGC;	R<->R;	Bra021384	Synonymous
A01	2643640	T	Y	TTG<->CTG;	L<->L;	Bra011345	Synonymous
A01	26444964	G	C	--
A01	26463215	G	A	--
A01	26464213	C	G	--
A01	26464230	G	A	--
A01	26489792	C	T	GCT<->GTT;	A<->V;	Bra021413	Non-Synonymous
A01	26494756	A	G	--
A01	26511009	G	R	AAG<->AAA;	K<->K;	Bra021421	Synonymous
A01	26511033	T	K	ACT<->ACG;	T<->T;	Bra021421	Synonymous
A01	26511060	G	S	CTG<->CTC;	L<->L;	Bra021421	Synonymous
A01	26511090	A	R	CAA<->CAG;	Q<->Q;	Bra021421	Synonymous
A01	26511136	C	A	CGG<->AGG;	R<->R;	Bra021421	Synonymous
A01	26511187	C	G	CTT<->GTT;	L<->V;	Bra021421	Non-Synonymous
A01	26513313	G	C	--
A01	26513334	A	G	--
A01	26523067	A	R	--
A01	26523504	C	T	--
A01	26524917	T	Y	--
A01	26528733	T	G	--
A01	26528740	C	T	--
A01	26529129	G	R	--
A01	26529746	C	T	--
A01	26529883	A	G	--
A01	26539117	A	C	--
A01	26541881	T	W	--
A01	26549897	T	C	--
A01	26549916	C	T	--
A01	26554791	A	T	--
A01	26588661	A	C	--
A01	26588670	A	C	--
A01	26591884	C	A	--
A01	26592133	C	A	--
A01	26595073	A	T	--
A01	26595085	A	G	--
[truncated: 29,273 more rows]
