# Supplementary material for: Transcriptome Analysis of a Female-sterile Mutant (fsm) in Chinese Cabbage (Brassica campestris ssp. pekinensis)
Source: Front Plant Sci. 2017 Apr 10;8:546. doi: 10.3389/fpls.2017.00546 (PMC5385380; doi:10.3389/fpls.2017.00546)
Supplement: TABLE S6 — List of DEGs identified in the fsm vs. ‘FT’ comparison (XLS). Gene IDs and expression levels of DEGs are shown. [file Table_6.XLS]

## Sheet: M-VS-F
GeneID	Gene Length	F-baseMean	M-baseMean	log2Ratio (M/F)	Up-Down-Regulation (M/F)	P-value	FDR	Blast_nr
Bra023122	1593	0	61.4084	15.9061	up	7.82e-29	4.09e-28	gi|15221473|ref|NP_174357.1||0|FAD-binding domain-containing protein [Arabidopsis thaliana]
Bra040263	897	0	8.19996	13.0014	up	0.00021523	0.000396403	unknown
Bra007487	618	0	11.708	13.5152	up	5e-06	1.05e-05	gi|15232242|ref|NP_191563.1||1.91392e-40|F-box family protein [Arabidopsis thaliana]
Bra003119	1827	0	7.61272	12.8942	up	0.000417207	0.000747634	gi|312283005|dbj|BAJ34368.1||0|unnamed protein product [Thellungiella halophila]
Bra027134	1026	0	8.23902	13.0083	up	0.000211423	0.000389714	gi|297837431|ref|XP_002886597.1||9.2186e-150|hypothetical protein ARALYDRAFT_475260 [Arabidopsis lyrata subsp. lyrata]
Bra016922	915	0	8.21147	13.0034	up	0.000214099	0.000394422	gi|18405770|ref|NP_565953.1||2.79198e-99|MIZ1 (mizu-kussei 1) [Arabidopsis thaliana]
Bra019954	636	0	14.8525	13.8584	up	1.68e-07	3.87e-07	gi|297840635|ref|XP_002888199.1||9.18522e-33|hypothetical protein ARALYDRAFT_475354 [Arabidopsis lyrata subsp. lyrata]
Bra012748	417	0	17.6891	14.1106	up	3.23e-07	7.3e-07	gi|297800564|ref|XP_002868166.1||1.67475e-51|hypothetical protein ARALYDRAFT_915171 [Arabidopsis lyrata subsp. lyrata]
Bra031733	2193	0	11.0751	13.435	up	9.88e-06	2.03e-05	gi|240254061|ref|NP_172574.4||0|unknown protein [Arabidopsis thaliana]
Bra018725	1038	0	142.165	17.1172	up	1.59e-62	1.65e-61	gi|297810345|ref|XP_002873056.1||1.10363e-166|cpHsc70-1 (chloroplast heat shock protein 70-1) [Arabidopsis lyrata subsp. lyrata]
Bra009717	1710	0	12.3693	13.5945	up	2.5e-06	5.34e-06	gi|224581797|gb|ACN58564.1||4.18272e-154|(E)-beta-caryophyllene synthase [Arabidopsis lyrata subsp. petraea]
Bra030601	2325	0	22.4331	14.4533	up	6.58e-11	1.81e-10	gi|297805672|ref|XP_002870720.1||0|hypothetical protein ARALYDRAFT_493970 [Arabidopsis lyrata subsp. lyrata]
Bra033468	381	0	922.679	19.8155	up	7.72e-191	3.03e-189	gi|297816454|ref|XP_002876110.1||7.35663e-52|AT-HSFA7A [Arabidopsis lyrata subsp. lyrata]
Bra035004	636	0	47.9817	15.5502	up	4.83e-22	2.07e-21	gi|15239543|ref|NP_200217.1||1.70832e-79|UF3GT (udp-glucose:flavonoid 3-O-glucosyltransferase); transferase, transferring glycosyl groups [Arabidopsis thaliana]
Bra027075	363	0	124.986	16.9314	up	7.38e-57	6.99e-56	gi|296081319|emb|CBI17701.3||4.29866e-23|unnamed protein product [Vitis vinifera]
Bra021546	423	0	27.2263	14.7327	up	3.1e-13	9.49e-13	gi|297834296|ref|XP_002885030.1||4.83585e-51|hypothetical protein ARALYDRAFT_478845 [Arabidopsis lyrata subsp. lyrata]
Bra029016	675	0	8.53943	13.0599	up	0.0001514	0.000282881	gi|15239682|ref|NP_200273.1||3.07745e-53|ankyrin repeat family protein [Arabidopsis thaliana]
Bra025021	972	0	31.9152	14.962	up	2.06e-15	6.89e-15	gi|206575003|gb|ACI14410.1||9.75208e-122|WRKY8-1 transcription factor [Brassica napus]
Bra040787	498	0	8.83579	13.1091	up	0.000108628	0.000205563	gi|38503202|sp|Q9LNJ0.2|CNG10_ARATH|1.17064e-42|RecName: Full=Probable cyclic nucleotide-gated ion channel 10; AltName: Full=CaM-regulated potassium ion channel; AltName: Full=Cyclic nucleotide- and calmodulin-regulated ion channel 10
Bra000099	765	0	42.742	15.3834	up	2.32e-20	9.37e-20	gi|297823769|ref|XP_002879767.1||2.57272e-57|hypothetical protein ARALYDRAFT_482897 [Arabidopsis lyrata subsp. lyrata]
Bra029678	1095	0	14.2352	13.7972	up	3.3e-07	7.45e-07	gi|297829336|ref|XP_002882550.1||1.36812e-138|protein binding protein [Arabidopsis lyrata subsp. lyrata]
Bra035993	846	0	16.0931	13.9742	up	6e-08	1.42e-07	gi|297791491|ref|XP_002863630.1||4.33646e-112|AT-HSFA6A [Arabidopsis lyrata subsp. lyrata]
Bra013946	231	0	12.6402	13.6257	up	1.82e-06	3.92e-06	gi|15232242|ref|NP_191563.1||3.67195e-06|F-box family protein [Arabidopsis thaliana]
Bra003885	468	0	37.3572	15.1891	up	6.73e-18	2.49e-17	gi|297839095|ref|XP_002887429.1||1.09779e-16|predicted protein [Arabidopsis lyrata subsp. lyrata]
Bra016133	420	0	13.285	13.6975	up	9.14e-07	2.01e-06	gi|75262236|sp|Q9C9I8.1|ERF20_ARATH|3.8374e-56|RecName: Full=Ethylene-responsive transcription factor ERF020
Bra020892	1032	0	28.1794	14.7824	up	9.16e-13	2.75e-12	gi|297799924|ref|XP_002867846.1||7.62752e-144|hypothetical protein ARALYDRAFT_492740 [Arabidopsis lyrata subsp. lyrata]
Bra010304	1053	0	14.2447	13.7981	up	3.28e-07	7.42e-07	gi|297798962|ref|XP_002867365.1||2.06095e-160|GDSL-motif lipase/hydrolase family protein [Arabidopsis lyrata subsp. lyrata]
Bra017098	792	0	27.822	14.7639	up	1.61e-13	4.98e-13	gi|297823769|ref|XP_002879767.1||1.40223e-69|hypothetical protein ARALYDRAFT_482897 [Arabidopsis lyrata subsp. lyrata]
Bra035108	1179	0	20.5317	14.3256	up	3.79e-10	1.01e-09	gi|15219342|ref|NP_178051.1||2.83652e-161|ATMC5 (ARABIDOPSIS THALIANA METACASPASE 5); cysteine-type endopeptidase [Arabidopsis thaliana]
Bra017066	504	0	8.85532	13.1123	up	0.000107662	0.000203766	gi|75217865|sp|Q56X75.1|U497D_ARATH|4.32595e-59|integral membrane protein, putative [Arabidopsis thaliana]
Bra012839	321	0	16.4645	14.0071	up	3.04e-08	7.3e-08	gi|297819874|ref|XP_002877820.1||2.3913e-18|hypothetical protein ARALYDRAFT_348272 [Arabidopsis lyrata subsp. lyrata]
Bra031894	288	0	116.204	16.8263	up	4.47e-41	3.14e-40	gi|297794091|ref|XP_002864930.1||5.00222e-08|hypothetical protein ARALYDRAFT_919817 [Arabidopsis lyrata subsp. lyrata]
Bra008098	264	0	7.60223	12.8922	up	0.000441504	0.000789189	gi|297797073|ref|XP_002866421.1||9.29287e-34|complex 1 family protein [Arabidopsis lyrata subsp. lyrata]
Bra017797	639	0	58.2139	15.8291	up	2.12e-27	1.07e-26	gi|297802254|ref|XP_002869011.1||2.83202e-98|hypothetical protein ARALYDRAFT_490932 [Arabidopsis lyrata subsp. lyrata]
Bra017370	987	0	45.5366	15.4747	up	1.19e-21	5.02e-21	gi|3420006|gb|AAC63112.1||1.79607e-171|steroid sulfotransferase 2 [Brassica napus]
Bra011687	369	0	213.734	17.7055	up	5.17e-94	8.27e-93	gi|15234426|ref|NP_195368.1||3.23768e-55|unknown protein [Arabidopsis thaliana]
Bra036999	369	0	16.4134	14.0026	up	9.45e-08	2.2e-07	gi|15222816|ref|NP_175995.1||1.74304e-16|glycine-rich protein [Arabidopsis thaliana]
Bra006194	1722	0	10.0744	13.2984	up	0.000355204	0.000641074	gi|15240601|ref|NP_196836.1||0|PBS3 (AVRPPHB SUSCEPTIBLE 3) [Arabidopsis thaliana]
Bra016132	1911	0	7.91209	12.9498	up	0.000298857	0.000542899	gi|12323730|gb|AAG51826.1|AC016163_15|0|putative protein kinase [Arabidopsis thaliana]
Bra006973	1473	0	8.89034	13.118	up	0.000370222	0.000667062	gi|15231758|ref|NP_190884.1||0|UGT73C7 (UDP-glucosyl transferase 73C7); UDP-glycosyltransferase/ transferase, transferring glycosyl groups [Arabidopsis thaliana]
Bra004298	783	0	31.6329	14.9491	up	2.83e-15	9.44e-15	gi|30023726|gb|AAP13396.1||2.40715e-90|unknown protein [Arabidopsis thaliana]
Bra008441	891	0	8.54491	13.0608	up	0.000151022	0.000282188	gi|222424546|dbj|BAH20228.1||7.10984e-60|XH/XS domain-containing protein / XS zinc finger domain-containing protein [Arabidopsis thaliana]
Bra032590	540	0	31.9443	14.9633	up	2.03e-15	6.81e-15	gi|297848472|ref|XP_002892117.1||4.64434e-84|hypothetical protein ARALYDRAFT_887407 [Arabidopsis lyrata subsp. lyrata]
Bra011662	315	0	12.6532	13.6272	up	1.8e-06	3.9e-06	gi|297802320|ref|XP_002869044.1||3.44459e-49|hypothetical protein ARALYDRAFT_491020 [Arabidopsis lyrata subsp. lyrata]
Bra006178	444	0	35.1559	15.1015	up	6.96e-17	2.48e-16	gi|206575001|gb|ACI14409.1||9.66047e-82|WRKY75-1 transcription factor [Brassica napus]
Bra012273	2214	0	15.8332	13.9507	up	5.99e-08	1.41e-07	gi|297845108|ref|XP_002890435.1||0|wall-associated kinase 2 [Arabidopsis lyrata subsp. lyrata]
Bra006981	252	0	74.6117	16.1871	up	8.87e-35	5.38e-34	gi|297820050|ref|XP_002877908.1||1.1139e-15|hypothetical protein ARALYDRAFT_906710 [Arabidopsis lyrata subsp. lyrata]
Bra023816	621	0	41.4249	15.3382	up	8.98e-20	3.56e-19	gi|297830982|ref|XP_002883373.1||2.43104e-59|protease inhibitor/seed storage/lipid transfer protein family protein [Arabidopsis lyrata subsp. lyrata]
Bra031110	450	0	16.7739	14.0339	up	2.17e-08	5.26e-08	gi|297832134|ref|XP_002883949.1||1.14006e-32|hypothetical protein ARALYDRAFT_480462 [Arabidopsis lyrata subsp. lyrata]
Bra037542	183	0	13.9002	13.7628	up	4.67e-07	1.04e-06	gi|13605742|gb|AAK32864.1|AF361852_1|1.14523e-12|unknown protein [Arabidopsis thaliana]
Bra018996	279	0	11.0651	13.4337	up	9.93e-06	2.04e-05	gi|186510102|ref|NP_001118635.1||9.79108e-28|unknown protein [Arabidopsis thaliana]
Bra009068	255	0	11.6999	13.5142	up	5.02e-06	1.05e-05	gi|297807029|ref|XP_002871398.1||2.91517e-24|hypothetical protein ARALYDRAFT_487822 [Arabidopsis lyrata subsp. lyrata]
Bra001933	393	0	10.0984	13.3018	up	2.78e-05	5.52e-05	gi|297835448|ref|XP_002885606.1||3.29733e-07|hypothetical protein ARALYDRAFT_898938 [Arabidopsis lyrata subsp. lyrata]
Bra033430	1275	0	23.092	14.4951	up	2.5e-11	7.03e-11	gi|312283097|dbj|BAJ34414.1||0|unnamed protein product [Thellungiella halophila]
Bra040690	1524	0	14.873	13.8604	up	1.67e-07	3.83e-07	gi|15231757|ref|NP_190883.1||0|UGT73D1 (UDP-glucosyl transferase 73D1); UDP-glycosyltransferase/ transferase, transferring hexosyl groups [Arabidopsis thaliana]
Bra022017	726	0	23.7634	14.5365	up	1.25e-11	3.57e-11	gi|297794645|ref|XP_002865207.1||1.96619e-104|hypothetical protein ARALYDRAFT_494372 [Arabidopsis lyrata subsp. lyrata]
Bra002679	870	0	52.6963	15.6854	up	1.09e-14	3.55e-14	gi|297796719|ref|XP_002866244.1||6.19327e-85|basic helix-loop-helix family protein [Arabidopsis lyrata subsp. lyrata]
Bra009508	537	0	13.5913	13.7304	up	6.54e-07	1.45e-06	gi|3650425|dbj|BAA33418.1||3.85418e-99|TFL1 (TERMINAL FLOWER 1); phosphatidylethanolamine binding[Brassica rapa]
Bra013434	1119	0	10.1089	13.3033	up	2.77e-05	5.5e-05	gi|312282939|dbj|BAJ34335.1||0|unnamed protein product [Thellungiella halophila]
Bra034194	1608	0	9.79053	13.2572	up	0.000389008	0.000699284	gi|297813917|ref|XP_002874842.1||7.99767e-83|F-box family protein [Arabidopsis lyrata subsp. lyrata]
Bra032222	252	0	27.2082	14.7318	up	3.12e-13	9.57e-13	gi|297846906|ref|XP_002891334.1||2.83262e-19|hypothetical protein ARALYDRAFT_891486 [Arabidopsis lyrata subsp. lyrata]
Bra034843	1503	0	158.78	17.2767	up	2.98e-34	1.79e-33	gi|297829698|ref|XP_002882731.1||0|glycerol-3-phosphate acyltransferase 5 [Arabidopsis lyrata subsp. lyrata]
Bra034519	414	0	11.366	13.4724	up	7.11e-06	1.48e-05	gi|545029|gb|AAC60566.1||5.8317e-20|proline-rich SAC51 [Brassica napus]
Bra005623	294	0	410.568	18.6473	up	1.06e-145	2.86e-144	gi|18700115|gb|AAL77669.1||2.89967e-24|unknown protein [Arabidopsis thaliana]
Bra015985	414	0	9.17972	13.1642	up	7.63e-05	0.000146142	gi|297842103|ref|XP_002888933.1||1.38483e-29|lipid binding protein [Arabidopsis lyrata subsp. lyrata]
Bra009727	369	0	23.0424	14.492	up	2.56e-11	7.18e-11	unknown protein [Arabidopsis thaliana]
Bra008326	915	0	13.5954	13.7308	up	6.52e-07	1.45e-06	gi|15217445|ref|NP_177893.1||4.47196e-116|pathogenesis-related thaumatin family protein [Arabidopsis thaliana]
Bra001603	615	0	11.3895	13.4754	up	7.03e-06	1.46e-05	gi|11994339|dbj|BAB02298.1||1.17726e-66|embryonic abundant protein LEA-like [Arabidopsis thaliana]
Bra021382	978	0	11.0641	13.4336	up	9.93e-06	2.04e-05	gi|297828760|ref|XP_002882262.1||3.83709e-150|MYB107 (myb domain protein 107); DNA binding / transcription factor [Arabidopsis lyrata subsp. lyrata]
Bra021130	1230	0	37.6866	15.2018	up	4.79e-18	1.78e-17	gi|297834444|ref|XP_002885104.1||9.65652e-176|predicted protein [Arabidopsis lyrata subsp. lyrata]
Bra021355	1626	0	79.8496	16.285	up	2.89e-14	9.26e-14	gi|297833018|ref|XP_002884391.1||0|hypothetical protein ARALYDRAFT_317234 [Arabidopsis lyrata subsp. lyrata]
Bra010594	255	0	13.2524	13.694	up	9.28e-07	2.04e-06	gi|297798148|ref|XP_002866958.1||2.094e-14|hypothetical protein ARALYDRAFT_912617 [Arabidopsis lyrata subsp. lyrata]
Bra025040	726	0	12.9661	13.6625	up	1.29e-06	2.8e-06	gi|297794643|ref|XP_002865206.1||9.47344e-91|hypothetical protein ARALYDRAFT_916829 [Arabidopsis lyrata subsp. lyrata]
Bra017010	1563	0	18	14.1357	up	5.5e-08	1.3e-07	gi|15226663|ref|NP_181568.1||0|LAC5 (laccase 5); laccase [Arabidopsis thaliana]
Bra004011	462	0	7.90209	12.948	up	0.000300225	0.000545217	hydroxyproline-rich glycoprotein family protein [Arabidopsis thaliana]
Bra006743	1545	0	14.2126	13.7949	up	3.33e-07	7.52e-07	gi|297789311|ref|XP_002862636.1||0|cytochrome P450 [Arabidopsis lyrata subsp. lyrata]
Bra004612	855	0	12.0098	13.5519	up	3.58e-06	7.59e-06	gi|297824069|ref|XP_002879917.1||1.46092e-14|hypothetical protein ARALYDRAFT_903435 [Arabidopsis lyrata subsp. lyrata]
Bra017351	762	0	26.2545	14.6803	up	1.63e-10	4.39e-10	gi|297814790|ref|XP_002875278.1||5.06287e-114|hypothetical protein ARALYDRAFT_484339 [Arabidopsis lyrata subsp. lyrata]
Bra021842	2232	0	23.4399	14.5167	up	1.76e-11	4.98e-11	gi|297823095|ref|XP_002879430.1||0|hypothetical protein ARALYDRAFT_482244 [Arabidopsis lyrata subsp. lyrata]
Bra018027	777	0	26.618	14.7001	up	6.01e-13	1.82e-12	gi|15229055|ref|NP_190461.1||2.06944e-102|AtMYB45 (myb domain protein 45); DNA binding / transcription factor [Arabidopsis thaliana]
Bra031880	834	0	10.1049	13.3028	up	2.77e-05	5.51e-05	gi|297794113|ref|XP_002864941.1||1.51476e-85|hypothetical protein ARALYDRAFT_919839 [Arabidopsis lyrata subsp. lyrata]
Bra017225	228	0	12.3202	13.5887	up	2.55e-06	5.46e-06	gi|15228031|ref|NP_181213.1||3.92629e-16|UGT73C1 (UDP-GLUCOSYL TRANSFERASE 73C1); UDP-glucosyltransferase/ UDP-glycosyltransferase/ cis-zeatin O-beta-D-glucosyltransferase/ trans-zeatin O-beta-D-glucosyltransferase/ transferase, transferring glycosyl groups [Arabidopsis thaliana]
Bra028631	939	0	93.0578	16.5058	up	6.16e-43	4.51e-42	gi|15451136|gb|AAK96839.1||2.0411e-60|periaxin-like protein [Arabidopsis thaliana]
Bra027357	1122	0	93.3651	16.5106	up	6.45e-35	3.92e-34	gi|11994253|dbj|BAB01436.1||4.98875e-176|GDSL-motif lipase/hydrolase-like protein [Arabidopsis thaliana]
Bra039403	252	0	7.56817	12.8857	up	0.00042577	0.000762404	gi|297836726|ref|XP_002886245.1||8.82592e-13|hypothetical protein ARALYDRAFT_900339 [Arabidopsis lyrata subsp. lyrata]
Bra026696	192	0	10.4473	13.3508	up	1.95e-05	3.92e-05	gi|38566552|gb|AAR24166.1||9.63501e-23|unknown protein [Arabidopsis thaliana]
Bra006025	825	0	28.4183	14.7945	up	8.34e-14	2.62e-13	gi|297811051|ref|XP_002873409.1||1.915e-16|hypothetical protein ARALYDRAFT_487770 [Arabidopsis lyrata subsp. lyrata]
Bra005890	441	0	27.2097	14.7318	up	3.12e-13	9.56e-13	gi|297810725|ref|XP_002873246.1||2.34931e-32|hypothetical protein ARALYDRAFT_487437 [Arabidopsis lyrata subsp. lyrata]
Bra020131	1605	0	8.22751	13.0062	up	0.000212537	0.000391665	gi|297812269|ref|XP_002874018.1||0|pectinesterase family protein [Arabidopsis lyrata subsp. lyrata]
Bra007491	321	0	7.88256	12.9444	up	0.000302918	0.000549884	gi|224038408|gb|ACN38308.1||4.21126e-23|ARGOS (AUXIN-REGULATED GENE INVOLVED IN ORGAN SIZE)[Brassica rapa subsp. pekinensis]
Bra013390	651	0	7.88907	12.9456	up	0.000302017	0.000548332	gi|297800120|ref|XP_002867944.1||1.8893e-89|hypothetical protein ARALYDRAFT_492924 [Arabidopsis lyrata subsp. lyrata]
Bra029015	645	0	10.0934	13.3011	up	3.41e-05	6.73e-05	gi|15239682|ref|NP_200273.1||3.61344e-85|ankyrin repeat family protein [Arabidopsis thaliana]
Bra027865	687	0	54.0305	15.7215	up	1.59e-25	7.58e-25	gi|9279655|dbj|BAB01155.1||9.70896e-19|unnamed protein product [Arabidopsis thaliana]
Bra021129	195	0	94.3279	16.5254	up	1.7e-43	1.26e-42	unknown protein [Arabidopsis thaliana]
Bra031035	963	0	90.1245	16.4596	up	1.15e-41	8.19e-41	gi|238625813|gb|ACR48187.1||7.59308e-159|MYB domain protein 51-1 [Brassica rapa subsp. pekinensis]
Bra026281	867	0	34.7684	15.0855	up	1e-16	3.56e-16	gi|15234385|ref|NP_194540.1||9.41093e-118|AtMYB41 (myb domain protein 41); DNA binding / transcription factor [Arabidopsis thaliana]
Bra023055	384	0	12.3313	13.59	up	2.54e-06	5.44e-06	gi|30686707|ref|NP_181163.2||2.06084e-54|auxin-responsive family protein [Arabidopsis thaliana]
Bra032265	294	0	15.5374	13.9235	up	9.48e-08	2.21e-07	gi|18402345|ref|NP_564532.1||1.34383e-29|protease inhibitor/seed storage/lipid transfer protein (LTP) family protein [Arabidopsis thaliana]
Bra009224	1038	0	12.3448	13.5916	up	2.53e-06	5.4e-06	gi|312282827|dbj|BAJ34279.1||1.60104e-149|unnamed protein product [Thellungiella halophila]
Bra038354	222	0	26.9319	14.717	up	4.29e-13	1.31e-12	gi|18409117|ref|NP_564941.1||3.92607e-21|IDA (INFLORESCENCE DEFICIENT IN ABSCISSION); receptor binding [Arabidopsis thaliana]
Bra031895	342	0	10.7763	13.3956	up	1.38e-05	2.8e-05	gi|18424886|ref|NP_569001.1||8.89858e-13|PROPEP1 [Arabidopsis thaliana]
Bra017372	636	0	13.6124	13.7326	up	6.47e-07	1.44e-06	gi|3420006|gb|AAC63112.1||2.3893e-73|steroid sulfotransferase 2 [Brassica napus]
Bra019034	189	0	28.7987	14.8137	up	5.78e-14	1.83e-13	gi|297803338|ref|XP_002869553.1||5.48757e-18|hypothetical protein ARALYDRAFT_913767 [Arabidopsis lyrata subsp. lyrata]
Bra025163	1683	0	12.0154	13.5526	up	3.57e-06	7.57e-06	gi|297814802|ref|XP_002875284.1||0|predicted protein [Arabidopsis lyrata subsp. lyrata]
Bra034588	378	0	12.2897	13.5852	up	0.000171375	0.000318697	SBP1 (s-ribonuclease binding protein 1); protein binding / zinc ion binding [Arabidopsis thaliana]
Bra004772	852	0	67.9794	16.0528	up	4.48e-24	2.05e-23	gi|297828077|ref|XP_002881921.1||3.1388e-118|hypothetical protein ARALYDRAFT_483473 [Arabidopsis lyrata subsp. lyrata]
Bra001433	855	0	8.23203	13.007	up	0.000212098	0.000390918	gi|38605517|sp|Q9SV60.1|XTH2_ARATH|1.04883e-121|RecName: Full=Xyloglucan endotransglucosylase/hydrolase protein 2; Short=At-XTH2; Short=XTH-2; Flags: Precursor
Bra026546	885	0	30.3612	14.8899	up	1.09e-14	3.54e-14	gi|297798502|ref|XP_002867135.1||1.30427e-114|predicted protein [Arabidopsis lyrata subsp. lyrata]
Bra014652	1113	0	33.2409	15.0207	up	5.23e-16	1.8e-15	gi|312281991|dbj|BAJ33861.1||0|unnamed protein product [Thellungiella halophila]
Bra034238	447	0	25.2712	14.6252	up	1.8e-10	4.84e-10	gi|18175891|gb|AAL59946.1||4.79928e-52|putative cytochrome P450 protein [Arabidopsis thaliana]
Bra032911	414	0	14.2231	13.796	up	3.31e-07	7.49e-07	gi|15218686|ref|NP_174170.1||1.6245e-54|GRX480; electron carrier/ protein disulfide oxidoreductase [Arabidopsis thaliana]
Bra018657	1365	0	16.7939	14.0357	up	2.15e-08	5.21e-08	gi|15223122|ref|NP_172287.1||2.34617e-125|ACA7 (ALPHA CARBONIC ANHYDRASE 7); carbonate dehydratase/ zinc ion binding [Arabidopsis thaliana]
Bra038160	1086	0	24.0567	14.5542	up	9.03e-12	2.59e-11	gi|297853536|ref|XP_002894649.1||1.34803e-146|hypothetical protein ARALYDRAFT_892826 [Arabidopsis lyrata subsp. lyrata]
Bra022576	1527	0	11.72	13.5167	up	4.97e-06	1.04e-05	gi|15242265|ref|NP_200018.1||0|MATE efflux protein-related [Arabidopsis thaliana]
Bra001108	567	0	9.20274	13.1678	up	7.55e-05	0.000144668	gi|15229308|ref|NP_187100.1||3.98984e-68|RNA recognition motif (RRM)-containing protein [Arabidopsis thaliana]
Bra025096	969	0	11.4045	13.4773	up	6.99e-06	1.45e-05	gi|116831581|gb|ABK28743.1||8.19364e-161|unknown [Arabidopsis thaliana]
Bra027501	738	0	1165.3	20.1523	up	1.03e-148	2.86e-147	gi|297788979|ref|XP_002862509.1||3.84549e-87|basic helix-loop-helix family protein [Arabidopsis lyrata subsp. lyrata]
Bra021362	219	0	18.6969	14.1905	up	5.32e-07	1.19e-06	gi|186509714|ref|NP_001118559.1||3.00147e-37|unknown protein [Arabidopsis thaliana]
Bra011752	258	0	34.4846	15.0737	up	1.38e-16	4.87e-16	gi|297798148|ref|XP_002866958.1||8.20801e-11|hypothetical protein ARALYDRAFT_912617 [Arabidopsis lyrata subsp. lyrata]
Bra015950	318	0	10.4318	13.3487	up	1.96e-05	3.94e-05	gi|22330620|ref|NP_683493.1||9.71925e-28|CLE13 (CLAVATA3/ESR-RELATED 13); protein binding / receptor binding [Arabidopsis thaliana]
Bra000760	1227	0	21.5325	14.3942	up	1.34e-10	3.63e-10	gi|297809511|ref|XP_002872639.1||0|bile acid:sodium symporter family protein [Arabidopsis lyrata subsp. lyrata]
Bra031061	255	0	17.7437	14.115	up	7.78e-09	1.93e-08	gi|297844858|ref|XP_002890310.1||6.93859e-26|hypothetical protein ARALYDRAFT_889331 [Arabidopsis lyrata subsp. lyrata]
Bra037033	981	0	17.0533	14.0578	up	1.57e-08	3.84e-08	gi|75100739|sp|O82637.1|P2C61_ARATH|2.26054e-150|protein phosphatase 2C, putative / PP2C, putative[Arabidopsis thaliana]
Bra000382	1533	0	15.5453	13.9242	up	0.000358433	0.000646673	gi|297828239|ref|XP_002882002.1||0|predicted protein [Arabidopsis lyrata subsp. lyrata]
Bra009833	1077	0	24.3306	14.5705	up	6.57e-12	1.9e-11	gi|297808547|ref|XP_002872157.1||4.70151e-168|hypothetical protein ARALYDRAFT_489384 [Arabidopsis lyrata subsp. lyrata]
Bra016623	273	0	31.0271	14.9212	up	5.47e-15	1.8e-14	gi|297844626|ref|XP_002890194.1||1.05295e-29|hypothetical protein ARALYDRAFT_889088 [Arabidopsis lyrata subsp. lyrata]
Bra003338	615	0	72.8055	16.1518	up	6e-34	3.58e-33	gi|297817160|ref|XP_002876463.1||5.08296e-86|universal stress protein family protein [Arabidopsis lyrata subsp. lyrata]
Bra038456	267	0	13.6009	13.7314	up	6.51e-07	1.44e-06	gi|297804552|ref|XP_002870160.1||9.58558e-31|hypothetical protein ARALYDRAFT_329873 [Arabidopsis lyrata subsp. lyrata]
Bra013175	387	0	28.4138	14.7943	up	8.35e-14	2.62e-13	glycine-rich protein [Arabidopsis thaliana]
Bra027692	747	0	13.314	13.7007	up	9.57e-05	0.000182015	gi|297840029|ref|XP_002887896.1||3.9631e-63|predicted protein [Arabidopsis lyrata subsp. lyrata]
Bra013489	762	0	29.1282	14.8301	up	4.11e-14	1.31e-13	gi|297804058|ref|XP_002869913.1||3.78091e-85|late embryogenesis abundant domain-containing protein [Arabidopsis lyrata subsp. lyrata]
Bra037155	1341	0	7.60922	12.8935	up	0.00041787	0.000748786	gi|297797723|ref|XP_002866746.1||0|UDP-glucoronosyl/UDP-glucosyl transferase family protein [Arabidopsis lyrata subsp. lyrata]
Bra037510	1698	0	12.9676	13.6626	up	1.29e-06	2.8e-06	gi|30695378|ref|NP_199621.2||0|TT10 (TRANSPARENT TESTA 10); copper ion binding / laccase [Arabidopsis thaliana]
Bra016501	237	0	7.88907	12.9456	up	0.000302017	0.000548332	gi|22329675|ref|NP_173391.2||2.5909e-36|PDF1.4 [Arabidopsis thaliana]
Bra026215	1269	0	9.78299	13.2561	up	3.91e-05	7.67e-05	gi|79344495|ref|NP_172900.2||1.23695e-165|protein binding [Arabidopsis thaliana]
Bra007191	333	0	28.8027	14.8139	up	2.91e-13	8.95e-13	gi|15228192|ref|NP_191138.1||9.62939e-07|unknown protein [Arabidopsis thaliana]
Bra000309	279	0	16.1511	13.9793	up	4.26e-08	1.02e-07	gi|297824337|ref|XP_002880051.1||4.69567e-30|hypothetical protein ARALYDRAFT_483464 [Arabidopsis lyrata subsp. lyrata]
Bra018972	576	0	3052.47	21.5415	up	0	0	gi|297853008|ref|XP_002894385.1||2.87507e-69|hypothetical protein ARALYDRAFT_337408 [Arabidopsis lyrata subsp. lyrata]
Bra007772	567	0	9.18122	13.1645	up	7.62e-05	0.000146049	gi|297825707|ref|XP_002880736.1||2.10581e-85|bet v I allergen family protein [Arabidopsis lyrata subsp. lyrata]
Bra037676	1185	0	13.6089	13.7323	up	6.48e-07	1.44e-06	gi|15224383|ref|NP_181917.1||0|polygalacturonase, putative / pectinase, putative [Arabidopsis thaliana]
Bra029553	1005	0	207.817	17.665	up	1.39e-91	2.14e-90	gi|297809705|ref|XP_002872736.1||9.60242e-128|predicted protein [Arabidopsis lyrata subsp. lyrata]
Bra030208	915	0	54.3419	15.7298	up	1.15e-25	5.49e-25	gi|116831107|gb|ABK28508.1||2.20198e-112|unknown [Arabidopsis thaliana]
Bra023080	1332	0	11.6644	13.5098	up	5.1e-06	1.07e-05	gi|15228033|ref|NP_181215.1||0|UDP-glucoronosyl/UDP-glucosyl transferase family protein [Arabidopsis thaliana]
Bra006304	1422	0	50.3713	15.6203	up	1.58e-19	6.21e-19	gi|15242318|ref|NP_197054.1||0|ankyrin repeat family protein [Arabidopsis thaliana]
Bra004343	1008	0	12.0189	13.553	up	3.57e-06	7.56e-06	gi|25453204|sp|Q96519.1|PER11_ARATH|0|peroxidase, putative [Arabidopsis thaliana]
Bra000273	270	0	8.88034	13.1164	up	0.000106439	0.00020156	gi|297824235|ref|XP_002880000.1||3.59059e-17|hypothetical protein ARALYDRAFT_483365 [Arabidopsis lyrata subsp. lyrata]
Bra002609	1698	0	13.6079	13.7322	up	6.49e-07	1.44e-06	gi|143343853|sp|Q1PDH6.2|LAC16_ARATH|0|LAC16 (laccase 16); laccase [Arabidopsis thaliana]
Bra005480	651	0	25.2687	14.6251	up	2.4e-12	7.08e-12	gi|297826825|ref|XP_002881295.1||1.61055e-64|AP2 domain-containing transcription factor family protein [Arabidopsis lyrata subsp. lyrata]
Bra021998	1041	0	104.716	16.6761	up	6.27e-43	4.59e-42	gi|5823018|gb|AAD53011.1|AF089848_1|0|senescence-specific cysteine protease [Brassica napus]
Bra024275	1512	0	45.9026	15.4863	up	8.35e-22	3.55e-21	gi|297794003|ref|XP_002864886.1||0|hypothetical protein ARALYDRAFT_496617 [Arabidopsis lyrata subsp. lyrata]
Bra030987	528	0	16.7484	14.0317	up	2.2e-08	5.32e-08	gi|3790591|gb|AAC69858.1||9.45406e-18|RING-H2 finger protein RHX1a [Arabidopsis thaliana]
Bra009096	417	0	467.256	18.8339	up	1.78e-77	2.32e-76	gi|297806523|ref|XP_002871145.1||1.08554e-50|hypothetical protein ARALYDRAFT_908428 [Arabidopsis lyrata subsp. lyrata]
Bra020818	261	0	215.252	17.7157	up	1.21e-94	1.95e-93	gi|297799642|ref|XP_002867705.1||2.07095e-30|hypothetical protein ARALYDRAFT_492522 [Arabidopsis lyrata subsp. lyrata]
Bra030230	387	0	15.4933	13.9194	up	8.5e-08	1.99e-07	hydroxyproline-rich glycoprotein family protein [Arabidopsis thaliana]
Bra020392	477	0	10.4423	13.3502	up	1.95e-05	3.93e-05	gi|6692119|gb|AAF24584.1|AC007764_26|2.04586e-12|zinc finger protein-related [Arabidopsis thaliana]
Bra004904	666	0	61.2843	15.9032	up	2.85e-17	1.03e-16	gi|297824587|ref|XP_002880176.1||2.18822e-96|hypothetical protein ARALYDRAFT_483673 [Arabidopsis lyrata subsp. lyrata]
Bra030178	834	0	61.0551	15.8978	up	5.64e-16	1.94e-15	gi|297845908|ref|XP_002890835.1||1.12077e-88|WRKY DNA-binding protein 71 [Arabidopsis lyrata subsp. lyrata]
Bra030113	816	0	10.1595	13.3105	up	0.000110539	0.000209046	gi|297845810|ref|XP_002890786.1||5.74373e-74|hypothetical protein ARALYDRAFT_336004 [Arabidopsis lyrata subsp. lyrata]
Bra029160	1257	0	13.2895	13.698	up	9.12e-07	2.01e-06	gi|15242182|ref|NP_199989.1||1.87845e-174|AHG1 (ABA-hypersensitive germination 1); catalytic/ protein serine/threonine phosphatase [Arabidopsis thaliana]
Bra022038	594	0	7.92964	12.953	up	0.000296478	0.000538798	gi|297794585|ref|XP_002865177.1||2.22612e-59|predicted protein [Arabidopsis lyrata subsp. lyrata]
Bra010291	849	0	9.82453	13.2622	up	3.84e-05	7.53e-05	gi|15218642|ref|NP_176710.1||9.34956e-131|XTH17 (XYLOGLUCAN ENDOTRANSGLUCOSYLASE/HYDROLASE 17); hydrolase, acting on glycosyl bonds / hydrolase, hydrolyzing O-glycosyl compounds / xyloglucan:xyloglucosyl transferase [Arabidopsis thaliana]
Bra027848	483	0	8.86581	13.114	up	0.000107147	0.000202846	gi|149208283|gb|ABR21716.1||2.14784e-17|calmodulin [Actinidia sabiifolia]
Bra000744	1977	0	21.499	14.392	up	1.36e-10	3.69e-10	gi|297809413|ref|XP_002872590.1||0|predicted protein [Arabidopsis lyrata subsp. lyrata]
Bra002041	1512	0	11.0461	13.4312	up	1e-05	2.05e-05	gi|297829698|ref|XP_002882731.1||0|glycerol-3-phosphate acyltransferase 5 [Arabidopsis lyrata subsp. lyrata]
Bra004428	468	0	17.0924	14.0611	up	1.54e-08	3.77e-08	gi|15227134|ref|NP_182302.1||1.64935e-72|NF-YB5 (NUCLEAR FACTOR Y, SUBUNIT B5); transcription factor [Arabidopsis thaliana]
Bra040997	357	0	53.4062	15.7047	up	3.07e-25	1.45e-24	gi|297799854|ref|XP_002867811.1||7.11909e-31|hypothetical protein ARALYDRAFT_492676 [Arabidopsis lyrata subsp. lyrata]
Bra031321	768	0	31.343	14.9359	up	4.9e-14	1.55e-13	gi|312283493|dbj|BAJ34612.1||1.18173e-118|unnamed protein product [Thellungiella halophila]
Bra016050	1356	0	8.24752	13.0097	up	0.000210606	0.000388248	gi|297842001|ref|XP_002888882.1||0|predicted protein [Arabidopsis lyrata subsp. lyrata]
Bra004966	1593	0	7.88605	12.9451	up	0.000302433	0.000549033	gi|15226663|ref|NP_181568.1||0|LAC5 (laccase 5); laccase [Arabidopsis thaliana]
Bra031933	960	0.344441	18.0346	5.71036	up	5.63e-08	1.33e-07	gi|297797423|ref|XP_002866596.1||1.12896e-154|hypothetical protein ARALYDRAFT_496608 [Arabidopsis lyrata subsp. lyrata]
Bra022997	2724	0.344441	10.148	4.88079	up	0.000166071	0.000309141	gi|312282905|dbj|BAJ34318.1||0|unnamed protein product [Thellungiella halophila]
Bra021923	354	0.344441	28.4678	6.36893	up	1.24e-12	3.7e-12	gi|297789324|ref|XP_002862641.1||1.02926e-37|hypothetical protein ARALYDRAFT_333262 [Arabidopsis lyrata subsp. lyrata]
Bra003175	903	0.344441	26.2445	6.25161	up	1.22e-11	3.48e-11	gi|297816726|ref|XP_002876246.1||3.16144e-55|hypothetical protein ARALYDRAFT_485817 [Arabidopsis lyrata subsp. lyrata]
Bra004268	207	0.344441	26.5519	6.26841	up	8.84e-12	2.54e-11	gi|312282307|dbj|BAJ34019.1||3.48474e-25|unnamed protein product [Thellungiella halophila]
Bra032571	462	0.344441	29.0381	6.39754	up	6.64e-13	2.01e-12	gi|297843100|ref|XP_002889431.1||3.81726e-41|phototropic-responsive NPH3 family protein [Arabidopsis lyrata subsp. lyrata]
Bra027629	258	0.344441	33.1679	6.58938	up	9.49e-15	3.1e-14	gi|297837073|ref|XP_002886418.1||1.49239e-20|hypothetical protein ARALYDRAFT_893125 [Arabidopsis lyrata subsp. lyrata]
Bra013982	870	0.344441	13.277	5.26852	up	7.05e-06	1.46e-05	gi|297807761|ref|XP_002871764.1||2.26894e-95|predicted protein [Arabidopsis lyrata subsp. lyrata]
Bra005245	1488	0.344441	614.374	10.8006	up	7.3e-236	3.98e-234	gi|15228034|ref|NP_181216.1||0|UDP-glucoronosyl/UDP-glucosyl transferase family protein [Arabidopsis thaliana]
Bra033298	1125	0.344441	15.8357	5.52278	up	5.35e-07	1.19e-06	gi|238065080|sp|O81914.2|NAC5_ARATH|1.71044e-83|RecName: Full=NAC domain-containing protein 5; Short=ANAC005
Bra006822	834	0.347003	36.6592	6.72308	up	7.07e-15	2.32e-14	gi|15226162|ref|NP_178819.1||4.48983e-21|zinc knuckle (CCHC-type) family protein [Arabidopsis thaliana]
Bra001761	1083	0.347003	12.6041	5.1828	up	0.000541658	0.000961268	gi|237682390|gb|ACR10244.1||0|branched-chain aminotransferase 4 [Brassica rapa subsp. pekinensis]
Bra009726	651	0.347003	34.1651	6.62143	up	3.49e-15	1.16e-14	gi|297812559|ref|XP_002874163.1||4.97184e-90|F-box family protein [Arabidopsis lyrata subsp. lyrata]
Bra028318	2646	0.347003	10.1495	4.87031	up	0.000165807	0.000308665	gi|26449340|dbj|BAC41797.1||0|unknown protein [Arabidopsis thaliana]
Bra015945	678	0.347003	18.3329	5.72334	up	4.1e-08	9.8e-08	gi|186478609|ref|NP_001117305.1||1.00846e-19|unknown protein [Arabidopsis thaliana]
Bra014675	486	0.347003	39.4804	6.83004	up	1.4e-17	5.12e-17	gi|297820442|ref|XP_002878104.1||1.08017e-40|hypothetical protein ARALYDRAFT_486111 [Arabidopsis lyrata subsp. lyrata]
Bra008858	444	0.347003	24.6575	6.15093	up	6.22e-11	1.71e-10	gi|312281989|dbj|BAJ33860.1||2.82384e-65|unnamed protein product [Thellungiella halophila]
Bra038457	432	0.347003	17.3206	5.6414	up	0.000118943	0.00022432	gi|5302795|emb|CAB46037.1||1.64302e-51|hypothetical protein [Arabidopsis thaliana]
Bra032693	705	0.347003	128.431	8.53183	up	3.72e-42	2.68e-41	gi|297790562|ref|XP_002863166.1||2.60075e-90|short-chain dehydrogenase/reductase family protein [Arabidopsis lyrata subsp. lyrata]
Bra012777	582	0.351519	99.161	8.14002	up	4.13e-33	2.42e-32	gi|297804684|ref|XP_002870226.1||1.24507e-51|integral membrane family protein [Arabidopsis lyrata subsp. lyrata]
Bra000512	411	0.351519	25.9201	6.20432	up	1.69e-11	4.78e-11	protein binding / zinc ion binding [Arabidopsis thaliana]
Bra007887	828	0.351519	99.2342	8.14109	up	5.32e-44	3.98e-43	gi|297790430|ref|XP_002863106.1||2.06765e-119|hypothetical protein ARALYDRAFT_920363 [Arabidopsis lyrata subsp. lyrata]
Bra018710	261	0.351519	262.461	9.54428	up	6.21e-43	4.54e-42	gi|2190541|gb|AAB60905.1||3.66405e-19|unknown protein [Arabidopsis thaliana]
Bra022847	363	0.351519	43.9471	6.96602	up	1.43e-19	5.63e-19	gi|297825641|ref|XP_002880703.1||1.24782e-30|hypothetical protein ARALYDRAFT_901230 [Arabidopsis lyrata subsp. lyrata]
Bra025707	258	0.351519	24.6795	6.13357	up	6.15e-11	1.69e-10	gi|18394683|ref|NP_564069.1||1.30437e-24|unknown protein [Arabidopsis thaliana]
Bra000296	1650	0.351519	12.6667	5.17129	up	1.32e-05	2.68e-05	gi|15224241|ref|NP_181849.1||0|dehydration-responsive family protein [Arabidopsis thaliana]
Bra005014	1086	0.351519	29.6874	6.4001	up	3.42e-13	1.05e-12	gi|312282543|dbj|BAJ34137.1||0|unnamed protein product [Thellungiella halophila]
Bra013682	5703	0.688883	18.9642	4.78288	up	1.22e-07	2.83e-07	gi|152013447|sp|O65483.2|CRK24_ARATH|0|protein kinase family protein [Arabidopsis thaliana]
Bra016014	798	0.688883	37.6902	5.77379	up	5.66e-10	1.49e-09	gi|297839189|ref|XP_002887476.1||5.32731e-117|alpha-tonoplast intrinsic protein [Arabidopsis lyrata subsp. lyrata]
Bra007590	1476	0.688883	90.1846	7.03248	up	1.15e-38	7.7e-38	gi|297817438|ref|XP_002876602.1||0|hypothetical protein ARALYDRAFT_486604 [Arabidopsis lyrata subsp. lyrata]
Bra006751	243	0.688883	16.4385	4.57668	up	1.44e-06	3.13e-06	gi|297796783|ref|XP_002866276.1||4.13911e-10|hypothetical protein ARALYDRAFT_495982 [Arabidopsis lyrata subsp. lyrata]
Bra016724	519	0.688883	79.537	6.85122	up	7.41e-20	2.95e-19	gi|297849790|ref|XP_002892776.1||1.74099e-45|hypothetical protein ARALYDRAFT_471542 [Arabidopsis lyrata subsp. lyrata]
Bra009072	2025	0.688883	1074.32	10.6069	up	0	0	gi|297811095|ref|XP_002873431.1||0|hypothetical protein ARALYDRAFT_487818 [Arabidopsis lyrata subsp. lyrata]
Bra000513	399	0.688883	135.951	7.62461	up	1.26e-52	1.11e-51	gi|110736946|dbj|BAF00430.1||5.76398e-12|hypothetical protein [Arabidopsis thaliana]
Bra001940	1428	0.688883	14.8139	4.42655	up	0.000290369	0.000528128	gi|297835504|ref|XP_002885634.1||0|hypothetical protein ARALYDRAFT_899005 [Arabidopsis lyrata subsp. lyrata]
Bra021572	1539	0.688883	1422.62	11.012	up	0	0	gi|297830012|ref|XP_002882888.1||0|CYP72A15 [Arabidopsis lyrata subsp. lyrata]
Bra015595	1620	0.688883	21.4654	4.96161	up	1.03e-08	2.53e-08	gi|145335230|ref|NP_172241.2||2.98453e-178|unknown protein [Arabidopsis thaliana]
Bra012128	660	0.688883	44.8493	6.02468	up	6.65e-19	2.55e-18	gi|15240189|ref|NP_201507.1||2.73434e-67|HEC1 (HECATE 1); transcription factor [Arabidopsis thaliana]
Bra017365	912	0.688883	33.2244	5.59184	up	3.4e-11	9.47e-11	gi|3420004|gb|AAC63111.1||3.23481e-148|steroid sulfotransferase 1 [Brassica napus]
Bra040762	1449	0.688883	94.9086	7.10614	up	1.04e-40	7.23e-40	gi|297826291|ref|XP_002881028.1||0|CYP707A2 [Arabidopsis lyrata subsp. lyrata]
Bra028169	564	0.688883	36.6749	5.73439	up	2.6e-15	8.69e-15	gi|15240879|ref|NP_198647.1||1.52213e-67|unknown protein [Arabidopsis thaliana]
Bra010586	1998	0.688883	44.8692	6.02532	up	4.08e-14	1.3e-13	gi|79497780|ref|NP_195420.2||0|unknown protein [Arabidopsis thaliana]
Bra023226	462	0.688883	19.922	4.85396	up	4.81e-08	1.14e-07	gi|17978974|gb|AAL47448.1||1.63474e-61|unknown protein [Arabidopsis thaliana]
Bra013790	663	0.688883	15.1588	4.45976	up	4.92e-06	1.03e-05	gi|297803680|ref|XP_002869724.1||3.03136e-90|hypothetical protein ARALYDRAFT_492419 [Arabidopsis lyrata subsp. lyrata]
Bra007999	1980	0.688883	22.1303	5.00562	up	5.43e-09	1.36e-08	gi|297841947|ref|XP_002888855.1||0|hypothetical protein ARALYDRAFT_476326 [Arabidopsis lyrata subsp. lyrata]
Bra034576	486	0.688883	16.1626	4.55226	up	1.93e-06	4.16e-06	gi|297802640|ref|XP_002869204.1||3.6467e-33|hypothetical protein ARALYDRAFT_491323 [Arabidopsis lyrata subsp. lyrata]
Bra039956	789	0.688883	66.6852	6.59696	up	1.82e-28	9.44e-28	gi|297835246|ref|XP_002885505.1||1.0932e-98|predicted protein [Arabidopsis lyrata subsp. lyrata]
Bra022732	999	0.688883	36.4325	5.72482	up	3.47e-15	1.15e-14	gi|15240489|ref|NP_200338.1||1.02577e-97|unknown protein [Arabidopsis thaliana]
Bra040677	1518	0.688883	68.9015	6.64413	up	1.96e-29	1.05e-28	gi|18399056|ref|NP_565455.1||0|CKX2 (CYTOKININ OXIDASE 2); amine oxidase/ cytokinin dehydrogenase [Arabidopsis thaliana]
Bra017446	456	0.691444	387.788	9.13144	up	1e-156	2.98e-155	gi|297814386|ref|XP_002875076.1||1.65111e-74|hypothetical protein ARALYDRAFT_904347 [Arabidopsis lyrata subsp. lyrata]
Bra003629	1368	0.691444	53.1112	6.26326	up	1.62e-22	7.05e-22	gi|297842685|ref|XP_002889224.1||0|hypothetical protein ARALYDRAFT_316796 [Arabidopsis lyrata subsp. lyrata]
Bra001805	414	0.691444	32.2486	5.54348	up	2.23e-13	6.88e-13	gi|9293996|dbj|BAB01899.1||1.29316e-35|unnamed protein product [Arabidopsis thaliana]
Bra013874	1515	0.691444	20.2584	4.87276	up	3.49e-08	8.36e-08	gi|15234973|ref|NP_194252.1||0|transporter, putative [Arabidopsis thaliana]
Bra033033	1071	0.691444	13.9248	4.3319	up	1.63e-05	3.3e-05	gi|297815068|ref|XP_002875417.1||0|predicted protein [Arabidopsis lyrata subsp. lyrata]
Bra033079	264	0.694006	11.6679	4.07145	up	0.000135317	0.000254057	gi|28416777|gb|AAO42919.1||6.92377e-13|unknown protein [Arabidopsis thaliana]
Bra021202	1056	0.694006	15.4853	4.4798	up	3.6e-06	7.63e-06	gi|75273870|sp|Q9LRZ4.1|P2C41_ARATH|0|protein phosphatase 2C, putative / PP2C, putative[Arabidopsis thaliana]
Bra027987	1113	0.694006	18.0305	4.69935	up	3.07e-07	6.96e-07	gi|15242811|ref|NP_195981.1||8.94628e-77|GDSL-motif lipase/hydrolase family protein [Arabidopsis thaliana]
Bra004753	1599	0.694006	30.8674	5.47499	up	1.97e-05	3.95e-05	gi|15224253|ref|NP_181854.1||2.96829e-138|unknown protein [Arabidopsis thaliana]
Bra040553	219	0.694006	32.5931	5.55347	up	1.6e-13	4.98e-13	gi|18395991|ref|NP_566158.1||1.18578e-17|unknown protein [Arabidopsis thaliana]
Bra035544	1737	0.694006	39.175	5.81884	up	2.06e-16	7.19e-16	gi|312281823|dbj|BAJ33777.1||0|unnamed protein product [Thellungiella halophila]
Bra023630	498	0.694006	34.7469	5.64579	up	1.78e-14	5.74e-14	gi|297807789|ref|XP_002871778.1||1.47232e-43|hypothetical protein ARALYDRAFT_488633 [Arabidopsis lyrata subsp. lyrata]
Bra021675	351	0.694006	87.9268	6.98521	up	1.07e-37	6.96e-37	GRP-3 (GLYCINE-RICH PROTEIN 3) [Arabidopsis thaliana]
Bra002165	1671	0.694006	20.8581	4.90952	up	1.89e-08	4.6e-08	gi|15241542|ref|NP_199276.1||0|terpene synthase/cyclase family protein [Arabidopsis thaliana]
Bra017097	987	0.694006	15.4928	4.48051	up	3.59e-06	7.61e-06	gi|297823771|ref|XP_002879768.1||1.54535e-114|hypothetical protein ARALYDRAFT_903122 [Arabidopsis lyrata subsp. lyrata]
Bra029475	2589	0.694006	19.622	4.82138	up	6.5e-08	1.53e-07	gi|297809575|ref|XP_002872671.1||0|predicted protein [Arabidopsis lyrata subsp. lyrata]
Bra015777	675	0.694006	12.0073	4.11282	up	9.97e-05	0.000189186	gi|297842369|ref|XP_002889066.1||2.75135e-94|hypothetical protein ARALYDRAFT_895499 [Arabidopsis lyrata subsp. lyrata]
Bra000613	621	0.694006	12.9656	4.22359	up	4.05e-05	7.93e-05	gi|297792319|ref|XP_002864044.1||2.67539e-74|wound-responsive 3 [Arabidopsis lyrata subsp. lyrata]
Bra018067	1080	0.694006	919.05	10.371	up	3.36e-258	2.13e-256	gi|4678354|emb|CAB41164.1||1.32748e-170|cysteine endopeptidase-like protein [Arabidopsis thaliana]
Bra019680	1539	0.694006	57.8168	6.3804	up	1.37e-24	6.35e-24	gi|145323884|ref|NP_001077531.1||0|FUT8 (FUCOSYLTRANSFERASE 8); galactoside 2-alpha-L-fucosyltransferase [Arabidopsis thaliana]
Bra008591	1125	0.694006	830.424	10.2247	up	2.17e-275	1.52e-273	gi|312281541|dbj|BAJ33636.1||0|unnamed protein product [Thellungiella halophila]
Bra002399	267	0.694006	47.1272	6.08547	up	6.91e-20	2.75e-19	gi|15242178|ref|NP_197616.1||1.38416e-29|ATOFP10 [Arabidopsis thaliana]
Bra040985	1554	0.694006	12.3598	4.15456	up	7.3e-05	0.000140103	gi|297805802|ref|XP_002870785.1||0|CYP72C1 [Arabidopsis lyrata subsp. lyrata]
Bra011544	1488	0.694006	68.3452	6.62175	up	3.58e-29	1.9e-28	gi|79497100|ref|NP_195184.2||0|COW1 (CAN OF WORMS1); phosphatidylinositol transporter/ transporter [Arabidopsis thaliana]
Bra000441	822	0.694006	23.0389	5.05298	up	2.15e-09	5.51e-09	gi|15226503|ref|NP_182235.1||5.75222e-114|short-chain dehydrogenase/reductase (SDR) family protein [Arabidopsis thaliana]
Bra000282	819	0.694006	26.262	5.24188	up	9.05e-11	2.47e-10	gi|312281787|dbj|BAJ33759.1||6.70396e-139|unnamed protein product [Thellungiella halophila]
Bra003943	357	0.694006	19.945	4.84493	up	4.75e-08	1.13e-07	gi|297841825|ref|XP_002888794.1||4.19301e-15|hypothetical protein ARALYDRAFT_476207 [Arabidopsis lyrata subsp. lyrata]
Bra027323	1548	0.694006	1407.03	10.9854	up	0	0	gi|15231895|ref|NP_188080.1||0|CYP72A8; electron carrier/ heme binding / iron ion binding / monooxygenase/ oxygen binding [Arabidopsis thaliana]
Bra010362	1044	0.694006	14.519	4.38685	up	9.04e-06	1.86e-05	gi|18417214|ref|NP_567811.1||1.12126e-142|anac074 (Arabidopsis NAC domain containing protein 74); transcription factor [Arabidopsis thaliana]
Bra010822	216	0.695961	13.3	4.25627	up	2.98e-05	5.9e-05	gi|297790830|ref|XP_002863300.1||1.14675e-28|NADH dehydrogenase 49KDa protein [Arabidopsis lyrata subsp. lyrata]
Bra016306	804	0.698523	94.5032	7.07991	up	1.47e-40	1.02e-39	gi|62321391|dbj|BAD94732.1||8.6209e-115|hypothetical protein [Arabidopsis thaliana]
Bra005353	297	0.703039	173.04	7.94329	up	1.05e-73	1.29e-72	gi|15226951|ref|NP_181073.1||1.58143e-41|late embryogenesis abundant group 1 domain-containing protein / LEA group 1 domain-containing protein [Arabidopsis thaliana]
Bra014228	1569	0.703039	22.4341	4.99595	up	3.97e-09	1e-08	gi|15222849|ref|NP_175418.1||0|xanthine/uracil permease family protein [Arabidopsis thaliana]
Bra000881	2028	0.703039	25.9461	5.20577	up	1.24e-10	3.35e-10	gi|3193290|gb|AAC19274.1||0|lectin protein kinase, putative [Arabidopsis thaliana]
Bra002736	528	0.703039	17.7667	4.65943	up	3.96e-05	7.77e-05	gi|297793259|ref|XP_002864514.1||4.64868e-49|hypothetical protein ARALYDRAFT_918907 [Arabidopsis lyrata subsp. lyrata]
Bra034076	750	0.703039	13.293	4.24092	up	2.98e-05	5.9e-05	gi|116831194|gb|ABK28551.1||8.34128e-130|unknown [Arabidopsis thaliana]
Bra017188	543	0.703039	17.4248	4.63139	up	5.61e-07	1.25e-06	gi|297823575|ref|XP_002879670.1||2.77044e-76|zinc finger family protein [Arabidopsis lyrata subsp. lyrata]
Bra030009	1116	0.703039	11.387	4.01764	up	0.000552685	0.000980398	gi|297816292|ref|XP_002876029.1||0|GDSL-motif lipase/hydrolase family protein [Arabidopsis lyrata subsp. lyrata]
Bra027849	618	0.703039	128.918	7.51864	up	5.68e-24	2.59e-23	gi|18406390|ref|NP_564747.1||2.48232e-64|ZCF37 [Arabidopsis thaliana]
Bra016307	1497	0.703039	11.3815	4.01694	up	0.000179577	0.000333271	gi|145336153|ref|NP_174031.2||0|binding [Arabidopsis thaliana]
Bra009730	2643	0.703039	74.6453	6.7303	up	6.28e-32	3.57e-31	gi|9758232|dbj|BAB08731.1||0|receptor-like protein kinase [Arabidopsis thaliana]
Bra017065	537	0.703039	90.5491	7.00895	up	7.04e-37	4.5e-36	gi|297827559|ref|XP_002881662.1||3.53481e-52|hypothetical protein ARALYDRAFT_903205 [Arabidopsis lyrata subsp. lyrata]
Bra040601	600	0.703039	19.2706	4.77665	up	8.96e-08	2.09e-07	gi|34365627|gb|AAQ65125.1||1.85634e-77|phosphatase/ phosphoprotein phosphatase/ protein tyrosine phosphatase [Arabidopsis thaliana]
Bra036021	762	0.703039	77.7572	6.78923	up	2.69e-33	1.59e-32	gi|297791425|ref|XP_002863597.1||2.21658e-85|late embryogenesis abundant domain-containing protein [Arabidopsis lyrata subsp. lyrata]
Bra012949	372	0.703039	1138.21	10.6609	up	7.37e-151	2.08e-149	gi|297853190|ref|XP_002894476.1||1.60478e-46|hypothetical protein ARALYDRAFT_314711 [Arabidopsis lyrata subsp. lyrata]
Bra006283	1584	0.703039	20.8911	4.89314	up	4.07e-05	7.97e-05	gi|204306095|gb|ACH99808.1||0|WRKY72 transcription factor [Brassica napus]
Bra023278	402	0.703039	57.9115	6.3641	up	1.31e-24	6.08e-24	gi|15223243|ref|NP_174534.1||1.31165e-40|late embryogenesis abundant group 1 domain-containing protein / LEA group 1 domain-containing protein [Arabidopsis thaliana]
Bra019719	1146	0.703039	428.134	9.25024	up	6.48e-122	1.38e-120	gi|15222868|ref|NP_172810.1||7.67449e-180|unknown protein [Arabidopsis thaliana]
Bra023373	675	0.703039	32.6137	5.53573	up	1.59e-13	4.92e-13	gi|297811363|ref|XP_002873565.1||1.55869e-97|hypothetical protein ARALYDRAFT_909210 [Arabidopsis lyrata subsp. lyrata]
Bra009285	1140	0.703039	67.8801	6.59324	up	1.27e-25	6.05e-25	gi|297810833|ref|XP_002873300.1||0|YAP169;gibberellin 20-oxidase [Arabidopsis lyrata subsp. lyrata]
Bra021803	2229	0.703039	15.8177	4.49179	up	2.63e-06	5.62e-06	gi|2914707|gb|AAC04497.1||0|putative disease resistance protein [Arabidopsis thaliana]
Bra039064	996	0.703039	13.2719	4.23863	up	3e-05	5.94e-05	gi|79422951|ref|NP_189436.2||0|exonuclease/ nucleic acid binding / zinc ion binding [Arabidopsis thaliana]
Bra034239	1152	0.703039	155.861	7.79244	up	1.32e-66	1.47e-65	gi|15227003|ref|NP_178362.1||7.25538e-170|CYP71B9; electron carrier/ heme binding / iron ion binding / monooxygenase/ oxygen binding [Arabidopsis thaliana]
Bra010987	1047	0.703039	256.432	8.51076	up	1.05e-55	9.77e-55	gi|297840657|ref|XP_002888210.1||3.05988e-148|hypothetical protein ARALYDRAFT_475383 [Arabidopsis lyrata subsp. lyrata]
Bra030368	216	0.703039	13.9128	4.30666	up	1.63e-05	3.31e-05	unknown protein [Arabidopsis thaliana]
Bra004266	177	1.03332	182.58	7.46509	up	3.79e-76	4.87e-75	unknown protein[Arabidopsis thaliana]
Bra039008	543	1.03332	18.6673	4.17515	up	6.66e-07	1.48e-06	gi|297832202|ref|XP_002883983.1||1.38135e-59|hypothetical protein ARALYDRAFT_899924 [Arabidopsis lyrata subsp. lyrata]
Bra012345	447	1.03332	19.6266	4.24744	up	2.72e-07	6.18e-07	gi|297850736|ref|XP_002893249.1||9.03008e-59|hypothetical protein ARALYDRAFT_889793 [Arabidopsis lyrata subsp. lyrata]
Bra017406	1260	1.03332	28.4939	4.78529	up	5.57e-11	1.54e-10	gi|5020168|gb|AAD38033.1|AF149053_1|5.37362e-129|phytochrome kinase substrate 1 [Arabidopsis thaliana]
Bra000586	1944	1.03589	66.4969	6.00435	up	2.8e-27	1.4e-26	gi|297821289|ref|XP_002878527.1||0|pEARLI4 [Arabidopsis lyrata subsp. lyrata]
Bra011029	222	1.03589	96.5588	6.54247	up	8.6e-40	5.87e-39	gi|116830607|gb|ABK28261.1||4.49201e-17|unknown [Arabidopsis thaliana]
Bra003791	294	1.03845	20.9077	4.33153	up	8.16e-08	1.91e-07	gi|21553465|gb|AAM62558.1||6.8857e-34|unknown [Arabidopsis thaliana]
Bra021770	555	1.03845	417.146	8.64998	up	3.39e-123	7.3e-122	gi|297826657|ref|XP_002881211.1||1.22775e-90|hypothetical protein ARALYDRAFT_902251 [Arabidopsis lyrata subsp. lyrata]
Bra008786	1224	1.03845	23.3478	4.49079	up	7.57e-09	1.88e-08	gi|145357997|ref|NP_196906.3||2.52342e-176|unknown protein [Arabidopsis thaliana]
Bra002539	483	1.03845	9339.81	13.1347	up	0	0	gi|21618106|gb|AAM67156.1||3.16516e-61|heat shock protein 18 [Arabidopsis thaliana]
Bra012829	747	1.03845	8813.44	13.0511	up	0	0	gi|297816454|ref|XP_002876110.1||3.9174e-103|AT-HSFA7A [Arabidopsis lyrata subsp. lyrata]
Bra022033	954	1.03845	48.9915	5.56003	up	9.26e-20	3.67e-19	gi|206575003|gb|ACI14410.1||7.34569e-106|WRKY8-1 transcription factor [Brassica napus]
Bra011024	342	1.0404	51.235	5.62192	up	8.26e-16	2.82e-15	gi|2842484|emb|CAA16881.1||1.27604e-35|tyrosine transaminase-like protein [Arabidopsis thaliana]
Bra031809	579	1.0404	46.7842	5.49081	up	8.29e-19	3.17e-18	gi|297794373|ref|XP_002865071.1||1.28697e-08|hypothetical protein ARALYDRAFT_496967 [Arabidopsis lyrata subsp. lyrata]
Bra025942	579	1.0404	298.908	8.16642	up	5.12e-122	1.09e-120	gi|15220874|ref|NP_173228.1||7.38907e-81|trypsin and protease inhibitor family protein / Kunitz family protein [Arabidopsis thaliana]
Bra036006	177	1.04101	22.1628	4.41209	up	4e-07	8.98e-07	gi|27764978|gb|AAO23610.1||6.77431e-13|unknown [Arabidopsis thaliana]
Bra016473	513	1.04101	19.602	4.23494	up	3.32e-05	6.55e-05	gi|15223799|ref|NP_173446.1||1.31811e-82|ATEXPA11 (ARABIDOPSIS THALIANA EXPANSIN 11) [Arabidopsis thaliana]
Bra008793	966	1.04101	17.4017	4.06318	up	2.17e-06	4.65e-06	gi|15240748|ref|NP_196894.1||1.34462e-46|protease inhibitor/seed storage/lipid transfer protein (LTP) family protein [Arabidopsis thaliana]
Bra036990	192	1.04101	69.4386	6.05968	up	2.5e-19	9.76e-19	TCP10 (TCP DOMAIN PROTEIN 10); transcription factor [Arabidopsis thaliana]
Bra008005	246	1.04101	24.6795	4.56726	up	2.19e-09	5.6e-09	gi|37202046|gb|AAQ89638.1||1.66352e-35|serine-type endopeptidase inhibitor [Arabidopsis thaliana]
Bra028815	540	1.04553	19.8989	4.25039	up	2.04e-07	4.67e-07	gi|166065101|gb|ABY79195.1||4.3369e-90|TFL1 (TERMINAL FLOWER 1); phosphatidylethanolamine binding [Arabidopsis lyrata]
Bra027416	1473	1.04553	17.4388	4.06	up	5.31e-06	1.11e-05	gi|11994561|dbj|BAB02601.1||9.17035e-131|unnamed protein product [Arabidopsis thaliana]
Bra031287	615	1.04553	34.1136	5.02805	up	2.2e-13	6.78e-13	gi|297830856|ref|XP_002883310.1||3.89188e-86|hypothetical protein ARALYDRAFT_898600 [Arabidopsis lyrata subsp. lyrata]
Bra012828	810	1.04553	6445.11	12.5898	up	0	0	gi|297816454|ref|XP_002876110.1||3.80729e-102|AT-HSFA7A [Arabidopsis lyrata subsp. lyrata]
Bra001121	426	1.04748	23.6482	4.49674	up	8.53e-06	1.76e-05	gi|297833160|ref|XP_002884462.1||3.20892e-71|PR4(PATHOGENESIS-RELATED 4)-type protein [Arabidopsis lyrata subsp. lyrata]
Bra032580	486	1.04748	17.6951	4.07835	up	1.62e-06	3.52e-06	gi|18378941|ref|NP_563646.1||2.26277e-22|endonuclease/exonuclease/phosphatase family protein / calcium-binding EF hand family protein [Arabidopsis thaliana]
Bra029292	768	1.04748	3256.46	11.6022	up	1.56e-268	1.05e-266	gi|30697614|ref|NP_201008.2||3.97982e-74|AT-HSFB2A; DNA binding / transcription factor [Arabidopsis thaliana]
Bra012948	1527	1.05004	62.3277	5.89135	up	6.57e-14	2.07e-13	gi|297797113|ref|XP_002866441.1||0|hypothetical protein ARALYDRAFT_919396 [Arabidopsis lyrata subsp. lyrata]
Bra026791	780	1.05004	19.3266	4.20207	up	5.07e-07	1.13e-06	gi|297817740|ref|XP_002876753.1||4.71917e-46|PFS2 (PRETTY FEW SEEDS 2); transcription factor[Arabidopsis lyrata subsp. lyrata]
Bra034379	576	1.05004	28.7527	4.77518	up	4.16e-11	1.15e-10	gi|240254545|ref|NP_180360.4||1.24134e-88|binding [Arabidopsis thaliana]
Bra026536	567	1.05004	740.682	9.46226	up	7.43e-271	5.07e-269	gi|38230552|gb|AAR14296.1||4.54384e-80|steroid sulfotransferase 4 [Brassica napus]
Bra016054	870	1.05004	22.745	4.43703	up	1.36e-08	3.34e-08	gi|79377870|ref|NP_177393.2||6.16461e-101|unknown protein [Arabidopsis thaliana]
Bra015558	567	1.05004	79.6442	6.24505	up	5.6e-33	3.27e-32	gi|75303253|sp|Q8RX37.1|P2C02_ARATH|1.51614e-67|protein phosphatase 2C, putative / PP2C, putative[Arabidopsis thaliana]
Bra011630	843	1.05456	103.027	6.61023	up	5.4e-43	3.96e-42	gi|297802370|ref|XP_002869069.1||6.89651e-102|hypothetical protein ARALYDRAFT_912802 [Arabidopsis lyrata subsp. lyrata]
Bra024198	603	1.05456	209.748	7.63587	up	5.05e-60	5.04e-59	gi|52354409|gb|AAU44525.1||1.50557e-95|hypothetical protein AT4G28485 [Arabidopsis thaliana]
Bra010210	558	1.05456	48.0193	5.5089	up	2.38e-19	9.28e-19	gi|75264153|sp|Q9LQ28.1|ERF22_ARATH|3.40635e-72|RecName: Full=Ethylene-responsive transcription factor ERF022
Bra002937	1134	1.05456	46.4689	5.46155	up	1.73e-17	6.33e-17	gi|297792973|ref|XP_002864371.1||0|GDSL-motif lipase/hydrolase family protein [Arabidopsis lyrata subsp. lyrata]
Bra033339	546	1.05456	66.6266	5.98139	up	1.11e-25	5.3e-25	gi|79527289|ref|NP_198686.2||1.88168e-80|unknown protein [Arabidopsis thaliana]
Bra000202	903	1.05456	28.8583	4.77428	up	5.85e-06	1.22e-05	gi|297824011|ref|XP_002879888.1||2.01618e-110|WRKY DNA-binding protein 55 [Arabidopsis lyrata subsp. lyrata]
Bra038048	411	1.38289	25.5807	4.2093	up	3.66e-09	9.25e-09	gi|15234770|ref|NP_193334.1||7.85016e-46|unknown protein [Arabidopsis thaliana]
Bra015308	1116	1.38289	34.448	4.63866	up	8.3e-13	2.5e-12	gi|297848660|ref|XP_002892211.1||5.71516e-140|hypothetical protein ARALYDRAFT_887598 [Arabidopsis lyrata subsp. lyrata]
Bra004756	1512	1.38289	393.011	8.15074	up	4.49e-95	7.26e-94	gi|30689342|ref|NP_850393.1||0|INT1 (INOSITOL TRANSPORTER 1); carbohydrate transmembrane transporter/ myo-inositol:hydrogen symporter/ sugar:hydrogen symporter [Arabidopsis thaliana]
Bra010052	534	1.38289	339.178	7.93821	up	3.46e-117	7.03e-116	gi|297793769|ref|XP_002864769.1||1.00097e-91|brother of FT and TFL1 protein [Arabidopsis lyrata subsp. lyrata]
Bra017272	684	1.38741	59.7613	5.42875	up	1.75e-23	7.83e-23	gi|297823405|ref|XP_002879585.1||4.35252e-103|yellow-leaf-specific gene 9 [Arabidopsis lyrata subsp. lyrata]
Bra005127	879	1.38741	90.7273	6.03108	up	1.18e-36	7.55e-36	gi|30060337|gb|AAP13348.1||6.98448e-76|transcription factor GT-3b [Arabidopsis thaliana]
Bra036662	735	1.38801	41.7654	4.91121	up	7.39e-16	2.52e-15	gi|2160150|gb|AAB60772.1||5.47129e-110|SLAH1 (SLAC1 HOMOLOGUE 1); transporter [Arabidopsis thaliana]
Bra030916	1092	1.38801	70.4634	5.66578	up	4.76e-28	2.44e-27	gi|21358785|gb|AAM47031.1||5.68456e-161|lipase SIL1 [Brassica rapa subsp. pekinensis]
Bra020499	372	1.38801	986.426	9.47305	up	1.85e-282	1.37e-280	gi|15239430|ref|NP_197927.1||2.64518e-49|ubiquinol-cytochrome C reductase complex 14 kDa protein, putative [Arabidopsis thaliana]
Bra018334	1089	1.39192	166.009	6.89804	up	4.49e-68	5.1e-67	gi|297822743|ref|XP_002879254.1||1.98209e-97|UDP-glucoronosyl/UDP-glucosyl transferase family protein [Arabidopsis lyrata subsp. lyrata]
Bra006988	1503	1.39192	482.592	8.43758	up	2.18e-127	4.9e-126	gi|13878369|sp|P58048.1|C71B8_ARATH|0|RecName: Full=Cytochrome P450 71B8
Bra009207	999	1.39192	54.3244	5.28645	up	3.43e-21	1.43e-20	gi|297810767|ref|XP_002873267.1||3.24665e-152|hypothetical protein ARALYDRAFT_487467 [Arabidopsis lyrata subsp. lyrata]
Bra013134	2736	1.39192	24.362	4.12949	up	3.69e-06	7.81e-06	gi|227438187|gb|ACP30583.1||0|disease resistance protein [Brassica rapa subsp. pekinensis]
Bra029137	873	1.39192	23.6893	4.08908	up	2.13e-08	5.15e-08	gi|15242282|ref|NP_200025.1||5.35716e-145|AtPP2-A14 (Phloem protein 2-A14); carbohydrate binding [Arabidopsis thaliana]
Bra019035	189	1.39192	226.664	7.34733	up	1.62e-92	2.53e-91	gi|21617917|gb|AAM66967.1||4.06024e-21|unknown [Arabidopsis thaliana]
Bra004315	714	1.39192	24.0242	4.10934	up	1.58e-08	3.84e-08	gi|15221429|ref|NP_177018.1||2.83015e-116|LBD42 (LOB DOMAIN-CONTAINING PROTEIN 42) [Arabidopsis thaliana]
Bra004345	1056	1.39192	64.1439	5.52616	up	2.33e-25	1.1e-24	gi|297794341|ref|XP_002865055.1||2.44082e-52|hypothetical protein ARALYDRAFT_920059 [Arabidopsis lyrata subsp. lyrata]
Bra022197	534	1.39448	521.02	8.54546	up	8.09e-82	1.11e-80	unknown
Bra033740	1644	1.39705	32.902	4.55773	up	3.7e-12	1.08e-11	gi|297791405|ref|XP_002863587.1||0|FAD-binding domain-containing protein [Arabidopsis lyrata subsp. lyrata]
Bra000495	927	1.39705	32.3147	4.53174	up	3.54e-08	8.49e-08	gi|30683788|ref|NP_850114.1||4.08121e-130|FRU (FER-LIKE REGULATOR OF IRON UPTAKE); DNA binding / transcription factor [Arabidopsis thaliana]
Bra022623	1947	1.39705	40.1883	4.84632	up	3.39e-15	1.13e-14	gi|16197732|emb|CAC94920.1||0|sulfate transporter [Brassica napus]
Bra034062	3117	1.39705	108.515	6.27937	up	9.03e-24	4.08e-23	gi|297809575|ref|XP_002872671.1||2.50744e-174|predicted protein [Arabidopsis lyrata subsp. lyrata]
Bra005407	351	1.39705	185.215	7.05068	up	6.38e-76	8.17e-75	gi|297823243|ref|XP_002879504.1||7.40996e-30|hypothetical protein ARALYDRAFT_482423 [Arabidopsis lyrata subsp. lyrata]
Bra001741	1362	1.39705	469.818	8.39358	up	2.94e-182	1.07e-180	gi|297834844|ref|XP_002885304.1||0|CYP707A4 [Arabidopsis lyrata subsp. lyrata]
Bra020016	999	1.39705	55.955	5.32382	up	7.17e-22	3.05e-21	gi|297843752|ref|XP_002889757.1||1.41484e-139|hypothetical protein ARALYDRAFT_888197 [Arabidopsis lyrata subsp. lyrata]
Bra023742	846	1.39705	239.824	7.42345	up	1.16e-97	1.93e-96	gi|297831064|ref|XP_002883414.1||8.75796e-105|MYB15 (MYB DOMAIN PROTEIN 15); DNA binding / transcription factor [Arabidopsis lyrata subsp. lyrata]
Bra020821	3555	1.40156	56.6393	5.3367	up	3.78e-22	1.62e-21	gi|30686059|ref|NP_849425.1||0|CRK5 (CYSTEINE-RICH RLK5); kinase [Arabidopsis thaliana]
Bra038174	852	1.40608	117.366	6.3832	up	5.12e-44	3.83e-43	gi|297853502|ref|XP_002894632.1||1.00504e-132|phloem protein 2-B13 [Arabidopsis lyrata subsp. lyrata]
Bra013750	2160	1.40608	27.4686	4.28803	up	6.15e-10	1.61e-09	gi|30686386|ref|NP_567692.2||0|ATCSLG2; cellulose synthase/ transferase/ transferase, transferring glycosyl groups [Arabidopsis thaliana]
Bra039316	618	1.72733	177.743	6.6851	up	1.3e-71	1.56e-70	gi|297828299|ref|XP_002882032.1||1.15041e-69|hypothetical protein ARALYDRAFT_483714 [Arabidopsis lyrata subsp. lyrata]
Bra039984	669	1.72989	87.6298	5.66267	up	2.38e-34	1.43e-33	gi|15227550|ref|NP_180509.1||7.55731e-113|ATGSTU2 (ARABIDOPSIS THALIANA GLUTATHIONE S-TRANSFERASE TAU 2); glutathione transferase [Arabidopsis thaliana]
Bra023026	612	1.73245	34.4184	4.31229	up	3.61e-12	1.06e-11	gi|76593971|gb|ABA54282.1||5.58256e-69|transcription factor DREBIII-4 [Brassica napus]
Bra009737	1362	1.73441	277.963	7.32431	up	2.02e-96	3.31e-95	gi|15237900|ref|NP_197802.1||0|SQP2; FAD binding / oxidoreductase/ squalene monooxygenase [Arabidopsis thaliana]
Bra025970	1059	1.73441	29.1201	4.0695	up	4.16e-09	1.05e-08	gi|297797996|ref|XP_002866882.1||5.75419e-102|hypothetical protein ARALYDRAFT_327926 [Arabidopsis lyrata subsp. lyrata]
Bra033494	1434	1.73441	36.408	4.39174	up	5.89e-13	1.78e-12	gi|297800626|ref|XP_002868197.1||0|indole-3-acetate beta-D-glucosyltransferase [Arabidopsis lyrata subsp. lyrata]
Bra003255	1653	1.73502	64.5739	5.21793	up	1.18e-24	5.48e-24	gi|251764688|sp|B9TSP7.1|FACR6_ARATH|0|FAR6 (FATTY ACID REDUCTASE 6); fatty acyl-CoA reductase (alcohol-forming)/ oxidoreductase, acting on the CH-CH group of donors, NAD or NADP as acceptor [Arabidopsis thaliana]
Bra009077	261	1.73636	33.2324	4.25845	up	1.14e-11	3.26e-11	gi|297807013|ref|XP_002871390.1||8.18161e-11|hypothetical protein ARALYDRAFT_908937 [Arabidopsis lyrata subsp. lyrata]
Bra023403	1713	1.73636	28.7868	4.05126	up	6.9e-10	1.81e-09	gi|15240601|ref|NP_196836.1||0|PBS3 (AVRPPHB SUSCEPTIBLE 3) [Arabidopsis thaliana]
Bra004474	1017	1.73636	6334.82	11.833	up	0	0	gi|295393494|gb|ADG03603.1||0|galactinol synthase [Brassica napus]
Bra018088	450	1.73697	73.3281	5.39972	up	2.34e-28	1.21e-27	gi|48310531|gb|AAT41834.1||6.66818e-41|unknown [Arabidopsis thaliana]
Bra023193	645	1.73697	53.4937	4.94473	up	5.1e-20	2.04e-19	gi|15233277|ref|NP_188228.1||5.80499e-06|unknown protein [Arabidopsis thaliana]
Bra013448	1176	1.73953	43.9867	4.6603	up	4.5e-16	1.55e-15	gi|297800008|ref|XP_002867888.1||5.51017e-72|hypothetical protein ARALYDRAFT_492849 [Arabidopsis lyrata subsp. lyrata]
Bra009872	1047	1.73953	34.4088	4.30601	up	2.64e-06	5.63e-06	gi|222423349|dbj|BAH19649.1||8.26039e-61|leucine-rich repeat family protein / protein kinase family protein [Arabidopsis thaliana]
Bra031012	1116	1.74344	194.971	6.80518	up	1.35e-78	1.79e-77	gi|312282857|dbj|BAJ34294.1||0|unnamed protein product [Thellungiella halophila]
Bra030550	1509	1.74344	42.7191	4.61487	up	1.5e-15	5.06e-15	gi|297848612|ref|XP_002892187.1||0|transferase [Arabidopsis lyrata subsp. lyrata]
Bra004041	849	1.74405	41.7684	4.5819	up	3.69e-15	1.22e-14	gi|15221373|ref|NP_176999.1||3.68514e-119|MYB62 (myb domain protein 62); DNA binding / transcription factor [Arabidopsis thaliana]
Bra019152	1680	1.74405	69.8942	5.32466	up	6.64e-27	3.3e-26	gi|297803564|ref|XP_002869666.1||3.24688e-143|hypothetical protein ARALYDRAFT_492269 [Arabidopsis lyrata subsp. lyrata]
Bra030687	258	1.75052	128.673	6.19979	up	1.23e-23	5.54e-23	gi|297849044|ref|XP_002892403.1||2.155e-19|hypothetical protein ARALYDRAFT_887963 [Arabidopsis lyrata subsp. lyrata]
Bra021048	765	1.7576	56.2383	4.99988	up	3.4e-21	1.42e-20	gi|3434967|dbj|BAA32418.1||2.31079e-82|ethylene responsive element binding factor 1 [Arabidopsis thaliana]
Bra015935	561	2.07177	277.22	7.06402	up	1.72e-109	3.26e-108	gi|237682434|gb|ACR10265.1||1.943e-99|sulfotransferase 5a [Brassica rapa subsp. pekinensis]
Bra025373	261	2.07629	78.744	5.24509	up	9.24e-30	4.97e-29	gi|28416777|gb|AAO42919.1||7.15084e-15|unknown protein [Arabidopsis thaliana]
Bra012803	1272	2.0769	53.9574	4.69932	up	1.05e-10	2.86e-10	gi|312283097|dbj|BAJ34414.1||0|unnamed protein product [Thellungiella halophila]
Bra016136	552	2.07885	47.362	4.50987	up	8.11e-17	2.88e-16	gi|75262233|sp|Q9C9I2.1|ERF21_ARATH|7.88245e-74|RecName: Full=Ethylene-responsive transcription factor ERF021
Bra013246	915	2.0808	55.9679	4.74939	up	2.5e-20	1.01e-19	gi|312282529|dbj|BAJ34130.1||6.24879e-83|unnamed protein product [Thellungiella halophila]
Bra005892	642	2.0808	34.1496	4.03666	up	1.76e-11	4.99e-11	gi|297810733|ref|XP_002873250.1||8.13843e-61|hypothetical protein ARALYDRAFT_908558 [Arabidopsis lyrata subsp. lyrata]
Bra013526	1062	2.08202	130.393	5.96874	up	3.87e-51	3.31e-50	gi|18415694|ref|NP_567626.1||1.19389e-131|ATMYB102 (ARABIDOPSIS MYB-LIKE 102); DNA binding / transcription factor [Arabidopsis thaliana]
Bra016518	372	2.08337	45.471	4.44796	up	4.79e-16	1.65e-15	gi|75243159|sp|Q84QC2.1|ERF17_ARATH|1.11134e-47|RecName: Full=Ethylene-responsive transcription factor ERF017
Bra033279	867	2.08593	41.0634	4.29909	up	2.95e-14	9.42e-14	gi|297848406|ref|XP_002892084.1||2.90519e-143|predicted protein [Arabidopsis lyrata subsp. lyrata]
Bra037739	1551	2.08593	42.694	4.35527	up	6.66e-15	2.19e-14	gi|297824273|ref|XP_002880019.1||0|pectinesterase family protein [Arabidopsis lyrata subsp. lyrata]
Bra009871	2715	2.08593	34.4665	4.04643	up	1.32e-11	3.75e-11	gi|297808613|ref|XP_002872190.1||0|leucine-rich repeat family protein [Arabidopsis lyrata subsp. lyrata]
Bra029412	1095	2.09105	36.9492	4.14324	up	1.32e-12	3.93e-12	gi|15223298|ref|NP_177252.1||2.63458e-65|F-box family protein [Arabidopsis thaliana]
Bra028477	1563	2.09105	65.1772	4.96207	up	4e-24	1.83e-23	gi|297805586|ref|XP_002870677.1||0|hypothetical protein ARALYDRAFT_916150 [Arabidopsis lyrata subsp. lyrata]
Bra027701	342	2.09105	81.9141	5.29181	up	4.44e-31	2.47e-30	gi|297840015|ref|XP_002887889.1||3.1503e-26|hypothetical protein ARALYDRAFT_474908 [Arabidopsis lyrata subsp. lyrata]
Bra001907	861	2.09105	674.575	8.33361	up	1.61e-245	9.43e-244	gi|297831064|ref|XP_002883414.1||3.63158e-138|MYB15 (MYB DOMAIN PROTEIN 15); DNA binding / transcription factor [Arabidopsis lyrata subsp. lyrata]
Bra013872	642	2.09301	7757.61	11.8558	up	0	0	gi|297803604|ref|XP_002869686.1||7.84623e-72|hypothetical protein ARALYDRAFT_492313 [Arabidopsis lyrata subsp. lyrata]
Bra021018	1197	2.09301	59.1514	4.82076	up	1.4e-12	4.17e-12	gi|297804354|ref|XP_002870061.1||2.23061e-145|ATPUP10 [Arabidopsis lyrata subsp. lyrata]
Bra007890	693	2.09496	36.9597	4.14096	up	1.31e-12	3.91e-12	gi|297790424|ref|XP_002863103.1||1.8499e-109|hypothetical protein ARALYDRAFT_497157 [Arabidopsis lyrata subsp. lyrata]
Bra031903	1140	2.09496	73.3876	5.13054	up	1.56e-27	7.88e-27	gi|297794071|ref|XP_002864920.1||1.32944e-99|hypothetical protein ARALYDRAFT_496690 [Arabidopsis lyrata subsp. lyrata]
Bra024891	480	2.09496	73.1058	5.12499	up	2.08e-27	1.05e-26	gi|15226225|ref|NP_178239.1||6.26194e-54|unknown protein [Arabidopsis thaliana]
Bra032317	435	2.10008	57.8198	4.78304	up	4.17e-21	1.73e-20	gi|18397123|ref|NP_564332.1||1.02527e-48|SAUR68 (SMALL AUXIN UPREGULATED 68) [Arabidopsis thaliana]
Bra019087	450	2.10008	73.1074	5.1215	up	3.42e-18	1.28e-17	gi|75265983|sp|Q9SK67.1|EF120_ARATH|4.31218e-48|RecName: Full=Ethylene-responsive transcription factor ERF120
Bra021379	510	2.41109	49.9808	4.37362	up	3.21e-17	1.16e-16	gi|75336080|sp|Q9M8U1.1|CML18_ARATH|1.02878e-71|RecName: Full=Probable calcium-binding protein CML18; AltName: Full=Calmodulin-15; Short=AtCaM-15; AltName: Full=Calmodulin-like protein 18
Bra037003	294	2.41621	187.684	6.27941	up	1.04e-49	8.67e-49	gi|116830769|gb|ABK28342.1||6.8857e-34|unknown [Arabidopsis thaliana]
Bra034392	951	2.4239	47.4536	4.29112	up	3.31e-16	1.15e-15	gi|297826127|ref|XP_002880946.1||2.18018e-134|Fe-deficiency induced transcription factor 1 [Arabidopsis lyrata subsp. lyrata]
Bra033323	1368	2.42781	80.8788	5.05804	up	7.43e-30	4e-29	gi|312282071|dbj|BAJ33901.1||0|unnamed protein product [Thellungiella halophila]
Bra037219	1509	2.42781	299.518	6.94685	up	1.31e-116	2.65e-115	gi|297844208|ref|XP_002889985.1||0|CYP71B2 [Arabidopsis lyrata subsp. lyrata]
Bra028909	483	2.42841	57.9405	4.57649	up	8.56e-18	3.15e-17	gi|19715593|gb|AAL91620.1||2.10835e-81|unknown [Arabidopsis thaliana]
Bra026710	1173	2.42902	59.1831	4.60674	up	6.12e-21	2.52e-20	gi|297844598|ref|XP_002890180.1||3.23156e-173|hypothetical protein ARALYDRAFT_471863 [Arabidopsis lyrata subsp. lyrata]
Bra012588	1644	2.42902	82.8307	5.09172	up	1.21e-30	6.64e-30	gi|297800204|ref|XP_002867986.1||0|hypothetical protein ARALYDRAFT_493005 [Arabidopsis lyrata subsp. lyrata]
Bra007170	783	2.43232	65.076	4.74172	up	2.26e-23	1.01e-22	gi|297820306|ref|XP_002878036.1||4.94985e-136|ATEXPA16(ARABIDOPSIS THALIANA EXPANSIN A16) [Arabidopsis lyrata subsp. lyrata]
Bra036303	1371	2.43293	71.8676	4.88458	up	9.67e-13	2.9e-12	gi|297809969|ref|XP_002872868.1||0|glycerol-3-phosphate acyltransferase 3 [Arabidopsis lyrata subsp. lyrata]
Bra000489	1098	2.43293	298.664	6.93969	up	2.44e-116	4.94e-115	gi|297792635|ref|XP_002864202.1||1.60123e-70|hypothetical protein ARALYDRAFT_495358 [Arabidopsis lyrata subsp. lyrata]
Bra019592	1035	2.43745	40.4882	4.05406	up	1.94e-13	5.99e-13	gi|297826061|ref|XP_002880913.1||6.92988e-145|hypothetical protein ARALYDRAFT_481640 [Arabidopsis lyrata subsp. lyrata]
Bra022786	1137	2.43805	72.6767	4.89769	up	1.75e-26	8.6e-26	gi|312282309|dbj|BAJ34020.1||2.13772e-174|unnamed protein product [Thellungiella halophila]
Bra001427	597	2.44001	219.381	6.49041	up	2.66e-85	3.81e-84	gi|297829748|ref|XP_002882756.1||1.8345e-77|universal stress protein family protein [Arabidopsis lyrata subsp. lyrata]
Bra027099	453	2.44196	53.1383	4.44364	up	1.69e-18	6.39e-18	gi|297840451|ref|XP_002888107.1||4.57396e-45|terpene synthase/cyclase family protein [Arabidopsis lyrata subsp. lyrata]
Bra017203	543	2.44453	78.1193	4.99805	up	1.06e-28	5.51e-28	gi|75127116|sp|Q6NPF8.1|U497B_ARATH|1.73932e-70|integral membrane protein, putative [Arabidopsis thaliana]
Bra023404	750	2.44453	88.8845	5.18431	up	3.97e-33	2.33e-32	gi|312282511|dbj|BAJ34121.1||6.7486e-55|unnamed protein product [Thellungiella halophila]
Bra017301	1485	2.44648	115.094	5.55597	up	6.46e-44	4.83e-43	gi|42569649|ref|NP_565817.2||0|glycogenin glucosyltransferase (glycogenin)-related [Arabidopsis thaliana]
Bra033745	549	2.44709	79.0935	5.01442	up	4.26e-29	2.25e-28	gi|75333888|sp|Q9FI19.1|CML43_ARATH|5.03627e-73|RecName: Full=Probable calcium-binding protein CML43; AltName: Full=Calmodulin-like protein 43
Bra026240	1053	2.45356	359.114	7.19342	up	6.33e-72	7.63e-71	gi|89257626|gb|ABD65114.1||0|L-lactate dehydrogenase, putative [Brassica oleracea]
Bra002635	1476	2.76065	99.2143	5.16747	up	2.65e-22	1.15e-21	gi|110738597|dbj|BAF01224.1||4.76667e-95|hypothetical protein [Arabidopsis thaliana]
Bra020295	459	2.76578	630.346	7.83231	up	4.16e-181	1.51e-179	gi|21618106|gb|AAM67156.1||8.76152e-60|heat shock protein 18 [Arabidopsis thaliana]
Bra011409	1419	2.77481	281.379	6.66398	up	1.57e-90	2.4e-89	gi|79610240|ref|NP_974673.2||0|EDA39 (embryo sac development arrest 39); calmodulin binding [Arabidopsis thaliana]
Bra030410	243	2.77737	60.0907	4.43535	up	1.16e-20	4.75e-20	gi|15218076|ref|NP_175604.1||1.41601e-26|unknown protein [Arabidopsis thaliana]
Bra023914	426	2.77737	283.547	6.67372	up	2.15e-109	4.06e-108	gi|9293996|dbj|BAB01899.1||1.19208e-33|unnamed protein product [Arabidopsis thaliana]
Bra015728	474	2.77798	328.049	6.88373	up	5.15e-126	1.14e-124	gi|297842421|ref|XP_002889092.1||2.57417e-68|hypothetical protein ARALYDRAFT_895547 [Arabidopsis lyrata subsp. lyrata]
Bra002773	1524	2.77993	103.746	5.22186	up	6.52e-32	3.71e-31	gi|15242016|ref|NP_200511.1||0|calmodulin-binding family protein [Arabidopsis thaliana]
Bra024222	687	2.77993	58.2779	4.38983	up	9.37e-17	3.32e-16	gi|297799160|ref|XP_002867464.1||1.62394e-81|hypothetical protein ARALYDRAFT_491962 [Arabidopsis lyrata subsp. lyrata]
Bra004840	1311	2.77993	422.413	7.24746	up	1.4e-137	3.48e-136	gi|297824461|ref|XP_002880113.1||1.20035e-171|predicted protein [Arabidopsis lyrata subsp. lyrata]
Bra036260	642	2.7825	48.4484	4.122	up	2.39e-12	7.06e-12	gi|31790097|gb|AAP58393.1||2.95403e-103|glutathione S-transferase 3 [Brassica juncea]
Bra030398	1746	2.78384	54.6603	4.29534	up	1.67e-18	6.35e-18	gi|297847588|ref|XP_002891675.1||0|hypothetical protein ARALYDRAFT_474326 [Arabidopsis lyrata subsp. lyrata]
Bra036546	1164	2.78384	201.84	6.17999	up	8.04e-78	1.05e-76	gi|34100944|gb|AAQ57584.1||2.52599e-178|BURP domain-containing protein [Brassica napus]
Bra005420	1494	2.78506	49.6118	4.1549	up	1.7e-16	5.98e-16	gi|297826913|ref|XP_002881339.1||0|CYP710A1 [Arabidopsis lyrata subsp. lyrata]
Bra035482	1095	2.78897	112.267	5.33106	up	7.21e-42	5.15e-41	gi|15218111|ref|NP_175611.1||2.19439e-120|O-methyltransferase family 2 protein [Arabidopsis thaliana]
Bra033523	414	2.78897	197.804	6.1482	up	4.53e-73	5.52e-72	gi|15234770|ref|NP_193334.1||6.61072e-48|unknown protein [Arabidopsis thaliana]
Bra026280	882	2.78897	238.798	6.41992	up	2.93e-92	4.56e-91	gi|75311752|sp|Q9M0J3.1|ERF54_ARATH|7.21918e-97|RecName: Full=Ethylene-responsive transcription factor ERF054; AltName: Full=Transcription factor QRAP2
Bra037007	915	2.78897	116.359	5.3827	up	1.54e-43	1.14e-42	gi|208879538|gb|ACI31314.1||2.10332e-155|peroxidase, putative [Arabidopsis thaliana]
Bra018051	1521	2.78957	589.095	7.72231	up	1.69e-212	7.84e-211	gi|15228396|ref|NP_190421.1||0|CYP94B3; electron carrier/ heme binding / iron ion binding / monooxygenase/ oxygen binding [Arabidopsis thaliana]
Bra038787	258	2.79153	214.611	6.26453	up	6.96e-83	9.67e-82	gi|5262796|emb|CAB45901.1||1.06952e-18|putative protein [Arabidopsis thaliana]
Bra025747	336	2.79348	165.998	5.89296	up	1.32e-63	1.4e-62	gi|193872612|gb|ACF23034.1||1.85549e-34|unknown protein [Arabidopsis thaliana]
Bra008157	699	2.79604	1243.15	8.7964	up	8.72e-237	4.81e-235	gi|297842207|ref|XP_002888985.1||2.72484e-100|hypothetical protein ARALYDRAFT_476598 [Arabidopsis lyrata subsp. lyrata]
Bra031486	1011	2.79604	198.576	6.15016	up	1.47e-76	1.9e-75	gi|15219805|ref|NP_176274.1||1.48154e-160|oxidoreductase [Arabidopsis thaliana]
Bra031990	1410	2.798	60.6615	4.43831	up	6.57e-21	2.71e-20	gi|15228568|ref|NP_186998.1||0|CHAT (acetyl CoA:(Z)-3-hexen-1-ol acetyltransferase); acetyl CoA:(Z)-3-hexen-1-ol acetyltransferase [Arabidopsis thaliana]
Bra011822	882	2.80312	195.934	6.12719	up	1.57e-63	1.65e-62	gi|15236087|ref|NP_195704.1||4.3092e-150|AKN2 (APS-kinase 2); ATP binding / adenylylsulfate kinase/ kinase/ transferase, transferring phosphorus-containing groups [Arabidopsis thaliana]
Bra033071	504	2.80508	142.439	5.66616	up	1.57e-52	1.38e-51	gi|312282581|dbj|BAJ34156.1||5.99451e-85|unnamed protein product [Thellungiella halophila]
Bra015736	1170	2.80508	138.884	5.6297	up	1.14e-52	1.01e-51	gi|21553424|gb|AAM62517.1||0|unknown [Arabidopsis thaliana]
Bra011672	843	3.09997	89.584	4.85291	up	2.93e-11	8.2e-11	unknown protein [Arabidopsis thaliana]
Bra014968	999	3.10253	66.0423	4.41187	up	2.03e-22	8.81e-22	gi|74038593|dbj|BAE43829.1||6.94083e-179|isopentenyltransferase [Brassica rapa subsp. pekinensis]
Bra011784	1410	3.10705	85.6843	4.78541	up	2.72e-30	1.48e-29	gi|297802162|ref|XP_002868965.1||0|1-amino-cyclopropane-1-carboxylate synthase 8 [Arabidopsis lyrata subsp. lyrata]
Bra012684	753	3.11925	64.7607	4.37585	up	6.48e-22	2.76e-21	gi|297800412|ref|XP_002868090.1||3.42029e-123|hypothetical protein ARALYDRAFT_915018 [Arabidopsis lyrata subsp. lyrata]
Bra029145	1524	3.13085	703.088	7.81101	up	1.4e-249	8.42e-248	gi|15242265|ref|NP_200018.1||0|MATE efflux protein-related [Arabidopsis thaliana]
Bra037743	834	3.13597	250.867	6.32187	up	9.07e-96	1.48e-94	gi|312281787|dbj|BAJ33759.1||2.46803e-128|unnamed protein product [Thellungiella halophila]
Bra035485	270	3.14305	324.707	6.69083	up	1.58e-123	3.42e-122	gi|297846222|ref|XP_002890992.1||4.77498e-06|hypothetical protein ARALYDRAFT_473438 [Arabidopsis lyrata subsp. lyrata]
Bra039532	2880	3.14561	100.916	5.00368	up	1.95e-36	1.23e-35	gi|255573062|ref|XP_002527461.1||0|serine-threonine protein kinase, plant-type, putative [Ricinus communis]
Bra009662	366	3.14756	392.552	6.9625	up	5.2e-148	1.43e-146	gi|79547451|ref|NP_201412.2||5.18763e-53|metal ion binding [Arabidopsis thaliana]
Bra026467	939	3.45857	144.857	5.38831	up	2.88e-53	2.57e-52	gi|297812571|ref|XP_002874169.1||9.01456e-117|hypothetical protein ARALYDRAFT_489268 [Arabidopsis lyrata subsp. lyrata]
Bra019117	1356	3.45978	108.788	4.97469	up	3.53e-24	1.62e-23	gi|15236142|ref|NP_194350.1||0|ACS7; 1-aminocyclopropane-1-carboxylate synthase [Arabidopsis thaliana]
Bra017994	2487	3.46369	100.646	4.86084	up	2.89e-12	8.49e-12	gi|89257599|gb|ABD65088.1||1.30789e-53|hypothetical protein 27.t00109 [Brassica oleracea]
Bra011180	849	3.46369	269.056	6.27945	up	1.29e-101	2.24e-100	gi|297798946|ref|XP_002867357.1||1.14026e-136|ATXTH18/XTH18(XYLOGLUCAN ENDOTRANSGLUCOSYLASE/HYDROLASE 18); hydrolase, acting on glycosyl bonds / hydrolase, hydrolyzing O-glycosyl compounds / xyloglucan:xyloglucosyl transferase [Arabidopsis lyrata subsp. lyrata]
Bra010472	1077	3.46369	1425.7	8.68514	up	1.19e-288	9.15e-287	gi|297803592|ref|XP_002869680.1||5.74721e-166|oxidoreductase [Arabidopsis lyrata subsp. lyrata]
Bra020114	660	3.4643	555.236	7.32439	up	6.17e-202	2.61e-200	gi|1755154|gb|AAB51566.1||3.2225e-76|germin-like protein [Arabidopsis thaliana]
Bra022925	1638	3.46821	159.545	5.52363	up	1.57e-46	1.24e-45	gi|297826727|ref|XP_002881246.1||0|hypothetical protein ARALYDRAFT_482224 [Arabidopsis lyrata subsp. lyrata]
Bra022607	405	3.46882	192.438	5.7938	up	1.87e-51	1.61e-50	gi|119720816|gb|ABL97978.1||3.55863e-38|metal ion binding [Brassica rapa]
Bra025526	537	3.46882	71.5229	4.36589	up	1.42e-09	3.67e-09	gi|297801468|ref|XP_002868618.1||6.65092e-59|hypothetical protein ARALYDRAFT_355871 [Arabidopsis lyrata subsp. lyrata]
Bra024400	2004	3.46882	123.979	5.15951	up	1.88e-36	1.19e-35	gi|297797593|ref|XP_002866681.1||0|predicted protein [Arabidopsis lyrata subsp. lyrata]
Bra021239	1755	3.47003	90.7563	4.70898	up	4.08e-28	2.1e-27	gi|51536490|gb|AAU05483.1||0|L-ascorbate oxidase, putative [Arabidopsis thaliana]
Bra006697	459	3.47138	3858.67	10.1184	up	4.94e-265	3.27e-263	gi|21618106|gb|AAM67156.1||1.22257e-61|heat shock protein 18 [Arabidopsis thaliana]
Bra028907	2097	3.47394	150.16	5.43378	up	2.12e-55	1.96e-54	gi|15241007|ref|NP_195775.1||0|LECRKA4.2 (LECTIN RECEPTOR KINASE A4.1); ATP binding / kinase/ protein kinase/ protein serine/threonine kinase/ sugar binding [Arabidopsis thaliana]
Bra015306	1041	3.47529	116.265	5.06414	up	7.28e-42	5.2e-41	gi|297843238|ref|XP_002889500.1||8.82444e-148|hypothetical protein ARALYDRAFT_470412 [Arabidopsis lyrata subsp. lyrata]
Bra029019	378	3.47785	511.315	7.19987	up	1.65e-187	6.32e-186	gi|297792923|ref|XP_002864346.1||6.08225e-30|hypothetical protein ARALYDRAFT_495538 [Arabidopsis lyrata subsp. lyrata]
Bra040490	300	3.47846	118.288	5.08771	up	1.21e-42	8.76e-42	gi|140325934|gb|ABO86590.1||1.63107e-38|ATPase alpha subunit [Brassica juncea]
Bra011686	375	3.48102	117.575	5.07793	up	1.01e-19	4e-19	gi|15234426|ref|NP_195368.1||8.1931e-51|unknown protein [Arabidopsis thaliana]
Bra027236	321	3.48554	58.4702	4.06825	up	7.66e-19	2.94e-18	gi|297830134|ref|XP_002882949.1||1.17583e-49|hypothetical protein ARALYDRAFT_478998 [Arabidopsis lyrata subsp. lyrata]
Bra017656	813	3.49201	798.341	7.8368	up	3.27e-276	2.29e-274	gi|297802528|ref|XP_002869148.1||6.95889e-80|hypothetical protein ARALYDRAFT_912950 [Arabidopsis lyrata subsp. lyrata]
Bra010116	690	3.49908	93.8463	4.74525	up	7.1e-33	4.14e-32	gi|15241937|ref|NP_201078.1||2.98895e-71|integral membrane HPP family protein [Arabidopsis thaliana]
Bra040589	2544	3.79654	999.468	8.04033	up	1.02e-297	8.32e-296	gi|16040950|dbj|BAB69682.1||0|receptor kinase 3 [Brassica rapa]
Bra033312	1236	3.79849	85.4371	4.49136	up	8.26e-29	4.32e-28	gi|75263247|sp|Q9FZ29.1|MAN1_ARATH|0|glycosyl hydrolase family protein 5 / cellulase family protein / (1-4)-beta-mannan endohydrolase, putative [Arabidopsis thaliana]
Bra034611	726	3.80106	260.765	6.10021	up	2e-97	3.32e-96	gi|297802574|ref|XP_002869171.1||4.56446e-77|hypothetical protein ARALYDRAFT_912986 [Arabidopsis lyrata subsp. lyrata]
Bra035882	732	3.8107	89.8787	4.55985	up	1.45e-30	7.98e-30	gi|297793867|ref|XP_002864818.1||1.07174e-65|hypothetical protein ARALYDRAFT_496460 [Arabidopsis lyrata subsp. lyrata]
Bra013922	864	3.8113	570.429	7.22562	up	1.66e-205	7.24e-204	gi|15235997|ref|NP_194311.1||2.36253e-145|XTR6 (XYLOGLUCAN ENDOTRANSGLYCOSYLASE 6); hydrolase, acting on glycosyl bonds / hydrolase, hydrolyzing O-glycosyl compounds / xyloglucan:xyloglucosyl transferase [Arabidopsis thaliana]
Bra024717	1584	3.81521	198.536	5.7015	up	1.56e-73	1.92e-72	gi|297845556|ref|XP_002890659.1||0|FAD-binding domain-containing protein [Arabidopsis lyrata subsp. lyrata]
Bra036259	642	3.82034	698.039	7.51346	up	2.91e-245	1.7e-243	gi|31790097|gb|AAP58393.1||7.77378e-104|glutathione S-transferase 3 [Brassica juncea]
Bra039755	801	3.82094	61.9627	4.0194	up	1.21e-19	4.79e-19	gi|297849036|ref|XP_002892399.1||3.36731e-111|hypothetical protein ARALYDRAFT_470766 [Arabidopsis lyrata subsp. lyrata]
Bra023977	456	3.82094	69.2874	4.18059	up	1.79e-22	7.78e-22	unknown protein [Arabidopsis thaliana]
Bra037996	390	3.82485	111.577	4.86649	up	3.26e-39	2.19e-38	gi|116830383|gb|ABK28149.1||4.91111e-27|unknown [Arabidopsis thaliana]
Bra025998	297	3.82937	141.787	5.21047	up	5.03e-29	2.65e-28	gi|116830105|gb|ABK28010.1||2.28889e-32|unknown [Arabidopsis thaliana]
Bra011280	1539	3.83254	158.803	5.37279	up	6.26e-58	6.04e-57	gi|297844208|ref|XP_002889985.1||0|CYP71B2 [Arabidopsis lyrata subsp. lyrata]
Bra019477	513	3.83962	75.1644	4.29102	up	8.31e-25	3.87e-24	gi|297819140|ref|XP_002877453.1||5.2195e-55|hypothetical protein ARALYDRAFT_484989 [Arabidopsis lyrata subsp. lyrata]
Bra014739	783	3.84096	80.8446	4.39561	up	1.12e-19	4.44e-19	gi|297820306|ref|XP_002878036.1||1.22202e-126|ATEXPA16 (ARABIDOPSIS THALIANA EXPANSIN A16) [Arabidopsis lyrata subsp. lyrata]
Bra004473	828	4.1577	133.264	5.00236	up	1.53e-32	8.82e-32	gi|15226524|ref|NP_182241.1||2.27548e-134|MYB2 (MYB DOMAIN PROTEIN 2); DNA binding / calmodulin binding / transcription activator/ transcription factor [Arabidopsis thaliana]
Bra027922	993	4.15965	364.005	6.45135	up	2.92e-134	7e-133	gi|20340247|gb|AAM19710.1|AF499723_1|1.43353e-176|galactinol synthase-like protein [Thellungiella halophila]
Bra033690	660	4.15965	465.037	6.80474	up	1.83e-169	5.95e-168	gi|297788979|ref|XP_002862509.1||1.83409e-63|basic helix-loop-helix family protein [Arabidopsis lyrata subsp. lyrata]
Bra026170	438	4.16026	193.815	5.54186	up	9.12e-71	1.08e-69	gi|18394188|ref|NP_563962.1||1.16312e-60|unknown protein [Arabidopsis thaliana]
Bra015419	216	4.16478	175.958	5.40085	up	3.37e-53	3e-52	gi|297848804|ref|XP_002892283.1||7.72771e-09|hypothetical protein ARALYDRAFT_470534 [Arabidopsis lyrata subsp. lyrata]
Bra014929	858	4.16734	309.592	6.2151	up	1.53e-114	3.05e-113	gi|297831064|ref|XP_002883414.1||1.05274e-129|MYB15 (MYB DOMAIN PROTEIN 15); DNA binding / transcription factor [Arabidopsis lyrata subsp. lyrata]
Bra011460	249	4.17125	85.7601	4.36175	up	9.56e-26	4.59e-25	gi|297802632|ref|XP_002869200.1||9.16259e-10|hypothetical protein ARALYDRAFT_913046 [Arabidopsis lyrata subsp. lyrata]
Bra009734	942	4.17186	509.467	6.93216	up	2.64e-94	4.23e-93	gi|297812571|ref|XP_002874169.1||7.41279e-119|hypothetical protein ARALYDRAFT_489268 [Arabidopsis lyrata subsp. lyrata]
Bra004644	387	4.18089	527.091	6.9781	up	1.97e-157	5.89e-156	gi|15227416|ref|NP_181704.1||8.68065e-32|unknown protein [Arabidopsis thaliana]
Bra039108	618	4.18601	104.683	4.6443	up	9.39e-36	5.84e-35	gi|297828588|ref|XP_002882176.1||6.08588e-79|predicted protein [Arabidopsis lyrata subsp. lyrata]
Bra009506	984	4.18601	80.6269	4.26761	up	2.56e-26	1.25e-25	gi|255578937|ref|XP_002530321.1||9.52682e-40|transcription regulation, putative [Ricinus communis]
Bra022063	693	4.50019	258.809	5.84576	up	2.24e-51	1.93e-50	gi|297794555|ref|XP_002865162.1||5.4578e-61|hypothetical protein ARALYDRAFT_916750 [Arabidopsis lyrata subsp. lyrata]
Bra022981	342	4.50666	133.577	4.88947	up	1.84e-13	5.69e-13	gi|15226783|ref|NP_181007.1||4.6966e-30|JAZ7 (JASMONATE-ZIM-DOMAIN PROTEIN 7) [Arabidopsis thaliana]
Bra027734	357	4.50726	72.6482	4.0106	up	1.12e-22	4.89e-22	gi|116325970|gb|ABJ98586.1||6.66326e-29|unknown protein[Arabidopsis thaliana]
Bra008688	738	4.50922	87.5277	4.27879	up	2.08e-28	1.07e-27	gi|15240873|ref|NP_198644.1||1.28909e-58|PR5K; kinase/ transmembrane receptor protein serine/threonine kinase [Arabidopsis thaliana]
Bra014324	237	4.51178	75.941	4.07311	up	6.57e-24	2.98e-23	gi|116830075|gb|ABK27995.1||8.09149e-22|unknown [Arabidopsis thaliana]
Bra001329	1584	4.51886	167.976	5.21616	up	7.83e-60	7.78e-59	gi|15233774|ref|NP_193270.1||1.59389e-168|CYP705A2; electron carrier/ heme binding / iron ion binding / monooxygenase/ oxygen binding [Arabidopsis thaliana]
Bra015171	672	4.51886	170.215	5.23525	up	1.07e-60	1.08e-59	gi|297835842|ref|XP_002885803.1||3.81247e-88|predicted protein [Arabidopsis lyrata subsp. lyrata]
Bra006286	285	4.53558	138.115	4.92844	up	3.37e-48	2.75e-47	gi|15242227|ref|NP_197020.1||1.07294e-34|bHLH family protein [Arabidopsis thaliana]
Bra019187	765	4.53753	970.294	7.74037	up	4.11e-245	2.39e-243	gi|297799480|ref|XP_002867624.1||2.99012e-114|protein-methionine-s-oxide reductase [Arabidopsis lyrata subsp. lyrata]
Bra010396	189	4.54009	104.475	4.52429	up	2.24e-28	1.15e-27	gi|297803338|ref|XP_002869553.1||6.05317e-25|hypothetical protein ARALYDRAFT_913767 [Arabidopsis lyrata subsp. lyrata]
Bra015583	258	4.54266	921.133	7.66373	up	3.33e-172	1.11e-170	gi|297849044|ref|XP_002892403.1||8.72893e-29|hypothetical protein ARALYDRAFT_887963 [Arabidopsis lyrata subsp. lyrata]
Bra026902	1143	4.86074	439.34	6.49802	up	2.58e-158	7.74e-157	gi|30683308|ref|NP_172804.2||2.22948e-171|unknown protein [Arabidopsis thaliana]
Bra004484	3855	4.86195	150.839	4.95533	up	2.2e-52	1.93e-51	gi|297828435|ref|XP_002882100.1||0|P-glycoprotein 4, P-glycoprotein4 [Arabidopsis lyrata subsp. lyrata]
Bra019350	1074	4.86269	93.0417	4.25805	up	6.56e-30	3.54e-29	gi|29423729|gb|AAO73440.1||0|anthocyanidin synthase [Brassica oleracea var. capitata]
Bra037470	660	4.8633	488.904	6.65147	up	8.66e-129	1.97e-127	gi|42573628|ref|NP_974910.1||1.77235e-66|defense protein-related [Arabidopsis thaliana]
Bra019681	1464	4.86977	243.967	5.64669	up	4.59e-88	6.75e-87	gi|145323884|ref|NP_001077531.1||0|FUT8 (FUCOSYLTRANSFERASE 8); galactoside 2-alpha-L-fucosyltransferase [Arabidopsis thaliana]
Bra035394	1353	4.87099	92.7128	4.25048	up	8.69e-30	4.68e-29	gi|297801084|ref|XP_002868426.1||0|hypothetical protein ARALYDRAFT_355547 [Arabidopsis lyrata subsp. lyrata]
Bra031982	1500	4.87489	205.548	5.39796	up	1.66e-73	2.04e-72	gi|42563465|ref|NP_187012.2||0|MATE efflux family protein [Arabidopsis thaliana]
Bra018675	621	4.87489	500.637	6.68225	up	4.83e-98	8.09e-97	gi|79565313|ref|NP_180417.2||4.56352e-74|LBD11 (LOB DOMAIN-CONTAINING PROTEIN 11) [Arabidopsis thaliana]
Bra012263	600	4.8755	162.434	5.05815	up	2.09e-34	1.26e-33	gi|297845080|ref|XP_002890421.1||1.83919e-109|zinc-binding family protein [Arabidopsis lyrata subsp. lyrata]
Bra036158	900	5.19102	177.077	5.09221	up	9.5e-62	9.73e-61	gi|30695554|ref|NP_199696.2||1.16188e-150|ATSDI1 (SULPHUR DEFICIENCY-INDUCED 1); binding [Arabidopsis thaliana]
Bra019777	621	5.19932	460.963	6.47018	up	3.21e-70	3.75e-69	gi|15222028|ref|NP_172721.1||4.26143e-80|DDF1 (DWARF AND DELAYED FLOWERING 1); DNA binding / sequence-specific DNA binding / transcription factor [Arabidopsis thaliana]
Bra021771	600	5.20518	167.51	5.00815	up	4.35e-58	4.21e-57	gi|15225174|ref|NP_180763.1||2.18774e-86|GCN5-related N-acetyltransferase (GNAT) family protein [Arabidopsis thaliana]
Bra024088	849	5.2103	108.674	4.38249	up	2.29e-35	1.41e-34	gi|15234681|ref|NP_194757.1||9.3279e-139|XTH18 (XYLOGLUCAN ENDOTRANSGLUCOSYLASE/HYDROLASE 18); hydrolase, acting on glycosyl bonds / hydrolase, hydrolyzing O-glycosyl compounds / xyloglucan:xyloglucosyl transferase [Arabidopsis thaliana]
Bra019366	1578	5.21226	284.968	5.77275	up	7.45e-77	9.65e-76	gi|297803856|ref|XP_002869812.1||0|hypothetical protein ARALYDRAFT_354499 [Arabidopsis lyrata subsp. lyrata]
Bra024089	840	5.21226	123.724	4.56907	up	3.94e-41	2.77e-40	gi|312281751|dbj|BAJ33741.1||1.01234e-137|unnamed protein product [Thellungiella halophila]
Bra013214	1431	5.21287	110.56	4.40661	up	6.53e-26	3.15e-25	gi|297835702|ref|XP_002885733.1||0|mate efflux family protein [Arabidopsis lyrata subsp. lyrata]
Bra038068	1197	5.22129	143.605	4.78156	up	1.39e-36	8.85e-36	gi|297800596|ref|XP_002868182.1||0|hypothetical protein ARALYDRAFT_355191 [Arabidopsis lyrata subsp. lyrata]
Bra011032	603	5.52131	307.961	5.80159	up	6.86e-110	1.31e-108	gi|52354409|gb|AAU44525.1||2.93831e-91|hypothetical protein AT4G28485 [Arabidopsis thaliana]
Bra022605	399	5.52643	615.976	6.80038	up	5.69e-181	2.06e-179	gi|119720816|gb|ABL97978.1||2.24569e-40|metal ion binding [Brassica rapa]
Bra023360	465	5.5329	16502.2	11.5423	up	0	0	gi|297811323|ref|XP_002873545.1||4.3918e-70|17.6 kDa class II heat shock protein [Arabidopsis lyrata subsp. lyrata]
Bra007507	1542	5.54315	210.634	5.24789	up	9.8e-74	1.21e-72	gi|297817308|ref|XP_002876537.1||0|glycosyl hydrolase family 1 protein [Arabidopsis lyrata subsp. lyrata]
Bra024393	2397	5.5445	219.162	5.3048	up	5.81e-77	7.54e-76	gi|240256481|ref|NP_201353.4||0|ATP binding / kinase/ protein kinase/ protein serine/threonine kinase/ protein tyrosine kinase/ ubiquitin-protein ligase [Arabidopsis thaliana]
Bra011443	294	5.54571	214.912	5.27623	up	7.73e-53	6.85e-52	gi|116830769|gb|ABK28342.1||1.06231e-34|unknown [Arabidopsis thaliana]
Bra030494	456	5.54767	270.181	5.6059	up	3.2e-36	2.02e-35	gi|15223413|ref|NP_171654.1||7.41148e-75|LEA14 (LATE EMBRYOGENESIS ABUNDANT 14) [Arabidopsis thaliana]
Bra027440	834	5.54962	164.046	4.88557	up	8.17e-21	3.35e-20	gi|255538516|ref|XP_002510323.1||6.87878e-46|conserved hypothetical protein [Ricinus communis]
Bra000352	729	5.55414	161.012	4.85746	up	8.41e-55	7.72e-54	gi|15224871|ref|NP_181966.1||6.17569e-98|DC1 domain-containing protein [Arabidopsis thaliana]
Bra009294	1323	5.55731	3041.9	9.09637	up	0	0	gi|15240687|ref|NP_196324.1||2.6172e-174|CIPK2 (CBL-INTERACTING PROTEIN KINASE 2); ATP binding / kinase/ protein kinase/ protein serine/threonine kinase [Arabidopsis thaliana]
Bra039983	687	5.56378	654.474	6.87813	up	1.52e-225	7.72e-224	gi|297826337|ref|XP_002881051.1||8.28246e-102|glutathione-s-transferase 2 [Arabidopsis lyrata subsp. lyrata]
Bra000468	417	5.56438	166.956	4.9071	up	4.26e-57	4.06e-56	gi|15227672|ref|NP_180556.1||1.86026e-34|ELF4-L1 (ELF4-Like 1) [Arabidopsis thaliana]
Bra000979	558	5.56829	184.013	5.04643	up	1.25e-63	1.33e-62	gi|288901045|gb|ADC68235.1||8.12649e-66|bHLH transcription factor [Brassica rapa subsp. pekinensis]
Bra016166	588	5.57463	93.3053	4.06501	up	1.7e-12	5.05e-12	gi|45752738|gb|AAS76267.1||6.73772e-69|unknown protein [Arabidopsis thaliana]
Bra002076	210	5.5805	91.7983	4.04	up	1.49e-15	5.03e-15	gi|297832384|ref|XP_002884074.1||8.53714e-32|hypothetical protein ARALYDRAFT_900113 [Arabidopsis lyrata subsp. lyrata]
Bra028568	1434	5.90309	322.097	5.76988	up	4.54e-114	9.03e-113	gi|18700103|gb|AAL77663.1||0|chloroplast nucleoid DNA-binding protein, putative [Arabidopsis thaliana]
Bra033482	321	5.90883	201.084	5.08878	up	8.94e-62	9.17e-61	gi|75127082|sp|Q6NN02.1|Y4445_ARATH|8.19975e-27|unknown protein[Arabidopsis thaliana]
Bra030430	1014	5.9153	484.327	6.35539	up	3.5e-170	1.14e-168	gi|312281759|dbj|BAJ33745.1||1.1821e-149|unnamed protein product [Thellungiella halophila]
Bra003448	1275	5.92494	130.297	4.45886	up	2.32e-42	1.67e-41	gi|297817452|ref|XP_002876609.1||2.55011e-110|predicted protein [Arabidopsis lyrata subsp. lyrata]
Bra009921	990	5.92494	152.918	4.68982	up	6.83e-34	4.08e-33	gi|22327092|ref|NP_198033.2||2.39565e-115|pectinesterase family protein [Arabidopsis thaliana]
Bra016553	1002	6.24046	351.227	5.81461	up	1.7e-123	3.68e-122	gi|238625815|gb|ACR48188.1||2.56675e-173|MYB domain protein 51-2 [Brassica rapa subsp. pekinensis]
Bra021508	1740	6.24497	126.847	4.34425	up	2.07e-40	1.43e-39	gi|9294027|dbj|BAB01930.1||0|beta-fructofuranosidase (EC 3.2.1.26) [Arabidopsis thaliana]
Bra019123	585	6.25266	166.842	4.73787	up	1.26e-55	1.17e-54	gi|62199610|gb|AAX76840.1||8.09697e-83|WRKY DNA-binding protein 1 [Brassica rapa subsp. chinensis]
Bra036343	897	6.25913	242.108	5.27354	up	6.54e-84	9.19e-83	gi|297818144|ref|XP_002876955.1||8.31857e-133|cytochrome P450 [Arabidopsis lyrata subsp. lyrata]
Bra001067	1107	6.26365	288.893	5.52739	up	3.75e-74	4.67e-73	gi|297828744|ref|XP_002882254.1||1.69219e-152|immediate-early fungal elicitor family protein [Arabidopsis lyrata subsp. lyrata]
Bra021502	645	6.26877	115.398	4.20229	up	4.24e-36	2.66e-35	gi|297834204|ref|XP_002884984.1||6.45272e-42|hypothetical protein ARALYDRAFT_897614 [Arabidopsis lyrata subsp. lyrata]
Bra021503	627	6.27194	168.187	4.74501	up	4.05e-56	3.79e-55	gi|297834204|ref|XP_002884984.1||5.56055e-43|hypothetical protein ARALYDRAFT_897614 [Arabidopsis lyrata subsp. lyrata]
Bra037630	708	6.27646	723.64	6.84918	up	1.68e-155	4.91e-154	gi|297824519|ref|XP_002880142.1||2.08314e-79|hypothetical protein ARALYDRAFT_903921 [Arabidopsis lyrata subsp. lyrata]
Bra026684	660	6.27706	198.127	4.9802	up	1.84e-67	2.06e-66	gi|15220041|ref|NP_173161.1||2.61183e-110|ATGSTU25 (GLUTATHIONE S-TRANSFERASE TAU 25); glutathione transferase [Arabidopsis thaliana]
Bra029306	1122	6.27706	102.845	4.03424	up	2.35e-31	1.32e-30	gi|312281827|dbj|BAJ33779.1||3.12476e-178|unnamed protein product [Thellungiella halophila]
Bra001606	642	6.27902	165.25	4.71797	up	5e-55	4.6e-54	gi|297834454|ref|XP_002885109.1||9.16161e-113|hypothetical protein ARALYDRAFT_897880 [Arabidopsis lyrata subsp. lyrata]
Bra024954	657	6.29964	243.261	5.27109	up	1.87e-62	1.94e-61	gi|89257459|gb|ABD64951.1||3.77842e-69|ethylene responsive element binding factor, putative [Brassica oleracea]
Bra035643	1695	6.56683	171.647	4.7081	up	1.01e-56	9.56e-56	gi|15242016|ref|NP_200511.1||0|calmodulin-binding family protein [Arabidopsis thaliana]
Bra029040	255	6.57904	1452.61	7.78655	up	1.54e-226	7.89e-225	gi|116830839|gb|ABK28376.1||1.03684e-21|unknown [Arabidopsis thaliana]
Bra017871	1626	6.58807	170.319	4.69224	up	8.18e-52	7.09e-51	gi|237682410|gb|ACR10254.1||0|cytochrome P450 79b2 [Brassica rapa subsp. pekinensis]
Bra005852	987	6.59319	758.979	6.84694	up	4.6e-178	1.62e-176	gi|45356797|gb|AAS58438.1||3.71247e-84|DREB2A [Eutrema salsugineum]
Bra024336	273	6.59771	136.79	4.37386	up	2.89e-20	1.16e-19	gi|297794091|ref|XP_002864930.1||6.0068e-09|hypothetical protein ARALYDRAFT_919817 [Arabidopsis lyrata subsp. lyrata]
Bra017259	609	6.61955	142.309	4.42615	up	4.18e-27	2.09e-26	gi|297827089|ref|XP_002881427.1||2.04081e-47|hypothetical protein ARALYDRAFT_482586 [Arabidopsis lyrata subsp. lyrata]
Bra007739	858	6.61955	1517.37	7.84063	up	0	0	gi|297817670|ref|XP_002876718.1||6.6246e-116|hypothetical protein ARALYDRAFT_349389 [Arabidopsis lyrata subsp. lyrata]
Bra000344	1323	6.62346	117.262	4.14601	up	3.13e-36	1.97e-35	gi|297828141|ref|XP_002881953.1||0|hypothetical protein ARALYDRAFT_483541 [Arabidopsis lyrata subsp. lyrata]
Bra019654	1263	6.62663	148.166	4.48279	up	6.89e-48	5.57e-47	gi|15223723|ref|NP_172889.1||0|APK2A (PROTEIN KINASE 2A); ATP binding / kinase/ protein kinase/ protein serine/threonine kinase [Arabidopsis thaliana]
Bra031042	651	6.63505	160.31	4.59461	up	1.92e-52	1.68e-51	gi|297810225|ref|XP_002872996.1||7.724e-67|hypothetical protein ARALYDRAFT_486891 [Arabidopsis lyrata subsp. lyrata]
Bra025324	567	6.63957	256.311	5.27066	up	2.45e-88	3.62e-87	gi|297815096|ref|XP_002875431.1||1.00758e-95|hypothetical protein ARALYDRAFT_347189 [Arabidopsis lyrata subsp. lyrata]
Bra025196	1272	6.94276	189.8	4.77283	up	8.3e-63	8.66e-62	gi|297818156|ref|XP_002876961.1||8.34407e-154|CYP71B34 [Arabidopsis lyrata subsp. lyrata]
Bra008311	1536	6.94276	176.723	4.66984	up	6.17e-58	5.95e-57	gi|77999357|gb|ABB17025.1||0|protein disulfide isomerase [Brassica carinata]
Bra021004	1716	6.94667	203.784	4.87458	up	5.73e-64	6.1e-63	gi|297800204|ref|XP_002867986.1||0|hypothetical protein ARALYDRAFT_493005 [Arabidopsis lyrata subsp. lyrata]
Bra031069	978	6.94923	213.412	4.94064	up	3.56e-24	1.63e-23	gi|75243159|sp|Q84QC2.1|ERF17_ARATH|7.15691e-72|RecName: Full=Ethylene-responsive transcription factor ERF017
Bra021298	1632	6.95374	174.698	4.65093	up	1.44e-38	9.57e-38	gi|9294073|dbj|BAB02030.1||0|unnamed protein product [Arabidopsis thaliana]
Bra025884	2247	6.95691	289.25	5.37772	up	1.7e-99	2.9e-98	gi|18394970|ref|NP_564137.1||0|WAK1 (CELL WALL-ASSOCIATED KINASE); kinase [Arabidopsis thaliana]
Bra005739	453	6.97498	177.38	4.66851	up	2.41e-30	1.32e-29	gi|11692840|gb|AAG40023.1|AF324672_1|8.09255e-34|unknown protein [Arabidopsis thaliana]
Bra018216	474	6.97949	26626.7	11.8975	up	0	0	gi|211926828|dbj|BAG82627.1||5.00055e-80|heat shock protein [Brassica rapa subsp. chinensis]
Bra017927	426	6.98718	1579.74	7.82077	up	0	0	gi|193806744|sp|Q9LPK5.2|CML44_ARATH|4.34705e-60|RecName: Full=Probable calcium-binding protein CML44; AltName: Full=Calmodulin-like protein 44
Bra029031	939	7.28855	599.485	6.36195	up	1.51e-165	4.78e-164	gi|9759503|dbj|BAB10753.1||1.0386e-88|cotton fiber expressed protein 1-like protein [Arabidopsis thaliana]
Bra017356	963	7.30014	267.979	5.19805	up	6.81e-91	1.04e-89	gi|297814760|ref|XP_002875263.1||7.92137e-99|hypothetical protein ARALYDRAFT_904723 [Arabidopsis lyrata subsp. lyrata]
Bra006987	2832	7.32711	391.751	5.74055	up	5.82e-81	7.93e-80	gi|147855782|emb|CAN83446.1||0|hypothetical protein VITISV_019663 [Vitis vinifera]
Bra027169	375	7.62395	280.469	5.20116	up	3.68e-62	3.8e-61	gi|18401105|ref|NP_566544.1||1.34736e-61|AHP4 (HPT PHOSPHOTRANSMITTER 4); histidine phosphotransfer kinase/ transferase, transferring phosphorus-containing groups [Arabidopsis thaliana]
Bra037112	2277	7.63616	232.118	4.92587	up	4.88e-77	6.34e-76	gi|297794247|ref|XP_002865008.1||0|hypothetical protein ARALYDRAFT_496864 [Arabidopsis lyrata subsp. lyrata]
Bra039265	690	7.63811	534.052	6.12762	up	4.12e-181	1.49e-179	gi|312282183|dbj|BAJ33957.1||1.02625e-83|unnamed protein product [Thellungiella halophila]
Bra016433	1119	7.64067	155.005	4.34247	up	1.65e-48	1.35e-47	gi|8886988|gb|AAF80648.1|AC012190_4|0|O-methyltransferase, putative [Arabidopsis thaliana]
Bra013676	1935	7.6497	149.966	4.29309	up	1.23e-46	9.78e-46	gi|297803800|ref|XP_002869784.1||0|hypothetical protein ARALYDRAFT_492546 [Arabidopsis lyrata subsp. lyrata]
Bra000436	1215	7.6497	142.291	4.2173	up	1.06e-25	5.11e-25	gi|297828431|ref|XP_002882098.1||9.55394e-152|hypothetical protein ARALYDRAFT_904169 [Arabidopsis lyrata subsp. lyrata]
Bra006137	423	7.66386	31506.2	12.0053	up	0	0	gi|157849708|gb|ABV89637.1||3.12e-66|17.6 kDa class II heat shock protein [Brassica rapa]
Bra033343	729	7.66777	12933.2	10.72	up	0	0	gi|18378999|ref|NP_563661.1||4.00296e-97|unknown protein [Arabidopsis thaliana]
Bra039556	1344	7.69157	143.666	4.2233	up	3.12e-23	1.39e-22	gi|297800646|ref|XP_002868207.1||3.76769e-144|transferase family protein [Arabidopsis lyrata subsp. lyrata]
Bra011145	204	7.97096	146.255	4.19759	up	4.2e-32	2.4e-31	gi|297798994|ref|XP_002867381.1||4.11943e-34|hypothetical protein ARALYDRAFT_491767 [Arabidopsis lyrata subsp. lyrata]
Bra012151	1428	7.98181	214.484	4.74801	up	5.01e-41	3.52e-40	gi|30698292|ref|NP_201532.2||0|CYP81G1; electron carrier/ heme binding / iron ion binding / monooxygenase/ oxygen binding [Arabidopsis thaliana]
Bra026317	675	7.99219	5322.77	9.37937	up	0	0	gi|297799202|ref|XP_002867485.1||5.54378e-95|chloroplast small heat shock protein [Arabidopsis lyrata subsp. lyrata]
Bra024539	408	7.99415	398.732	5.64033	up	1.27e-91	1.96e-90	gi|297850736|ref|XP_002893249.1||5.44429e-55|hypothetical protein ARALYDRAFT_889793 [Arabidopsis lyrata subsp. lyrata]
Bra003696	480	7.99597	286.154	5.16138	up	6.96e-96	1.14e-94	expressed protein [Arabidopsis thaliana]
Bra029291	801	7.9961	3450.82	8.75343	up	4.86e-252	2.98e-250	gi|30697614|ref|NP_201008.2||2.12881e-81|AT-HSFB2A; DNA binding / transcription factor [Arabidopsis thaliana]
Bra003114	420	8.00574	518.442	6.01701	up	4.83e-175	1.65e-173	gi|119720816|gb|ABL97978.1||1.40912e-58|metal ion binding [Brassica rapa]
Bra000985	426	8.00891	579.869	6.17798	up	1.29e-194	5.21e-193	gi|75337204|sp|Q9SGI8.1|CML40_ARATH|2.92939e-40|RecName: Full=Probable calcium-binding protein CML40; AltName: Full=Calmodulin-like protein 40
Bra030785	663	8.01403	346.299	5.43335	up	4.11e-97	6.78e-96	gi|297843754|ref|XP_002889758.1||3.68843e-104|predicted protein [Arabidopsis lyrata subsp. lyrata]
Bra020591	1146	8.01599	254.686	4.9897	up	1.85e-83	2.59e-82	gi|297812979|ref|XP_002874373.1||3.98747e-136|zinc finger family protein [Arabidopsis lyrata subsp. lyrata]
Bra033324	990	8.02124	233.132	4.86117	up	1.27e-52	1.12e-51	gi|15217753|ref|NP_171742.1||6.40405e-177|GA2OX6 (GIBBERELLIN 2-OXIDASE 6); gibberellin 2-beta-dioxygenase [Arabidopsis thaliana]
Bra000768	1515	8.03405	154.465	4.26501	up	1.33e-44	1.01e-43	gi|240255793|ref|NP_192969.4||0|CYP706A6; electron carrier/ heme binding / iron ion binding / monooxygenase/ oxygen binding [Arabidopsis thaliana]
Bra036556	525	8.31479	145.659	4.13077	up	6.36e-44	4.75e-43	gi|15239504|ref|NP_197956.1||3.98001e-69|unknown protein [Arabidopsis thaliana]
Bra018553	2004	8.32565	206.954	4.6356	up	1.97e-66	2.18e-65	gi|3193290|gb|AAC19274.1||0|lectin protein kinase, putative [Arabidopsis thaliana]
Bra001988	1056	8.33663	548.11	6.03886	up	1.3e-183	4.82e-182	gi|14009292|gb|AAK50345.1||1.43017e-169|defense-related protein [Brassica carinata]
Bra004645	393	8.33859	412.311	5.62779	up	4.9e-139	1.24e-137	gi|15227416|ref|NP_181704.1||2.11753e-38|unknown protein [Arabidopsis thaliana]
Bra014327	477	8.34567	363.749	5.44577	up	2.22e-122	4.74e-121	gi|15226225|ref|NP_178239.1||5.68582e-55|unknown protein [Arabidopsis thaliana]
Bra010898	804	8.34627	200.781	4.58835	up	3.87e-64	4.13e-63	gi|297851256|ref|XP_002893509.1||2.00597e-79|hypothetical protein ARALYDRAFT_890355 [Arabidopsis lyrata subsp. lyrata]
Bra027457	1158	8.35848	363.74	5.44352	up	2.05e-118	4.21e-117	gi|119656081|gb|ABL86389.1||0|dihydroflavonol 4-reductase [Brassica juncea]
Bra034814	450	8.35982	164.102	4.29498	up	1.13e-50	9.59e-50	gi|297833962|ref|XP_002884863.1||3.19056e-51|hypothetical protein ARALYDRAFT_478521 [Arabidopsis lyrata subsp. lyrata]
Bra001874	507	8.67009	146.109	4.07486	up	1.68e-43	1.25e-42	gi|297835262|ref|XP_002885513.1||9.20548e-49|predicted protein [Arabidopsis lyrata subsp. lyrata]
Bra027651	702	8.67265	304.575	5.13418	up	7.74e-101	1.33e-99	gi|227438253|gb|ACP30616.1||1.34596e-30|disease resistance protein [Brassica rapa subsp. pekinensis]
Bra031949	978	8.70231	142.019	4.02854	up	5.19e-42	3.72e-41	gi|297833088|ref|XP_002884426.1||1.07884e-152|ANAC047 (Arabidopsis NAC domain containing protein 47); transcription factor[Arabidopsis lyrata subsp. lyrata]
Bra001651	747	8.70548	172.744	4.31056	up	3.26e-53	2.91e-52	cation efflux family protein [Arabidopsis thaliana]
Bra012008	1386	8.7139	204.827	4.55494	up	5.68e-65	6.15e-64	gi|15226210|ref|NP_180334.1||2.03299e-116|DC1 domain-containing protein [Arabidopsis thaliana]
Bra022034	3264	8.71647	298.262	5.09669	up	2.32e-26	1.14e-25	gi|227438223|gb|ACP30601.1||0|disease resistance protein [Brassica rapa subsp. pekinensis]
Bra024845	1377	9.00745	320.628	5.15364	up	1.02e-105	1.84e-104	gi|297817798|ref|XP_002876782.1||3.30582e-135|ATPAP7/PAP7 (PURPLE ACID PHOSPHATASE 7); acid phosphatase/ protein serine/threonine phosphatase [Arabidopsis lyrata subsp. lyrata]
Bra030674	480	9.04102	1624.58	7.48936	up	0	0	gi|297849002|ref|XP_002892382.1||2.83706e-22|hypothetical protein ARALYDRAFT_470734 [Arabidopsis lyrata subsp. lyrata]
Bra004468	1377	9.04163	355.967	5.29902	up	4.87e-118	9.94e-117	gi|15222723|ref|NP_173976.1||1.16555e-47|agenet domain-containing protein [Arabidopsis thaliana]
Bra034302	1275	9.05187	160.543	4.1486	up	3.2e-48	2.61e-47	gi|297825785|ref|XP_002880775.1||0|root-specific kinase 1 [Arabidopsis lyrata subsp. lyrata]
Bra009071	717	9.06091	188.064	4.37543	up	3.15e-58	3.05e-57	gi|88011009|gb|ABD38888.1||9.05822e-46|unknown protein [Arabidopsis thaliana]
Bra028253	486	9.06798	680.277	6.2292	up	4.01e-222	1.98e-220	gi|297792451|ref|XP_002864110.1||2.94159e-38|hypothetical protein ARALYDRAFT_495215 [Arabidopsis lyrata subsp. lyrata]
Bra033546	618	9.10081	474.398	5.70396	up	1.38e-31	7.75e-31	unknown
Bra034424	474	9.36032	268.116	4.84015	up	2.13e-86	3.07e-85	gi|18399561|ref|NP_564454.1||1.29245e-27|unknown protein [Arabidopsis thaliana]
Bra037819	2397	9.36922	475.421	5.66513	up	2.48e-157	7.41e-156	gi|240256481|ref|NP_201353.4||0|ATP binding / kinase/ protein kinase/ protein serine/threonine kinase/ protein tyrosine kinase/ ubiquitin-protein ligase [Arabidopsis thaliana]
Bra021401	642	9.37313	202.29	4.43175	up	9.48e-61	9.56e-60	gi|297828477|ref|XP_002882121.1||9.06091e-36|hypothetical protein ARALYDRAFT_483933 [Arabidopsis lyrata subsp. lyrata]
Bra012324	1473	9.37508	169.267	4.17433	up	3.09e-49	2.55e-48	gi|297850686|ref|XP_002893224.1||0|UDP-glucosyl transferase 85A1 [Arabidopsis lyrata subsp. lyrata]
Bra016233	2409	9.38924	1169.44	6.9606	up	1.33e-236	7.31e-235	gi|297841751|ref|XP_002888757.1||0|hypothetical protein ARALYDRAFT_476139 [Arabidopsis lyrata subsp. lyrata]
Bra012999	1968	9.39888	218	4.5357	up	5.5e-66	6.03e-65	gi|166846|gb|AAA32857.1||0|receptor-like protein kinase [Arabidopsis thaliana]
Bra034140	1842	9.69768	185.622	4.25859	up	5.52e-44	4.13e-43	gi|75306364|sp|Q94CB1.1|PME25_ARATH|0|pectinesterase, putative [Arabidopsis thaliana]
Bra002377	687	9.70402	265.397	4.77343	up	7.12e-72	8.56e-71	gi|297812309|ref|XP_002874038.1||1.63149e-65|hypothetical protein ARALYDRAFT_910177 [Arabidopsis lyrata subsp. lyrata]
Bra003712	540	9.70476	914.054	6.55744	up	2.2e-215	1.04e-213	gi|21592586|gb|AAM64535.1||1.59994e-76|putative calmodulin [Arabidopsis thaliana]
Bra005743	261	9.72599	587.338	5.9162	up	6.27e-192	2.49e-190	gi|297806259|ref|XP_002871013.1||8.72105e-21|hypothetical protein ARALYDRAFT_487083 [Arabidopsis lyrata subsp. lyrata]
Bra023044	1230	9.74783	605.038	5.9558	up	1.9e-197	7.86e-196	gi|4510376|gb|AAD21464.1||0|unknown protein [Arabidopsis thaliana]
Bra030686	327	9.751	177.827	4.18878	up	2.77e-53	2.48e-52	gi|30680158|ref|NP_172229.2||1.54295e-09|RTFL3 (ROTUNDIFOLIA LIKE 3) [Arabidopsis thaliana]
Bra000903	1563	9.77298	981.661	6.65028	up	1.01e-232	5.42e-231	gi|297809969|ref|XP_002872868.1||0|glycerol-3-phosphate acyltransferase 3 [Arabidopsis lyrata subsp. lyrata]
Bra012371	1371	9.77493	214.629	4.45661	up	1.39e-66	1.55e-65	gi|30688330|ref|NP_564192.2||0|GGT1 (GLUTAMATE:GLYOXYLATE AMINOTRANSFERASE); L-alanine:2-oxoglutarate aminotransferase/ glycine:2-oxoglutarate aminotransferase [Arabidopsis thaliana]
Bra006401	612	10.0756	280.286	4.79797	up	5.86e-57	5.57e-56	gi|297807757|ref|XP_002871762.1||6.17224e-68|hypothetical protein ARALYDRAFT_488600 [Arabidopsis lyrata subsp. lyrata]
Bra008806	864	10.0878	463.252	5.52112	up	7.15e-100	1.22e-98	gi|15235997|ref|NP_194311.1||1.80893e-145|XTR6 (XYLOGLUCAN ENDOTRANSGLYCOSYLASE 6); hydrolase, acting on glycosyl bonds / hydrolase, hydrolyzing O-glycosyl compounds / xyloglucan:xyloglucosyl transferase [Arabidopsis thaliana]
Bra026963	618	10.0974	642.481	5.9916	up	5.16e-115	1.03e-113	gi|15222028|ref|NP_172721.1||5.86737e-90|DDF1 (DWARF AND DELAYED FLOWERING 1); DNA binding / sequence-specific DNA binding / transcription factor [Arabidopsis thaliana]
Bra022165	390	10.1019	168.372	4.05895	up	2.73e-41	1.93e-40	gi|18401158|ref|NP_566550.1||1.20126e-49|UDP-glucoronosyl/UDP-glucosyl transferase family protein [Arabidopsis thaliana]
Bra040926	885	10.4045	384.007	5.20585	up	2.52e-124	5.49e-123	gi|206574960|gb|ACI14393.1||4.32178e-126|WRKY28-1 transcription factor [Brassica napus]
Bra017495	738	10.4052	279.224	4.74604	up	3.38e-88	4.98e-87	gi|89257459|gb|ABD64951.1||1.83571e-105|ethylene responsive element binding factor, putative [Brassica oleracea]
Bra016319	351	10.4283	182.759	4.13137	up	6.09e-54	5.49e-53	gi|2829866|gb|AAC00574.1||1.836e-10|Hypothetical protein [Arabidopsis thaliana]
Bra033743	1614	10.4302	368.085	5.14119	up	5.95e-119	1.23e-117	gi|297791395|ref|XP_002863582.1||0|FAD-binding domain-containing protein [Arabidopsis lyrata subsp. lyrata]
Bra001123	645	10.4393	257.079	4.62212	up	1.47e-36	9.33e-36	gi|297833164|ref|XP_002884464.1||2.41255e-97|hypothetical protein ARALYDRAFT_477741 [Arabidopsis lyrata subsp. lyrata]
Bra017839	1140	10.7522	287.182	4.73926	up	2.79e-90	4.24e-89	gi|18420081|ref|NP_568031.1||0|BT5 (BTB AND TAZ DOMAIN PROTEIN 5); protein binding / transcription regulator [Arabidopsis thaliana]
Bra012614	939	10.756	248.317	4.52897	up	1.28e-76	1.66e-75	gi|206574960|gb|ACI14393.1||1.6727e-171|WRKY28-1 transcription factor [Brassica napus]
Bra005104	1374	10.7857	774.422	6.16593	up	2.19e-244	1.27e-242	gi|312281807|dbj|BAJ33769.1||1.90997e-175|unnamed protein product [Thellungiella halophila]
Bra023619	450	10.7953	188.74	4.12792	up	6.59e-36	4.11e-35	gi|15237967|ref|NP_197247.1||9.51782e-80|heavy-metal-associated domain-containing protein / copper chaperone (CCH)-related [Arabidopsis thaliana]
Bra005243	1386	10.7992	862.515	6.31955	up	1.65e-246	9.71e-245	gi|15228033|ref|NP_181215.1||0|UDP-glucoronosyl/UDP-glucosyl transferase family protein [Arabidopsis thaliana]
Bra003115	420	11.105	1443.8	7.02252	up	0	0	gi|119720816|gb|ABL97978.1||3.13919e-58|metal ion binding [Brassica rapa]
Bra027257	831	11.1243	210.853	4.24446	up	8.63e-63	8.99e-62	gi|297834530|ref|XP_002885147.1||1.38933e-131|legume lectin family protein [Arabidopsis lyrata subsp. lyrata]
Bra024359	1011	11.1301	540.117	5.60073	up	4.37e-129	9.98e-128	gi|297797533|ref|XP_002866651.1||1.75416e-153|hypothetical protein ARALYDRAFT_919840 [Arabidopsis lyrata subsp. lyrata]
Bra013523	2067	11.1327	219.668	4.30245	up	6.45e-66	7.07e-65	gi|2181190|emb|CAA73134.1||0|serine/threonine kinase [Brassica oleracea]
Bra015882	564	11.1327	842.962	6.24259	up	6.76e-58	6.52e-57	gi|297839369|ref|XP_002887566.1||5.61537e-54|hypothetical protein ARALYDRAFT_476631 [Arabidopsis lyrata subsp. lyrata]
Bra020823	1665	11.1507	545.217	5.61162	up	3.85e-175	1.31e-173	gi|297799710|ref|XP_002867739.1||0|hypothetical protein ARALYDRAFT_492568 [Arabidopsis lyrata subsp. lyrata]
Bra020828	2019	11.4384	259.602	4.50434	up	3.25e-78	4.28e-77	gi|30686091|ref|NP_194050.2||0|CRK11 (CYSTEINE-RICH RLK11); kinase/ protein kinase [Arabidopsis thaliana]
Bra038666	351	11.4604	211.865	4.20841	up	1.49e-62	1.55e-61	gi|18399295|ref|NP_566393.1||1.64908e-35|unknown protein [Arabidopsis thaliana]
Bra000488	1128	11.4971	732.182	5.99285	up	7.46e-144	1.97e-142	gi|297792635|ref|XP_002864202.1||1.96932e-71|hypothetical protein ARALYDRAFT_495358 [Arabidopsis lyrata subsp. lyrata]
Bra027219	690	11.7675	619.16	5.71743	up	4.27e-196	1.74e-194	gi|56605414|emb|CAD59382.1||5.11691e-67|group 3 late embryogenesis abundant protein [Brassica napus]
Bra029154	660	11.8029	240.997	4.35181	up	1.11e-48	9.11e-48	gi|42568474|ref|NP_200000.3||3.02317e-66|AGL71 (AGAMOUS-LIKE 71); transcription factor [Arabidopsis thaliana]
Bra033467	399	11.8705	1234.04	6.69986	up	0	0	gi|312283389|dbj|BAJ34560.1||1.14535e-60|unnamed protein product [Thellungiella halophila]
Bra009105	834	12.1267	357.245	4.88066	up	2.08e-108	3.88e-107	gi|253762018|gb|ACT35473.1||3.43587e-138|peroxidase 52 [Brassica rapa]
Bra013677	1983	12.1389	279.337	4.52429	up	7.11e-85	1.01e-83	gi|297803800|ref|XP_002869784.1||0|hypothetical protein ARALYDRAFT_492546 [Arabidopsis lyrata subsp. lyrata]
Bra028707	960	12.1506	276.582	4.5086	up	2.07e-49	1.72e-48	gi|206574956|gb|ACI14391.1||0|WRKY26-1 transcription factor [Brassica napus]
Bra003588	894	12.1564	779.998	6.00369	up	6.12e-242	3.5e-240	gi|206574979|gb|ACI14400.1||8.81723e-143|WRKY40-1 transcription factor [Brassica napus]
Bra040159	723	12.1723	606.574	5.639	up	7.07e-71	8.36e-70	gi|3434967|dbj|BAA32418.1||3.95723e-81|ethylene responsive element binding factor 1 [Arabidopsis thaliana]
Bra012795	1425	12.1853	288.543	4.56557	up	4.04e-88	5.94e-87	gi|297790774|ref|XP_002863272.1||0|hypothetical protein ARALYDRAFT_333019 [Arabidopsis lyrata subsp. lyrata]
Bra000876	642	12.1924	1585.16	7.0225	up	1.35e-227	6.97e-226	gi|31790099|gb|AAP58394.1||3.61106e-101|glutathione S-transferase 4 [Brassica juncea]
Bra029946	1032	12.4814	1013.59	6.34355	up	4.8e-146	1.29e-144	gi|297819568|ref|XP_002877667.1||8.45279e-135|hypothetical protein ARALYDRAFT_348033 [Arabidopsis lyrata subsp. lyrata]
Bra003463	564	12.5008	397.916	4.99237	up	1.98e-124	4.31e-123	gi|297821034|ref|XP_002878400.1||1.20048e-80|predicted protein [Arabidopsis lyrata subsp. lyrata]
Bra000963	2919	12.5144	266.929	4.4148	up	5.63e-80	7.6e-79	gi|297814271|ref|XP_002875019.1||0|C2 domain-containing protein [Arabidopsis lyrata subsp. lyrata]
Bra010383	831	12.824	560.476	5.44973	up	6.85e-89	1.02e-87	gi|75311752|sp|Q9M0J3.1|ERF54_ARATH|6.70959e-110|RecName: Full=Ethylene-responsive transcription factor ERF054; AltName: Full=Transcription factor QRAP2
Bra020354	921	12.8498	402.355	4.96865	up	4.32e-125	9.47e-124	gi|297793407|ref|XP_002864588.1||3.29547e-140|hypothetical protein ARALYDRAFT_496002 [Arabidopsis lyrata subsp. lyrata]
Bra014426	834	12.8793	420.901	5.03036	up	3.27e-131	7.63e-130	gi|297821030|ref|XP_002878398.1||2.50842e-72|hypothetical protein ARALYDRAFT_324601 [Arabidopsis lyrata subsp. lyrata]
Bra027981	555	12.896	1833.92	7.15186	up	6.77e-256	4.25e-254	gi|21618164|gb|AAM67214.1||2.49111e-67|putative calmodulin [Arabidopsis thaliana]
Bra030910	465	13.1987	6973.05	9.04525	up	0	0	gi|297853190|ref|XP_002894476.1||2.40986e-68|hypothetical protein ARALYDRAFT_314711 [Arabidopsis lyrata subsp. lyrata]
Bra007953	495	13.2237	1538.8	6.86253	up	0	0	gi|240254348|ref|NP_177256.4||4.93213e-68|heat shock protein binding [Arabidopsis thaliana]
Bra015963	1053	13.234	264.654	4.32179	up	5.39e-78	7.08e-77	gi|297842131|ref|XP_002888947.1||3.4129e-147|DNA binding protein [Arabidopsis lyrata subsp. lyrata]
Bra013199	2022	13.5296	241.613	4.1585	up	5.06e-38	3.33e-37	gi|240256045|ref|NP_567680.4||0|kinase [Arabidopsis thaliana]
Bra029869	597	13.5373	1562.72	6.85097	up	5.11e-221	2.51e-219	gi|42572357|ref|NP_974274.1||4.82763e-78|zinc finger (C3HC4-type RING finger) family protein [Arabidopsis thaliana]
Bra034155	291	13.5688	416.67	4.94054	up	2.25e-128	5.09e-127	gi|6016701|gb|AAF01528.1|AC009991_24|5.86211e-25|hypothetical protein [Arabidopsis thaliana]
Bra029319	672	13.5953	541.176	5.31492	up	5.16e-168	1.66e-166	gi|297797121|ref|XP_002866445.1||1.07441e-82|hypothetical protein ARALYDRAFT_496327 [Arabidopsis lyrata subsp. lyrata]
Bra007637	693	13.8908	3350.73	7.91421	up	0	0	gi|297821072|ref|XP_002878419.1||7.80827e-92|ATHB-12 (ARABIDOPSIS THALIANA HOMEOBOX 12); transcription activator/ transcription factor [Arabidopsis lyrata subsp. lyrata]
Bra013426	810	13.8965	524.506	5.23816	up	5.95e-162	1.84e-160	gi|297800072|ref|XP_002867920.1||3.29689e-138|glycosyl hydrolase family 18 protein [Arabidopsis lyrata subsp. lyrata]
Bra001005	627	13.9049	1030.36	6.21142	up	1.94e-303	1.63e-301	gi|297828588|ref|XP_002882176.1||6.70338e-89|predicted protein [Arabidopsis lyrata subsp. lyrata]
Bra037865	453	13.9248	1188.82	6.41573	up	2.06e-245	1.2e-243	gi|15236529|ref|NP_192597.1||2.11485e-58|heavy-metal-associated domain-containing protein / copper chaperone (CCH)-related [Arabidopsis thaliana]
Bra021393	972	13.9256	298.063	4.41981	up	3.34e-88	4.93e-87	gi|15226550|ref|NP_182248.1||1.32724e-94|WRKY23; transcription factor [Arabidopsis thaliana]
Bra020188	708	14.2474	435.512	4.93394	up	5.34e-133	1.27e-131	gi|297812367|ref|XP_002874067.1||7.56123e-122|ANAC090 (Arabidopsis NAC domain containing protein 90); transcription factor[Arabidopsis lyrata subsp. lyrata]
Bra017460	474	14.2494	283.211	4.31291	up	1.46e-82	2.03e-81	gi|15226225|ref|NP_178239.1||1.41906e-50|unknown protein [Arabidopsis thaliana]
Bra010283	753	14.25	754.297	5.7261	up	2.96e-229	1.55e-227	gi|15294152|gb|AAK95253.1|AF410267_1|7.13175e-121|defense-related protein, putative [Arabidopsis thaliana]
Bra029039	1332	14.2622	745.604	5.70814	up	1.04e-223	5.23e-222	gi|297796281|ref|XP_002866025.1||7.93655e-179|hypothetical protein ARALYDRAFT_918536 [Arabidopsis lyrata subsp. lyrata]
Bra005641	1308	14.2686	295.089	4.37023	up	9.41e-68	1.06e-66	gi|15225138|ref|NP_180738.1||0|UDP-glucoronosyl/UDP-glucosyl transferase family protein [Arabidopsis thaliana]
Bra022475	528	14.2783	853.981	5.90231	up	2.08e-49	1.73e-48	gi|261873777|gb|ACY03400.1||1.68344e-99|flowering locus T [Brassica napus]
Bra034624	510	14.5816	419.585	4.84674	up	3.69e-127	8.29e-126	gi|297802528|ref|XP_002869148.1||8.51409e-34|hypothetical protein ARALYDRAFT_912950 [Arabidopsis lyrata subsp. lyrata]
Bra013495	291	14.5879	285.263	4.28945	up	1.24e-82	1.72e-81	gi|297804052|ref|XP_002869910.1||7.67393e-17|predicted protein [Arabidopsis lyrata subsp. lyrata]
Bra025941	1719	14.608	9842.71	9.39616	up	0	0	gi|15220875|ref|NP_173229.1||0|EGY3 (ETHYLENE-DEPENDENT GRAVITROPISM-DEFICIENT AND YELLOW-GREEN-LIKE 3) [Arabidopsis thaliana]
Bra023081	1491	14.6181	1736.43	6.89222	up	1.07360464841303e-320	9.72963476355167e-319	gi|297827173|ref|XP_002881469.1||0|don-glucosyltransferase [Arabidopsis lyrata subsp. lyrata]
Bra004193	2070	14.9093	449.633	4.91446	up	4.13e-136	1.01e-134	gi|110741352|dbj|BAF02226.1||0|wall-associated kinase like protein [Arabidopsis thaliana]
Bra012887	471	14.9151	255.167	4.0966	up	6.62e-72	7.97e-71	gi|15230307|ref|NP_190649.1||1.02762e-53|unknown protein [Arabidopsis thaliana]
Bra019262	348	14.9465	354.083	4.5662	up	4.71e-105	8.44e-104	gi|15236638|ref|NP_194118.1||2.47867e-23|unknown protein [Arabidopsis thaliana]
Bra017651	1059	15.2987	254.499	4.05618	up	2.19e-44	1.65e-43	gi|297802532|ref|XP_002869150.1||1.47692e-73|hypothetical protein ARALYDRAFT_912952 [Arabidopsis lyrata subsp. lyrata]
Bra003970	705	15.3006	369.071	4.59224	up	2.55e-109	4.81e-108	gi|297790424|ref|XP_002863103.1||2.57076e-130|hypothetical protein ARALYDRAFT_497157 [Arabidopsis lyrata subsp. lyrata]
Bra020391	750	15.3097	1850.33	6.9172	up	6.95e-132	1.63e-130	gi|157849740|gb|ABV89653.1||3.91987e-87|temperature-induced lipocalin [Brassica rapa]
Bra026606	1050	15.3097	364.634	4.57393	up	7.25e-108	1.34e-106	gi|297817846|ref|XP_002876806.1||6.70895e-103|hypothetical protein ARALYDRAFT_322561 [Arabidopsis lyrata subsp. lyrata]
Bra032362	402	15.5916	255.45	4.0342	up	6.23e-71	7.38e-70	gi|297845944|ref|XP_002890853.1||3.33551e-44|predicted protein [Arabidopsis lyrata subsp. lyrata]
Bra010038	2319	15.611	540.678	5.11413	up	1.47e-90	2.25e-89	gi|297795695|ref|XP_002865732.1||0|beta-xylosidase 1 [Arabidopsis lyrata subsp. lyrata]
Bra010794	393	15.6362	386.883	4.62894	up	1.56e-114	3.11e-113	gi|297845944|ref|XP_002890853.1||7.01655e-50|predicted protein [Arabidopsis lyrata subsp. lyrata]
Bra012390	1128	15.703	284.187	4.17772	up	1.38e-80	1.87e-79	gi|4056466|gb|AAC98039.1||4.83936e-78|unknown protein [Arabidopsis thaliana]
Bra012155	1980	15.969	1423.79	6.47832	up	4.43e-61	4.49e-60	gi|42568835|ref|NP_201535.3||0|armadillo/beta-catenin repeat family protein / U-box domain-containing protein [Arabidopsis thaliana]
Bra038567	1419	15.9812	388.315	4.60278	up	8.07e-86	1.16e-84	gi|15224721|ref|NP_179503.1||0|S-locus lectin protein kinase family protein [Arabidopsis thaliana]
Bra009013	204	15.9818	2729.39	7.416	up	0	0	gi|18416352|ref|NP_568234.1||1.24033e-30|unknown protein [Arabidopsis thaliana]
Bra027999	519	15.9895	12277.3	9.58465	up	0	0	gi|297851762|ref|XP_002893762.1||2.58352e-65|predicted protein [Arabidopsis lyrata subsp. lyrata]
Bra000093	585	15.9902	810.495	5.66354	up	1.84e-240	1.04e-238	gi|297827469|ref|XP_002881617.1||6.88637e-66|hypothetical protein ARALYDRAFT_482891 [Arabidopsis lyrata subsp. lyrata]
Bra006624	708	15.9915	271.084	4.08337	up	1.3e-75	1.66e-74	gi|297812367|ref|XP_002874067.1||6.43072e-105|ANAC090 (Arabidopsis NAC domain containing protein 90); transcription factor[Arabidopsis lyrata subsp. lyrata]
Bra000557	1047	16.0017	28848	10.816	up	0	0	gi|15225255|ref|NP_180184.1||5.95789e-152|ATHSFA2; DNA binding / transcription factor [Arabidopsis thaliana]
Bra040941	669	16.0243	481.905	4.91042	up	1.23e-11	3.49e-11	gi|15224190|ref|NP_179445.1||3.10402e-74|HB-2 (HOMEOBOX-2); DNA binding / transcription factor [Arabidopsis thaliana]
Bra005632	555	16.6733	430.615	4.69079	up	1.3e-126	2.9e-125	gi|297826657|ref|XP_002881211.1||6.09327e-90|hypothetical protein ARALYDRAFT_902251 [Arabidopsis lyrata subsp. lyrata]
Bra009869	3021	16.7041	606.967	5.18334	up	7e-181	2.52e-179	gi|15239540|ref|NP_197965.1||0|leucine-rich repeat family protein / protein kinase family protein [Arabidopsis thaliana]
Bra011529	789	17.0177	1855.46	6.76859	up	0	0	gi|15235365|ref|NP_195167.1||1.30038e-75|RRTF1 ({REDOX RESPONSIVE TRANSCRIPTION FACTOR 1); DNA binding / transcription factor [Arabidopsis thaliana]
Bra024533	543	17.0474	8968.83	9.03923	up	0	0	gi|11934654|gb|AAG41763.1|AF153128_1|1.87128e-48|glycine-rich protein [Brassica napus]
Bra009925	1704	17.0641	291.852	4.0962	up	6.53e-81	8.89e-80	gi|297808721|ref|XP_002872244.1||0|calmodulin binding protein [Arabidopsis lyrata subsp. lyrata]
Bra016763	609	17.346	1800.79	6.69788	up	2.64e-98	4.44e-97	gi|15222028|ref|NP_172721.1||3.46498e-63|DDF1 (DWARF AND DELAYED FLOWERING 1); DNA binding / sequence-specific DNA binding / transcription factor [Arabidopsis thaliana]
Bra033973	663	17.3789	767.942	5.46559	up	2.47e-225	1.25e-223	gi|297841499|ref|XP_002888631.1||6.43914e-24|hypothetical protein ARALYDRAFT_894547 [Arabidopsis lyrata subsp. lyrata]
Bra001986	954	17.6956	317.367	4.16469	up	3.28e-88	4.85e-87	gi|297795355|ref|XP_002865562.1||1.07999e-157|peroxidase 64 [Arabidopsis lyrata subsp. lyrata]
Bra020182	1032	17.7176	863.102	5.60628	up	5.65e-145	1.51e-143	gi|18420448|ref|NP_568414.1||2.70032e-157|anac089 (Arabidopsis NAC domain containing protein 89); transcription factor [Arabidopsis thaliana]
Bra024459	966	17.7369	288.112	4.02181	up	1.13e-23	5.11e-23	gi|297832540|ref|XP_002884152.1||2.58792e-90|hypothetical protein ARALYDRAFT_480771 [Arabidopsis lyrata subsp. lyrata]
Bra033275	918	18.4065	1567.44	6.41205	up	0	0	gi|21592924|gb|AAM64874.1||8.14833e-89|unknown [Arabidopsis thaliana]
Bra029364	597	18.447	650.961	5.14112	up	5.7e-190	2.23e-188	gi|15237258|ref|NP_197714.1||2.47365e-82|NIC2 (NICOTINAMIDASE 2); catalytic/ nicotinamidase [Arabidopsis thaliana]
Bra008920	465	18.458	7319.07	8.63127	up	0	0	gi|297811323|ref|XP_002873545.1||2.49382e-65|17.6 kDa class II heat shock protein [Arabidopsis lyrata subsp. lyrata]
Bra007071	822	18.4604	478.232	4.69521	up	2.78e-138	6.97e-137	gi|15232509|ref|NP_191010.1||5.15462e-147|ATEP3; chitinase [Arabidopsis thaliana]
Bra013205	678	18.4669	374.032	4.34015	up	3.4e-55	3.14e-54	gi|297831524|ref|XP_002883644.1||4.22712e-26|hypothetical protein ARALYDRAFT_480090 [Arabidopsis lyrata subsp. lyrata]
Bra026262	900	19.0959	738.956	5.27415	up	2.03e-213	9.47e-212	gi|297802772|ref|XP_002869270.1||1.25584e-112|hypothetical protein ARALYDRAFT_913200 [Arabidopsis lyrata subsp. lyrata]
Bra010306	1053	19.152	1582.89	6.36893	up	8.77e-280	6.34e-278	gi|297798962|ref|XP_002867365.1||4.75128e-157|GDSL-motif lipase/hydrolase family protein [Arabidopsis lyrata subsp. lyrata]
Bra036344	1311	19.4603	1461.35	6.23062	up	0	0	gi|15231526|ref|NP_189252.1||0|CYP71B23; electron carrier/ heme binding / iron ion binding / monooxygenase/ oxygen binding [Arabidopsis thaliana]
Bra020195	1479	19.4893	405.698	4.37965	up	1.08e-113	2.15e-112	gi|15242260|ref|NP_197642.1||0|FAR1 (FATTY ACID REDUCTASE 1); fatty acyl-CoA reductase (alcohol-forming)/ oxidoreductase, acting on the CH-CH group of donors [Arabidopsis thaliana]
Bra017033	726	19.7957	400.387	4.33814	up	2.06e-111	3.98e-110	gi|297823919|ref|XP_002879842.1||1.11139e-98|hypothetical protein ARALYDRAFT_483049 [Arabidopsis lyrata subsp. lyrata]
Bra004465	309	19.8059	363.044	4.19614	up	1.37e-99	2.33e-98	gi|18407313|ref|NP_566098.1||4.23937e-47|transcription factor/ transcription regulator [Arabidopsis thaliana]
Bra016956	690	20.1826	459.88	4.51007	up	2.02e-129	4.62e-128	gi|15226809|ref|NP_181634.1||7.14005e-69|ATCAMBP25 (ARABIDOPSIS THALIANA CALMODULIN (CAM)-BINDING PROTEIN OF 25 KDA); calmodulin binding [Arabidopsis thaliana]
Bra029880	294	20.4871	520.127	4.66607	up	8.32e-96	1.36e-94	gi|6016701|gb|AAF01528.1|AC009991_24|1.53754e-25|hypothetical protein [Arabidopsis thaliana]
Bra000956	1218	20.8644	363.196	4.12163	up	4.9e-98	8.19e-97	gi|109946617|gb|ABG48487.1||1.94539e-128|unknown protein [Arabidopsis thaliana]
Bra002619	918	21.1825	1490.03	6.13632	up	2.86e-153	8.23e-152	gi|297793407|ref|XP_002864588.1||3.07501e-130|hypothetical protein ARALYDRAFT_496002 [Arabidopsis lyrata subsp. lyrata]
Bra032157	792	21.225	424.814	4.323	up	5.17e-109	9.71e-108	gi|297825263|ref|XP_002880514.1||3.76586e-115|hydrolase, alpha/beta fold family protein [Arabidopsis lyrata subsp. lyrata]
Bra011181	849	21.2296	365.532	4.10585	up	1.27e-59	1.25e-58	gi|15218642|ref|NP_176710.1||6.68482e-137|XTH17 (XYLOGLUCAN ENDOTRANSGLUCOSYLASE/HYDROLASE 17); hydrolase, acting on glycosyl bonds / hydrolase, hydrolyzing O-glycosyl compounds / xyloglucan:xyloglucosyl transferase [Arabidopsis thaliana]
Bra012225	732	21.2301	421.985	4.31301	up	7.77e-116	1.56e-114	gi|18394848|ref|NP_564111.1||1.76656e-68|unknown protein [Arabidopsis thaliana]
Bra027431	1560	21.8468	1710.77	6.29108	up	0	0	gi|9280299|dbj|BAB01754.1||9.26514e-129|GloEL protein; chaperonin, 60 kDa [Arabidopsis thaliana]
Bra027343	519	21.8572	777.722	5.15307	up	2.68e-104	4.75e-103	gi|297834318|ref|XP_002885041.1||3.85162e-69|integral membrane family protein [Arabidopsis lyrata subsp. lyrata]
Bra011821	1554	22.2145	670.671	4.91603	up	1.78e-76	2.29e-75	gi|237682408|gb|ACR10253.1||0|cytochrome P450 79b2 [Brassica rapa subsp. pekinensis]
Bra016052	456	22.2164	556.451	4.64656	up	5.15e-153	1.48e-151	gi|48958479|gb|AAT47792.1||1.55257e-56|unknown protein [Arabidopsis thaliana]
Bra028759	918	22.2331	1643.97	6.20833	up	9.05e-228	4.71e-226	gi|45356797|gb|AAS58438.1||1.39641e-90|DREB2A；DNA binding / transcription activator/ transcription factor [Eutrema salsugineum]
Bra004994	1257	22.2744	1185.59	5.73408	up	3.48e-231	1.85e-229	gi|27311581|gb|AAO00756.1||3.90773e-180|Unknown protein [Arabidopsis thaliana]
Bra010096	942	22.5847	1023.77	5.5024	up	1.43e-176	4.99e-175	gi|15241862|ref|NP_201058.1||1.39152e-133|SRO5 (SIMILAR TO RCD ONE 5); NAD+ ADP-ribosyltransferase [Arabidopsis thaliana]
Bra022193	696	23.0032	656.059	4.83392	up	1.45e-39	9.85e-39	gi|27735191|sp|P27483.2|GRP1_ARATH|3.17036e-08|RecName: Full=Glycine-rich cell wall structural protein; Flags: Precursor
Bra033977	816	23.2125	784.053	5.07798	up	4.81e-141	1.24e-139	gi|15220546|ref|NP_176947.1||9.10644e-96|SUFE2 (SULFUR E 2); enzyme activator [Arabidopsis thaliana]
Bra004657	813	23.253	375.637	4.01385	up	3.13e-98	5.26e-97	gi|297827847|ref|XP_002881806.1||1.18426e-87|remorin family protein [Arabidopsis lyrata subsp. lyrata]
Bra012269	1110	23.2639	387.782	4.05908	up	4.76e-95	7.7e-94	gi|8886991|gb|AAF80651.1|AC012190_7|0|O-methyltransferase, putative [Arabidopsis thaliana]
Bra011459	222	23.2884	509.411	4.45114	up	8.24e-73	1e-71	gi|3549668|emb|CAA20579.1||4.51642e-09|putative protein [Arabidopsis thaliana]
Bra005079	615	23.965	608.871	4.66714	up	8.17e-167	2.6e-165	gi|297827469|ref|XP_002881617.1||7.63079e-66|hypothetical protein ARALYDRAFT_482891 [Arabidopsis lyrata subsp. lyrata]
Bra012162	519	23.9862	548.601	4.51548	up	2.52e-149	7.04e-148	gi|297794241|ref|XP_002865005.1||7.53435e-57|hypothetical protein ARALYDRAFT_358820 [Arabidopsis lyrata subsp. lyrata]
Bra010397	204	24.0275	558.268	4.5382	up	4.48e-69	5.16e-68	gi|297803340|ref|XP_002869554.1||6.16996e-22|hypothetical protein ARALYDRAFT_492021 [Arabidopsis lyrata subsp. lyrata]
Bra031255	666	24.0391	1244.07	5.69354	up	0	0	gi|297835080|ref|XP_002885422.1||2.62109e-49|hypothetical protein ARALYDRAFT_342260 [Arabidopsis lyrata subsp. lyrata]
Bra028290	663	24.3379	570.421	4.55075	up	1.99e-24	9.18e-24	gi|78057504|gb|ABB17253.1||3.82579e-93|CBF4 (C- REPEAT-BINDING FACTOR 4); DNA binding / transcription activator/ transcription factor [Brassica juncea]
Bra018907	309	24.3545	2431.67	6.64162	up	0	0	gi|312283313|dbj|BAJ34522.1||6.58608e-24|unnamed protein product [Thellungiella halophila]
Bra027540	1920	24.6745	1352.12	5.77606	up	0	0	gi|15241455|ref|NP_199242.1||0|protein kinase family protein [Arabidopsis thaliana]
Bra016400	633	25.3646	717.211	4.82151	up	3.83e-121	8.09e-120	gi|297845180|ref|XP_002890471.1||1.38936e-65|AP2 domain-containing transcription factor family protein [Arabidopsis lyrata subsp. lyrata]
Bra001552	1191	25.4361	623.326	4.61504	up	6.53e-160	1.99e-158	gi|119507924|dbj|BAF42336.1||0|9-cis-epoxycarotenoid dioxygenase [Raphanus sativus]
Bra035507	1284	25.7066	990.839	5.26844	up	2.96e-106	5.35e-105	gi|297851670|ref|XP_002893716.1||2.24583e-122|ATHSFA1D; DNA binding / transcription factor [Arabidopsis lyrata subsp. lyrata]
Bra030589	882	25.7137	638.249	4.63351	up	5.9e-172	1.96e-170	gi|297848718|ref|XP_002892240.1||9.04796e-124|male sterility MS5 family protein [Arabidopsis lyrata subsp. lyrata]
Bra030917	1116	26.0922	826.749	4.98576	up	1.7e-222	8.41e-221	gi|21358785|gb|AAM47031.1||0|lipase SIL1 [Brassica rapa subsp. pekinensis]
Bra021628	1152	26.4431	510.902	4.27209	up	3.16e-134	7.59e-133	gi|297826443|ref|XP_002881104.1||9.47581e-170|hypothetical protein ARALYDRAFT_481948 [Arabidopsis lyrata subsp. lyrata]
Bra025250	1029	26.7752	441.285	4.04274	up	4.18e-113	8.22e-112	gi|297814950|ref|XP_002875358.1||5.04617e-172|peptidase M48 family protein [Arabidopsis lyrata subsp. lyrata]
Bra033968	699	26.7815	1011.53	5.23916	up	1.4e-267	9.39e-266	gi|297841531|ref|XP_002888647.1||5.8388e-119|hypothetical protein ARALYDRAFT_475925 [Arabidopsis lyrata subsp. lyrata]
Bra008473	495	27.7853	476.199	4.09917	up	3.14e-112	6.12e-111	gi|297839895|ref|XP_002887829.1||6.02912e-66|VQ motif-containing protein [Arabidopsis lyrata subsp. lyrata]
Bra034676	1149	27.8007	916.322	5.04266	up	5.62e-242	3.22e-240	gi|297798414|ref|XP_002867091.1||3.06489e-136|hypothetical protein ARALYDRAFT_353319 [Arabidopsis lyrata subsp. lyrata]
Bra006336	816	27.8349	793.491	4.83325	up	2.01e-210	9.1e-209	gi|15237245|ref|NP_197105.1||7.19875e-101|3-oxo-5-alpha-steroid 4-dehydrogenase family protein / steroid 5-alpha-reductase family protein [Arabidopsis thaliana]
Bra039976	816	27.8561	1718.46	5.94698	up	0	0	gi|158578532|gb|ABW74557.1||2.71655e-124|tropinone-reductase-like protein [Boechera divaricarpa]
Bra007335	882	28.5033	1760.17	5.94844	up	0	0	gi|297820556|ref|XP_002878161.1||1.60827e-96|hypothetical protein ARALYDRAFT_486202 [Arabidopsis lyrata subsp. lyrata]
Bra006721	348	28.5548	11181	8.61311	up	1.25e-292	9.87e-291	gi|297793483|ref|XP_002864626.1||4.18893e-55|hypothetical protein ARALYDRAFT_496059 [Arabidopsis lyrata subsp. lyrata]
Bra012767	1197	28.8011	1132.6	5.29738	up	7.38e-292	5.8e-290	gi|297800598|ref|XP_002868183.1||0|monooxygenase [Arabidopsis lyrata subsp. lyrata]
Bra037845	696	28.8097	2408.24	6.38528	up	0	0	gi|2058504|gb|AAB53260.1||8.1897e-73|zinc-finger protein-1 [Brassica rapa subsp. campestris]
Bra013574	522	29.1893	563.754	4.27155	up	4.69e-145	1.26e-143	gi|312283397|dbj|BAJ34564.1||6.49957e-48|unnamed protein product [Thellungiella halophila]
Bra007315	990	29.2262	910.516	4.96135	up	8.23e-238	4.57e-236	gi|297820514|ref|XP_002878140.1||3.32739e-133|beta-1,3-glucanase 2 [Arabidopsis lyrata subsp. lyrata]
Bra001725	1599	29.2325	502.476	4.10341	up	1.27e-104	2.27e-103	gi|297834798|ref|XP_002885281.1||0|ATPLT5 (POLYOL TRANSPORTER 5 [Arabidopsis lyrata subsp. lyrata]
Bra001122	423	29.9529	1851.52	5.94987	up	7.72e-193	3.09e-191	gi|73671284|gb|AAN23106.2||1.18011e-81|PR4 (PATHOGENESIS-RELATED 4); chitin binding [Brassica rapa subsp. pekinensis]
Bra001752	804	30.2041	2107.37	6.12456	up	2.74e-267	1.83e-265	gi|114431556|gb|ABI74621.1||4.46883e-79|C2H2 zinc finger protein 1 [Thellungiella halophila]
Bra039752	1269	30.3098	544.71	4.16763	up	4.78e-138	1.19e-136	gi|21593020|gb|AAM64969.1||8.297e-162|unknown [Arabidopsis thaliana]
Bra009416	2748	30.5883	525.445	4.10249	up	5.78e-132	1.36e-130	gi|297806473|ref|XP_002871120.1||1.97681e-50|hypothetical protein ARALYDRAFT_487275 [Arabidopsis lyrata subsp. lyrata]
Bra026107	408	30.9439	1734.25	5.80851	up	0	0	gi|297846816|ref|XP_002891289.1||3.09146e-50|hypothetical protein ARALYDRAFT_891393 [Arabidopsis lyrata subsp. lyrata]
Bra020728	498	31.294	1239.09	5.30725	up	2.59e-77	3.37e-76	gi|297795369|ref|XP_002865569.1||1.08181e-70|hypothetical protein ARALYDRAFT_494824 [Arabidopsis lyrata subsp. lyrata]
Bra010491	630	31.2998	604.776	4.27218	up	2.32e-80	3.14e-79	gi|312281911|dbj|BAJ33821.1||1.84086e-94|unnamed protein product [Thellungiella halophila]
Bra005174	828	31.5992	556.479	4.13837	up	2.91e-139	7.38e-138	gi|15241720|ref|NP_195843.1||5.84045e-106|haloacid dehalogenase-like hydrolase family protein [Arabidopsis thaliana]
Bra000412	852	31.9623	1039.92	5.02396	up	6.39e-264	4.15e-262	gi|297842950|ref|XP_002889356.1||8.03766e-98|predicted protein [Arabidopsis lyrata subsp. lyrata]
Bra035210	1149	32.6475	1331.24	5.34966	up	5.33e-242	3.06e-240	gi|21536674|gb|AAM61006.1||7.03303e-149|unknown [Arabidopsis thaliana]
Bra019265	972	32.6808	1828.76	5.80628	up	0	0	gi|126095242|gb|ABN79278.1||4.82869e-129|WRKY53 transcription factor [Noccaea caerulescens]
Bra017117	1392	32.7042	2164.09	6.04814	up	0	0	gi|312281807|dbj|BAJ33769.1||4.18582e-178|unnamed protein product [Thellungiella halophila]
Bra010153	960	33.322	2469.68	6.2117	up	0	0	gi|18398395|ref|NP_564395.1||1.28572e-166|AOX1D (alternative oxidase 1D); alternative oxidase [Arabidopsis thaliana]
Bra034061	681	33.362	944.744	4.82364	up	2.3e-238	1.29e-236	gi|15232628|ref|NP_187538.1||2.98706e-104|ATGSTU8 (GLUTATHIONE S-TRANSFERASE TAU 8); glutathione transferase [Arabidopsis thaliana]
Bra015075	873	33.3748	806.419	4.5947	up	4.51e-147	1.23e-145	gi|297831346|ref|XP_002883555.1||8.45884e-66|hypothetical protein ARALYDRAFT_342651 [Arabidopsis lyrata subsp. lyrata]
Bra011636	549	33.6851	903.074	4.74466	up	2.52e-55	2.34e-54	gi|2190012|dbj|BAA20356.1||3.96281e-94|DIN1; SEN1 (SENESCENCE 1) [Raphanus sativus]
Bra021388	1029	33.725	3295.24	6.61042	up	0	0	gi|295393494|gb|ADG03603.1||0|galactinol synthase [Brassica napus]
Bra012890	1017	33.756	554.497	4.03796	up	4e-66	4.41e-65	gi|79439859|ref|NP_190645.3||7.8922e-178|GATL2 (Galacturonosyltransferase-like 2); polygalacturonate 4-alpha-galacturonosyltransferase/ transferase, transferring glycosyl groups / transferase, transferring hexosyl groups [Arabidopsis thaliana]
Bra005762	1182	34.0695	770.737	4.49969	up	8.79e-185	3.29e-183	gi|297810411|ref|XP_002873089.1||1.18851e-66|hypothetical protein ARALYDRAFT_908205 [Arabidopsis lyrata subsp. lyrata]
Bra038824	996	34.0701	589.046	4.1118	up	2.71e-53	2.42e-52	gi|312281777|dbj|BAJ33754.1||1.39513e-171|unnamed protein product [Thellungiella halophila]
Bra012938	777	34.4713	1595.38	5.53236	up	5.5e-153	1.58e-151	gi|297797121|ref|XP_002866445.1||7.6522e-81|hypothetical protein ARALYDRAFT_496327 [Arabidopsis lyrata subsp. lyrata]
Bra007348	1488	34.7642	1560.41	5.48818	up	0	0	gi|297817096|ref|XP_002876431.1||0|peptidase S41 family protein [Arabidopsis lyrata subsp. lyrata]
Bra008435	873	34.8207	3798.33	6.76927	up	0	0	gi|229558112|gb|ACQ76806.1||2.48273e-150|WRKY transcription factor 40 [Brassica napus]
Bra011052	339	34.8388	564.974	4.01942	up	4.18e-137	1.03e-135	gi|297803196|ref|XP_002869482.1||6.54605e-48|hypothetical protein ARALYDRAFT_491890 [Arabidopsis lyrata subsp. lyrata]
Bra007683	492	36.9312	1144.73	4.95402	up	1.11e-170	3.66e-169	gi|15228790|ref|NP_191814.1||7.68995e-82|universal stress protein (USP) family protein [Arabidopsis thaliana]
Bra031574	1311	38.2002	1800.65	5.55879	up	0	0	gi|75264091|sp|Q9LNW3.1|P2C03_ARATH|0|protein phosphatase 2C, putative / PP2C, putative[Arabidopsis thaliana]
Bra013123	486	38.2625	669.504	4.12909	up	2.5e-130	5.77e-129	gi|722274|gb|AAB01666.1||3.78874e-86|ATPRB1 [Brassica napus]
Bra016860	735	38.6032	1657.48	5.42413	up	7.3870462189464e-316	6.59391073020131e-314	gi|107738372|gb|ABF83685.1||4.39591e-59|unknown protein [Arabidopsis thaliana]
Bra017741	1314	38.945	956.073	4.61761	up	2.09e-231	1.11e-229	gi|297798320|ref|XP_002867044.1||1.46862e-177|predicted protein [Arabidopsis lyrata subsp. lyrata]
Bra040817	372	38.9592	2284.03	5.87347	up	0	0	unknown
Bra028141	420	39.2251	6708.15	7.41799	up	0	0	gi|297801298|ref|XP_002868533.1||1.66841e-51|hypothetical protein ARALYDRAFT_493744 [Arabidopsis lyrata subsp. lyrata]
Bra007864	750	39.301	662.203	4.07463	up	6.31e-157	1.88e-155	gi|269999985|gb|ACZ57921.1||3.5045e-128|expansin protein 1 [Brassica juncea]
Bra038663	753	39.5457	2444.09	5.94963	up	2.55e-216	1.22e-214	gi|31322566|gb|AAP35048.1||7.11522e-129|NAC-domain protein 1-1 [Brassica napus]
Bra033472	756	39.6551	883.765	4.47809	up	1.06e-212	4.93e-211	gi|240255608|ref|NP_566956.4||1.11894e-89|protein binding / structural molecule [Arabidopsis thaliana]
Bra017040	1266	39.9752	1299.93	5.02318	up	6.35e-224	3.19e-222	gi|297827615|ref|XP_002881690.1||0|hypothetical protein ARALYDRAFT_483040 [Arabidopsis lyrata subsp. lyrata]
Bra007051	933	40.004	1651.77	5.36772	up	0	0	gi|297820154|ref|XP_002877960.1||4.09603e-154|hypothetical protein ARALYDRAFT_485812 [Arabidopsis lyrata subsp. lyrata]
Bra007660	1269	40.3022	1676.38	5.37835	up	3.13e-196	1.28e-194	gi|225898737|dbj|BAH30499.1||9.00967e-108|hypothetical protein [Arabidopsis thaliana]
Bra008964	2598	40.3099	854.221	4.4054	up	1.82e-83	2.54e-82	gi|15239047|ref|NP_196702.1||5.79598e-81|protein kinase family protein [Arabidopsis thaliana]
Bra034794	624	40.4066	1700.42	5.39515	up	1.67e-296	1.35e-294	gi|297722159|ref|NP_001173443.1||6.75549e-25|SCL33; SR33; RNA binding / protein binding [Oryza sativa Japonica Group]
Bra010823	414	40.6402	708.951	4.12471	up	7.77e-129	1.77e-127	gi|297851382|ref|XP_002893572.1||9.59023e-31|hypothetical protein ARALYDRAFT_890490 [Arabidopsis lyrata subsp. lyrata]
Bra012922	1077	40.6524	874.81	4.42756	up	1.19e-154	3.46e-153	gi|297819642|ref|XP_002877704.1||1.12685e-145|hypothetical protein ARALYDRAFT_485340 [Arabidopsis lyrata subsp. lyrata]
Bra038521	399	41.2814	1155.31	4.80665	up	9.6e-241	5.42e-239	AGP2 (ARABINOGALACTAN PROTEIN 2) [Arabidopsis thaliana]
Bra032293	2136	41.3896	3113.83	6.23328	up	0	0	gi|297814207|ref|XP_002874987.1||6.07764e-129|hypothetical protein ARALYDRAFT_327649 [Arabidopsis lyrata subsp. lyrata]
Bra017725	1170	41.7328	898.374	4.42806	up	6.41e-213	2.98e-211	gi|297802386|ref|XP_002869077.1||8.82875e-147|connexin 32 [Arabidopsis lyrata subsp. lyrata]
Bra017493	885	41.7655	821.412	4.29772	up	4.45e-194	1.8e-192	gi|89257455|gb|ABD64947.1||2.13495e-141|ethylene responsive element binding factor, putative [Brassica oleracea]
Bra011299	954	42.101	1694.9	5.3312	up	0	0	gi|42357642|gb|AAS13378.1||4.14221e-125|WRKY1 [Brassica rapa subsp. chinensis]
Bra012441	462	42.3882	1195.36	4.81764	up	1.05e-50	8.88e-50	gi|21554312|gb|AAM63417.1||1.99833e-59|unknown [Arabidopsis thaliana]
Bra040642	1161	43.7125	720.582	4.04305	up	9.75e-166	3.09e-164	gi|297829040|ref|XP_002882402.1||1.5909e-148|hypothetical protein ARALYDRAFT_477807 [Arabidopsis lyrata subsp. lyrata]
Bra017743	1956	44.1123	708.159	4.00482	up	4.09e-162	1.26e-160	gi|297798312|ref|XP_002867040.1||0|armadillo/beta-catenin repeat family protein [Arabidopsis lyrata subsp. lyrata]
Bra033946	738	44.1199	1275.34	4.85331	up	1.2e-252	7.38e-251	gi|297841547|ref|XP_002888655.1||2.07724e-24|hypothetical protein ARALYDRAFT_894597 [Arabidopsis lyrata subsp. lyrata]
Bra031435	543	44.503	1924.58	5.43449	up	0	0	gi|15219910|ref|NP_176329.1||4.5878e-63|F-box family protein [Arabidopsis thaliana]
Bra030673	396	44.8551	1849.98	5.36609	up	0	0	gi|297849002|ref|XP_002892382.1||1.20075e-25|hypothetical protein ARALYDRAFT_470734 [Arabidopsis lyrata subsp. lyrata]
Bra005215	717	44.9229	3772.19	6.39181	up	0	0	gi|7209560|dbj|BAA92260.1||9.80815e-117|Plasma membrane aquaporin 2b [Raphanus sativus]
Bra018695	483	45.1449	1016.88	4.49344	up	4.3e-157	1.28e-155	gi|297852408|ref|XP_002894085.1||4.12425e-69|hypothetical protein ARALYDRAFT_891603 [Arabidopsis lyrata subsp. lyrata]
Bra005351	786	45.9058	4048.14	6.46244	up	7.54e-217	3.62e-215	gi|297821222|ref|XP_002878494.1||2.9359e-120|hypothetical protein ARALYDRAFT_486810 [Arabidopsis lyrata subsp. lyrata]
Bra017761	996	46.6605	768.14	4.0411	up	6.42e-174	2.16e-172	gi|26397550|sp|O23237.2|PER49_ARATH|8.73856e-174|peroxidase, putative[Arabidopsis thaliana]
Bra031127	1017	47.2147	24998.6	9.0484	up	0	0	gi|15225377|ref|NP_179646.1||2.91831e-156|DNAJ heat shock family protein [Arabidopsis thaliana]
Bra021216	1041	47.687	1128.99	4.56529	up	1.25e-44	9.51e-44	KAN2 (KANADI 2); DNA binding / transcription factor[Arabidopsis thaliana]
Bra005891	708	48.9896	2630.79	5.74687	up	2.16e-160	6.6e-159	gi|312282465|dbj|BAJ34098.1||1.13776e-93|unnamed protein product [Thellungiella halophila]
Bra000311	807	49.3636	842.457	4.09308	up	1.88e-100	3.24e-99	gi|116267545|dbj|BAF35569.1||6.59902e-139|chitinase [Brassica rapa subsp. pekinensis]
Bra016250	705	49.3972	1416.4	4.84165	up	4.74836081118513e-314	4.20690593659633e-312	gi|297790424|ref|XP_002863103.1||1.97752e-114|hypothetical protein ARALYDRAFT_497157 [Arabidopsis lyrata subsp. lyrata]
Bra007202	1023	49.3985	842.225	4.09167	up	3.46e-188	1.33e-186	gi|297820340|ref|XP_002878053.1||1.78265e-161|hypothetical protein ARALYDRAFT_907029 [Arabidopsis lyrata subsp. lyrata]
Bra013358	1554	49.6368	1466.77	4.88509	up	0	0	gi|312281473|dbj|BAJ33602.1||3.24832e-158|unnamed protein product [Thellungiella halophila]
Bra029548	513	50.1177	853.083	4.0893	up	8.06e-190	3.15e-188	gi|18412772|ref|NP_567282.1||4.7318e-48|F-box family protein [Arabidopsis thaliana]
Bra024996	687	50.3785	825.357	4.03414	up	2.18e-84	3.08e-83	gi|297794555|ref|XP_002865162.1||2.27655e-67|hypothetical protein ARALYDRAFT_916750 [Arabidopsis lyrata subsp. lyrata]
Bra009270	459	50.3874	823.592	4.03079	up	1.56e-122	3.33e-121	gi|34098921|gb|AAQ56843.1||7.41707e-59|unknown protein [Arabidopsis thaliana]
Bra021965	1320	51.4033	1412.89	4.78065	up	7.03281560315063e-310	6.08e-308	gi|30694740|ref|NP_851136.1||0|CYP707A3; (+)-abscisic acid 8'-hydroxylase/ oxygen binding [Arabidopsis thaliana]
Bra012309	477	51.505	1252.87	4.60438	up	1.04e-235	5.67e-234	gi|297845230|ref|XP_002890496.1||3.01488e-56|hypothetical protein ARALYDRAFT_472449 [Arabidopsis lyrata subsp. lyrata]
Bra015986	525	52.4881	2898.36	5.7871	up	0	0	gi|297842101|ref|XP_002888932.1||6.14027e-70|predicted protein [Arabidopsis lyrata subsp. lyrata]
Bra004435	489	53.9573	893.666	4.04985	up	1.35e-67	1.52e-66	gi|312281613|dbj|BAJ33672.1||5.40501e-80|unnamed protein product [Thellungiella halophila]
Bra039099	363	54.5394	1787.6	5.03458	up	3.04e-249	1.82e-247	gi|297814934|ref|XP_002875350.1||1.51127e-60|ubiquitin family protein [Arabidopsis lyrata subsp. lyrata]
Bra010788	1518	55.0439	1806.09	5.03614	up	0	0	gi|297851452|ref|XP_002893607.1||0|ATINT2 (INOSITOL TRANSPORTER 2); carbohydrate transmembrane transporter/ sugar:hydrogen symporter[Arabidopsis lyrata subsp. lyrata]
Bra009626	1947	55.2879	1299.95	4.55535	up	5.38e-281	3.94e-279	gi|297806117|ref|XP_002870942.1||0|hypothetical protein ARALYDRAFT_486969 [Arabidopsis lyrata subsp. lyrata]
Bra015579	1281	55.9556	3294.44	5.87961	up	0	0	gi|75264091|sp|Q9LNW3.1|P2C03_ARATH|2.8965e-154|protein phosphatase 2C, putative / PP2C, putative[Arabidopsis thaliana]
Bra039980	678	56.0328	1290.15	4.52512	up	5.72e-278	4.07e-276	gi|158578615|gb|ABW74586.1||6.3868e-99|glutathione-S-transferase [Boechera divaricarpa]
Bra021794	1074	56.6729	1235.47	4.44626	up	3.65e-223	1.82e-221	gi|297826695|ref|XP_002881230.1||1.45869e-161|MAPKKK17; ATP binding / kinase/ protein kinase/ protein serine/threonine kinase [Arabidopsis lyrata subsp. lyrata]
Bra021558	1797	57.4314	2601.27	5.50123	up	8.04e-108	1.49e-106	gi|297834326|ref|XP_002885045.1||0|nine-cis-epoxycarotenoid dioxygenase3 [Arabidopsis lyrata subsp. lyrata]
Bra021861	1323	58.09	1148.22	4.30497	up	3.29e-167	1.05e-165	gi|15226133|ref|NP_180916.1||4.25668e-108|protein kinase family protein / peptidoglycan-binding LysM domain-containing protein [Arabidopsis thaliana]
Bra000315	837	58.4009	1311.06	4.4886	up	1.64e-105	2.95e-104	gi|15224321|ref|NP_181890.1||3.96521e-126|chitinase, putative [Arabidopsis thaliana]
Bra040360	729	58.4266	1141.61	4.28829	up	2.89e-170	9.48e-169	gi|15231383|ref|NP_187365.1||4.12325e-110|unknown protein [Arabidopsis thaliana]
Bra038608	585	58.7254	1272.6	4.43765	up	3.58e-270	2.42e-268	gi|15242653|ref|NP_201118.1||1.06241e-66|octicosapeptide/Phox/Bem1p (PB1) domain-containing protein [Arabidopsis thaliana]
Bra011722	774	58.7679	1581.29	4.74993	up	1.22e-133	2.91e-132	gi|297802252|ref|XP_002869010.1||1.90977e-124|hypothetical protein ARALYDRAFT_912657 [Arabidopsis lyrata subsp. lyrata]
Bra011215	699	59.1792	3063.39	5.69389	up	0	0	gi|18405411|ref|NP_564693.1||3.51148e-31|zinc finger (C3HC4-type RING finger) family protein [Arabidopsis thaliana]
Bra010740	3498	59.4282	1021.58	4.10351	up	1.3e-164	4.06e-163	gi|4467142|emb|CAB37511.1||0|Phospholipase like protein [Arabidopsis thaliana]
Bra003780	585	59.4812	3384.65	5.83043	up	3.81e-165	1.2e-163	gi|297839369|ref|XP_002887566.1||3.20627e-55|hypothetical protein ARALYDRAFT_476631 [Arabidopsis lyrata subsp. lyrata]
Bra010880	519	59.7556	4117.83	6.10667	up	0	0	gi|114205634|gb|ABI54330.1||2.25803e-69|putative ethylene-responsive element binding factor [Brassica rapa subsp. pekinensis]
Bra039749	516	60.1616	1581.33	4.71616	up	2.83e-144	7.48e-143	gi|33589792|gb|AAQ22662.1||5.81612e-86|unknown protein [Arabidopsis thaliana]
Bra029107	396	60.1756	1151.19	4.2578	up	6.18e-104	1.09e-102	gi|119720816|gb|ABL97978.1||3.73264e-27|metal ion binding [Brassica rapa]
Bra036416	804	60.5017	1252.64	4.37185	up	1.33e-263	8.59e-262	gi|297828884|ref|XP_002882324.1||3.71355e-142|esterase/lipase/thioesterase family protein [Arabidopsis lyrata subsp. lyrata]
Bra035148	903	60.5124	2422.69	5.32323	up	0	0	gi|206574979|gb|ACI14400.1||4.74353e-152|WRKY40-1 transcription factor [Brassica napus]
Bra032665	480	60.8601	1646.27	4.75756	up	2.71e-212	1.25e-210	gi|297810185|ref|XP_002872976.1||2.09913e-25|hypothetical protein ARALYDRAFT_912253 [Arabidopsis lyrata subsp. lyrata]
Bra011462	765	62.2754	1319.67	4.40538	up	1.16e-208	5.19e-207	gi|297802630|ref|XP_002869199.1||1.23098e-67|unknown protein [Arabidopsis lyrata subsp. lyrata]
Bra034608	1452	62.9209	4000.71	5.99057	up	0	0	gi|297798502|ref|XP_002867135.1||0|predicted protein [Arabidopsis lyrata subsp. lyrata]
Bra015989	1224	63.3175	1520.98	4.58625	up	4.35842524657376e-312	3.80464886230323e-310	gi|18410366|ref|NP_565066.1||0|hydrolase, alpha/beta fold family protein [Arabidopsis thaliana]
Bra013732	951	63.3382	4802.05	6.24443	up	0	0	gi|229558116|gb|ACQ76808.1||1.15068e-151|WRKY transcription factor 53 [Brassica napus]
Bra009543	531	64.2653	1825.74	4.8283	up	0	0	gi|297806269|ref|XP_002871018.1||1.12142e-58|hypothetical protein ARALYDRAFT_908188 [Arabidopsis lyrata subsp. lyrata]
Bra029481	957	64.2832	9857.49	7.26063	up	0	0	gi|15233357|ref|NP_192311.1||2.19732e-142|FIB (FIBRILLIN); structural molecule [Arabidopsis thaliana]
Bra004540	858	65.259	1592.41	4.60889	up	6.37919653817147e-311	5.55504801720085e-309	gi|297828357|ref|XP_002882061.1||2.0641e-109|hypothetical protein ARALYDRAFT_483794 [Arabidopsis lyrata subsp. lyrata]
Bra027363	687	65.4638	3038.6	5.53657	up	4.62e-190	1.81e-188	gi|297834276|ref|XP_002885020.1||9.85208e-79|DNAJ heat shock N-terminal domain-containing protein [Arabidopsis lyrata subsp. lyrata]
Bra000875	642	65.6611	3179.69	5.59771	up	0	0	gi|31790105|gb|AAP58396.1||1.23536e-117|glutathione S-transferase 6 [Brassica juncea]
Bra035641	1134	66.0473	1116.93	4.0799	up	1.06e-227	5.51e-226	gi|14326479|gb|AAK60285.1|AF385692_1|5.2937e-141|unknown protein [Arabidopsis thaliana]
Bra030057	771	70.2732	1239.23	4.14033	up	1.7e-247	1.01e-245	gi|312282783|dbj|BAJ34257.1||1.57644e-70|unnamed protein product [Thellungiella halophila]
Bra030156	1083	70.6207	2459.5	5.12213	up	5.59e-208	2.48e-206	gi|297845888|ref|XP_002890825.1||6.60069e-178|GDSL-motif lipase/hydrolase family protein [Arabidopsis lyrata subsp. lyrata]
Bra031201	675	70.666	1466.64	4.37535	up	2.91e-291	2.27e-289	gi|15226578|ref|NP_179751.1||2.50586e-71|unknown protein [Arabidopsis thaliana]
Bra025553	681	70.9652	1627.81	4.51967	up	6.69e-96	1.09e-94	gi|21536928|gb|AAM61260.1||7.91559e-81|unknown [Arabidopsis thaliana]
Bra002718	645	73.1351	2965.66	5.34165	up	9.6e-218	4.63e-216	gi|312283429|dbj|BAJ34580.1||1.22761e-125|unnamed protein product [Thellungiella halophila]
Bra028910	675	73.692	1388.25	4.23561	up	3.76e-272	2.59e-270	gi|297810225|ref|XP_002872996.1||1.15327e-100|hypothetical protein ARALYDRAFT_486891 [Arabidopsis lyrata subsp. lyrata]
Bra012780	1746	75.7225	1354.66	4.16106	up	1.23e-108	2.3e-107	gi|297800626|ref|XP_002868197.1||6.82697e-168|indole-3-acetate beta-D-glucosyltransferase [Arabidopsis lyrata subsp. lyrata]
Bra025730	699	77.9581	1986.59	4.67145	up	1.83e-108	3.41e-107	gi|297844894|ref|XP_002890328.1||2.47597e-85|hypothetical protein ARALYDRAFT_472154 [Arabidopsis lyrata subsp. lyrata]
Bra016169	507	77.9959	7644.73	6.61492	up	0	0	gi|240254348|ref|NP_177256.4||1.01073e-71|heat shock protein binding [Arabidopsis thaliana]
Bra005610	1695	78.4652	9836.65	6.96997	up	0	0	gi|312282813|dbj|BAJ34272.1||0|unnamed protein product [Thellungiella halophila]
Bra015576	1050	79.1951	5203.73	6.03799	up	0	0	gi|8778550|gb|AAF79558.1|AC022464_16|6.98383e-47|transformer serine/arginine-rich ribonucleoprotein, putative [Arabidopsis thaliana]
Bra006942	921	79.3585	3083.83	5.2802	up	0	0	gi|297819992|ref|XP_002877879.1||1.58047e-142|carbonic anhydrase family protein [Arabidopsis lyrata subsp. lyrata]
Bra026353	903	81.9832	1939.76	4.56441	up	1.48e-95	2.4e-94	gi|31322582|gb|AAP35056.1||6.60371e-162|NAC-domain protein 485 [Brassica napus]
Bra002719	852	82.7631	7181.91	6.43924	up	7.22e-166	2.29e-164	gi|312283429|dbj|BAJ34580.1||1.03285e-153|unnamed protein product [Thellungiella halophila]
Bra011584	1575	83.6761	1423.75	4.08874	up	4.86e-266	3.22e-264	gi|4336754|gb|AAD17934.1||0|catalase [Brassica juncea]
Bra022407	1362	84.8813	2776.7	5.03178	up	0	0	gi|297834844|ref|XP_002885304.1||0|CYP707A4; (+)-abscisic acid 8'-hydroxylase/ oxygen binding [Arabidopsis lyrata subsp. lyrata]
Bra002450	795	85.2476	1710.8	4.32687	up	2.11307795744066e-315	1.88148461332493e-313	gi|297797021|ref|XP_002866395.1||4.8639e-62|hypothetical protein ARALYDRAFT_496228 [Arabidopsis lyrata subsp. lyrata]
Bra007669	1125	85.9307	3663.75	5.414	up	0	0	gi|21554078|gb|AAM63159.1||3.60611e-158|protein phosphatase-2C [Arabidopsis thaliana]
Bra040837	873	87.2942	7201.22	6.36621	up	0	0	gi|15234308|ref|NP_194518.1||3.07746e-100|nuclear movement family protein [Arabidopsis thaliana]
Bra004905	804	87.5703	7712.5	6.46061	up	0	0	gi|227204447|dbj|BAH57075.1||1.34241e-83|unknown [Arabidopsis thaliana]
Bra016043	1218	88.3075	4491.97	5.66867	up	0	0	gi|297839127|ref|XP_002887445.1||0|hypothetical protein ARALYDRAFT_476401 [Arabidopsis lyrata subsp. lyrata]
Bra017350	762	88.3822	2487.27	4.81467	up	0	0	gi|264913441|gb|ACY74379.1||4.2464e-145|allene oxidase cyclase [Brassica napus]
Bra016740	1509	88.8856	1447.77	4.02574	up	3.18e-264	2.07e-262	gi|15222174|ref|NP_172767.1||0|CYP71B2 (CYTOCHROME P450 71B2); electron carrier/ heme binding / iron ion binding / monooxygenase/ oxygen binding [Arabidopsis thaliana]
Bra005216	696	89.4281	5239.39	5.87253	up	1.35e-143	3.55e-142	gi|5081423|gb|AAD39374.1|AF118383_1|8.33854e-126|plasma membrane intrinsic protein 2 [Brassica napus]
Bra007195	1278	89.5663	2675.17	4.90053	up	1.62e-187	6.22e-186	gi|7573479|emb|CAB87838.1||0|nematode resistance-like protein [Arabidopsis thaliana]
Bra003592	489	91.5079	1635.72	4.15989	up	1.32e-294	1.06e-292	gi|15220868|ref|NP_178207.1||6.19849e-68|J8; heat shock protein binding / unfolded protein binding [Arabidopsis thaliana]
Bra010049	909	92.091	7666.69	6.3794	up	2.73e-188	1.05e-186	gi|30697614|ref|NP_201008.2||9.17205e-103|AT-HSFB2A; DNA binding / transcription factor [Arabidopsis thaliana]
Bra022436	804	93.1636	2916.68	4.96842	up	0	0	gi|114431556|gb|ABI74621.1||6.26473e-65|C2H2 zinc finger protein 1 [Thellungiella halophila]
Bra021539	672	94.5427	6662.22	6.13889	up	0	0	gi|297834276|ref|XP_002885020.1||3.34764e-76|DNAJ heat shock N-terminal domain-containing protein [Arabidopsis lyrata subsp. lyrata]
Bra037177	435	94.9663	1524.92	4.00518	up	4.75e-271	3.26e-269	gi|297794373|ref|XP_002865071.1||6.08078e-09|hypothetical protein ARALYDRAFT_496967 [Arabidopsis lyrata subsp. lyrata]
Bra009370	837	95.5884	1823.84	4.254	up	1.17e-70	1.38e-69	gi|31322568|gb|AAP35049.1||1.94974e-157|NAC-domain protein 3 [Brassica napus]
Bra017465	447	96.2706	2448.79	4.66883	up	0	0	gi|18379162|ref|NP_565253.1||5.13949e-46|RHA2B (RING-H2 FINGER PROTEIN 2B); protein binding / ubiquitin-protein ligase/ zinc ion binding [Arabidopsis thaliana]
Bra000910	417	97.0092	1665.28	4.1015	up	6.95e-293	5.49e-291	gi|297814137|ref|XP_002874952.1||4.60329e-17|hypothetical protein ARALYDRAFT_490386 [Arabidopsis lyrata subsp. lyrata]
Bra026474	780	97.0446	4766.08	5.61801	up	2.33e-72	2.82e-71	gi|297808401|ref|XP_002872084.1||6.53939e-72|hypothetical protein ARALYDRAFT_910412 [Arabidopsis lyrata subsp. lyrata]
Bra011282	969	97.4255	1787.01	4.19711	up	6.55e-281	4.79e-279	gi|206574942|gb|ACI14384.1||3.43449e-167|WRKY11-1 transcription factor [Brassica napus]
Bra034960	1581	99.464	1594.54	4.00282	up	4.64e-278	3.3e-276	gi|297818778|ref|XP_002877272.1||0|pectinesterase family protein [Arabidopsis lyrata subsp. lyrata]
Bra023103	858	99.6902	3355.31	5.07285	up	0	0	gi|7209562|dbj|BAA92261.1||2.26106e-140|Plasma membrane aquaporin 2c [Raphanus sativus]
Bra029174	594	99.7626	13351.4	7.06428	up	0	0	gi|297792451|ref|XP_002864110.1||5.28627e-69|hypothetical protein ARALYDRAFT_495215 [Arabidopsis lyrata subsp. lyrata]
Bra015038	822	99.988	2807.32	4.81129	up	2.12e-202	9.03e-201	gi|15230110|ref|NP_189085.1||3.58629e-132|hydrolase, alpha/beta fold family protein [Arabidopsis thaliana]
Bra032309	2115	100.386	1694.8	4.07748	up	2.05e-232	1.1e-230	gi|312283441|dbj|BAJ34586.1||0|unnamed protein product [Thellungiella halophila]
Bra017800	816	102.475	4026.24	5.29609	up	0	0	gi|157849714|gb|ABV89640.1||3.46044e-95|heat shock factor 4 [Brassica rapa]
Bra000064	1422	102.562	3696.91	5.17175	up	4.51e-293	3.57e-291	gi|206574971|gb|ACI14397.1||0|WRKY33-1 transcription factor [Brassica napus]
Bra013165	627	103.153	10045.1	6.60556	up	0	0	gi|297831724|ref|XP_002883744.1||3.98496e-41|hypothetical protein ARALYDRAFT_319360 [Arabidopsis lyrata subsp. lyrata]
Bra015727	546	105.035	4541.53	5.43423	up	0	0	gi|21592586|gb|AAM64535.1||4.79619e-76|putative calmodulin [Arabidopsis thaliana]
Bra018294	792	108.191	2385.8	4.46283	up	0	0	gi|312283355|dbj|BAJ34543.1||1.16794e-124|unnamed protein product [Thellungiella halophila]
Bra000703	594	108.192	6921	5.99932	up	9.25e-216	4.38e-214	gi|297809237|ref|XP_002872502.1||2.06435e-89|ATHSP22.0 [Arabidopsis lyrata subsp. lyrata]
Bra006441	789	108.235	2428.19	4.48764	up	2.02e-216	9.68e-215	gi|15238744|ref|NP_197314.1||7.57066e-100|unknown protein [Arabidopsis thaliana]
Bra013111	642	110.03	1783.87	4.01904	up	2.88e-210	1.3e-208	gi|4585909|gb|AAD25570.1||3.85808e-103|expressed protein [Arabidopsis thaliana]
Bra029201	798	111.555	3632.88	5.02529	up	6.35e-175	2.16e-173	gi|31322570|gb|AAP35050.1||3.09432e-149|NAC-domain protein 5-1 [Brassica napus]
Bra040169	642	113.697	3553.19	4.96585	up	0	0	gi|297804422|ref|XP_002870095.1||2.1072e-117|hypothetical protein ARALYDRAFT_914947 [Arabidopsis lyrata subsp. lyrata]
Bra036846	1617	114.203	1839.03	4.00927	up	1.43e-301	1.18e-299	gi|21592769|gb|AAM64718.1||0|BCS1 protein-like protein [Arabidopsis thaliana]
Bra025325	1092	117.177	3788.45	5.01485	up	4.5e-150	1.26e-148	gi|297818430|ref|XP_002877098.1||6.91674e-175|hypothetical protein ARALYDRAFT_905093 [Arabidopsis lyrata subsp. lyrata]
Bra023741	1629	117.216	23079.6	7.6213	up	0	0	gi|225433138|ref|XP_002285201.1||0|PREDICTED: hypothetical protein [Vitis vinifera]
Bra000310	849	117.496	3318.62	4.8199	up	1.18e-197	4.89e-196	gi|297828065|ref|XP_002881915.1||3.2134e-131|hypothetical protein ARALYDRAFT_346169 [Arabidopsis lyrata subsp. lyrata]
Bra007334	1626	117.831	7777.72	6.04456	up	0	0	gi|94958384|gb|ABF47341.1||0|calcium-dependent protein kinase [Isatis tinctoria]
Bra022794	1284	118.857	5682.41	5.5792	up	0	0	gi|297826443|ref|XP_002881104.1||2.53405e-166|hypothetical protein ARALYDRAFT_481948 [Arabidopsis lyrata subsp. lyrata]
Bra025406	1311	119.282	2329.57	4.28761	up	0	0	gi|297815326|ref|XP_002875546.1||0|hypothetical protein ARALYDRAFT_484733 [Arabidopsis lyrata subsp. lyrata]
Bra025713	765	121.264	2454.83	4.3394	up	6.94e-215	3.27e-213	gi|18394706|ref|NP_564075.1||1.14683e-81|JAZ1 (JASMONATE-ZIM-DOMAIN PROTEIN 1); protein binding [Arabidopsis thaliana]
Bra024902	456	123.175	2273.58	4.20618	up	0	0	gi|18379162|ref|NP_565253.1||6.98537e-49|RHA2B (RING-H2 FINGER PROTEIN 2B); protein binding / ubiquitin-protein ligase/ zinc ion binding [Arabidopsis thaliana]
Bra027336	1794	123.2	3764.02	4.9332	up	3.87e-65	4.21e-64	gi|297834326|ref|XP_002885045.1||0|nine-cis-epoxycarotenoid dioxygenase3 [Arabidopsis lyrata subsp. lyrata]
Bra038360	1107	125.849	2827.87	4.48995	up	0	0	gi|297838631|ref|XP_002887197.1||5.54552e-87|hypothetical protein ARALYDRAFT_475994 [Arabidopsis lyrata subsp. lyrata]
Bra037999	873	126.734	2246.66	4.1479	up	0	0	gi|18405411|ref|NP_564693.1||4.05675e-68|zinc finger (C3HC4-type RING finger) family protein [Arabidopsis thaliana]
Bra004144	573	127.283	3792.65	4.89709	up	2.94e-170	9.63e-169	gi|33589792|gb|AAQ22662.1||3.55659e-96|unknown protein [Arabidopsis thaliana]
Bra006745	744	129.113	2539.34	4.29775	up	0	0	gi|21618121|gb|AAM67171.1||9.55307e-110|RNA-binding protein-like protein [Arabidopsis thaliana]
Bra026124	4242	129.233	3380.32	4.70911	up	2.02e-225	1.03e-223	gi|297849980|ref|XP_002892871.1||0|ATPDR12/PDR12 (PLEIOTROPIC DRUG RESISTANCE 12); ATPase, coupled to transmembrane movement of substances [Arabidopsis lyrata subsp. lyrata]
Bra040968	1074	131.13	5114.26	5.28546	up	0	0	gi|297809449|ref|XP_002872608.1||2.52888e-105|hypothetical protein ARALYDRAFT_911518 [Arabidopsis lyrata subsp. lyrata]
Bra037283	840	132.491	4940.68	5.22075	up	0	0	gi|312283055|dbj|BAJ34393.1||4.39121e-141|unnamed protein product [Thellungiella halophila]
Bra019052	903	132.75	2526.41	4.25031	up	1.34e-119	2.8e-118	gi|18416983|ref|NP_567773.1||2.28022e-146|RD26 (RESPONSIVE TO DESICCATION 26); transcription activator/ transcription factor [Arabidopsis thaliana]
Bra011735	858	134.917	11222.4	6.37816	up	0	0	gi|157849714|gb|ABV89640.1||2.6958e-109|heat shock factor 4 [Brassica rapa]
Bra008309	783	135.757	2459.94	4.17953	up	6.95e-181	2.51e-179	gi|31322580|gb|AAP35055.1||1.06066e-154|NAC-domain protein 14 [Brassica napus]
Bra039743	1740	137.954	2772.74	4.32906	up	0	0	gi|29893231|gb|AAP03024.1||0|acyl-activating enzyme 11 [Arabidopsis thaliana]
Bra014417	687	139.881	3294.94	4.55797	up	4.83e-271	3.3e-269	gi|15228625|ref|NP_191748.1||2.3287e-104|ATHB-12 (ARABIDOPSIS THALIANA HOMEOBOX 12); transcription activator/ transcription factor [Arabidopsis thaliana]
Bra002840	234	140.503	2395.09	4.0914	up	0	0	gi|225446345|ref|XP_002272406.1||3.89278e-24|PREDICTED: hypothetical protein [Vitis vinifera]
Bra015048	555	141.113	17047	6.91652	up	0	0	gi|15230125|ref|NP_189093.1||1.84316e-70|MBF1C (MULTIPROTEIN BRIDGING FACTOR 1C); DNA binding / transcription coactivator/ transcription factor [Arabidopsis thaliana]
Bra020179	813	141.536	2451.64	4.11451	up	0	0	gi|297812341|ref|XP_002874054.1||1.05877e-128|hypothetical protein ARALYDRAFT_489075 [Arabidopsis lyrata subsp. lyrata]
Bra024929	540	141.739	3439.93	4.60107	up	0	0	gi|89257469|gb|ABD64960.1||2.16239e-73|zinc finger, C3HC4 type (RING finger) containing protein [Brassica oleracea]
Bra006620	1356	143.282	4954.99	5.11195	up	0	0	gi|15983779|gb|AAL10486.1||1.40066e-146|unknown protein [Arabidopsis thaliana]
Bra031798	966	143.611	2856.96	4.31424	up	4e-133	9.5e-132	gi|559407|emb|CAA57285.1||7.86035e-172|ACC oxidase [Brassica oleracea]
Bra013739	525	145.104	3319.66	4.51587	up	0	0	gi|297799604|ref|XP_002867686.1||4.8992e-43|hypothetical protein ARALYDRAFT_492479 [Arabidopsis lyrata subsp. lyrata]
Bra000749	951	145.327	4802.06	5.04628	up	0	0	gi|15234264|ref|NP_192903.1||1.20745e-100|AT-HSFB2B; transcription factor/ transcription repressor [Arabidopsis thaliana]
Bra010993	675	148.397	3738	4.65473	up	5.84e-121	1.23e-119	gi|116830915|gb|ABK28414.1||8.57268e-88|unknown [Arabidopsis thaliana]
Bra034610	1473	151.691	6734.6	5.47239	up	0	0	gi|297798498|ref|XP_002867133.1||0|UDP-glucosyl transferase 73B1 [Arabidopsis lyrata subsp. lyrata]
Bra021883	624	154.808	2762.43	4.15738	up	0	0	gi|508373|gb|AAA70397.1||9.16777e-123|unnamed protein product [Brassica napus]
Bra001635	1218	159.243	7671.11	5.59013	up	0	0	gi|15228227|ref|NP_188272.1||2.56444e-96|C2 domain-containing protein [Arabidopsis thaliana]
Bra029416	945	160.222	2613.07	4.0276	up	1.55e-159	4.69e-158	gi|297812651|ref|XP_002874209.1||1.42493e-69|hypothetical protein ARALYDRAFT_489321 [Arabidopsis lyrata subsp. lyrata]
Bra026515	3609	160.239	2911.61	4.18352	up	1.56e-109	2.96e-108	gi|15230859|ref|NP_189189.1||0|haloacid dehalogenase-like hydrolase family protein [Arabidopsis thaliana]
Bra001457	1767	160.657	73396.5	8.83558	up	0	0	gi|108864705|gb|ABG22608.1||0|Heat shock cognate 70 kDa protein, putative, expressed [Oryza sativa Japonica Group]
Bra002400	846	162.032	3496.38	4.43151	up	7.04e-57	6.68e-56	gi|297812341|ref|XP_002874054.1||4.61167e-130|hypothetical protein ARALYDRAFT_489075 [Arabidopsis lyrata subsp. lyrata]
Bra015922	2736	162.407	66882.9	8.68588	up	0	0	gi|297842179|ref|XP_002888971.1||0|ATHSP101,HSP101, HOT1; ATHSP101 (ARABIDOPSIS THALIANA HEAT SHOCK PROTEIN 101); ATP binding / ATPase/ nucleoside-triphosphatase/ nucleotide binding / protein binding [Arabidopsis lyrata subsp. lyrata] [Arabidopsis lyrata subsp. lyrata]
Bra024209	888	163.255	4596.5	4.81534	up	0	0	gi|297802772|ref|XP_002869270.1||6.05115e-136|hypothetical protein ARALYDRAFT_913200 [Arabidopsis lyrata subsp. lyrata]
Bra002914	309	171.784	3295.74	4.26194	up	0	0	gi|297793017|ref|XP_002864393.1||7.7799e-25|protease inhibitor/seed storage/lipid transfer protein family protein [Arabidopsis lyrata subsp. lyrata]
Bra003969	723	174.864	3618.59	4.37112	up	0	0	gi|15222521|ref|NP_177158.1||4.67453e-82|DNA-binding family protein [Arabidopsis thaliana]
Bra029811	459	176.865	27121.1	7.26063	up	0	0	gi|15081660|gb|AAK82485.1||1.44083e-70|unknown protein [Arabidopsis thaliana]
Bra021157	915	177.498	16277.4	6.51892	up	0	0	gi|297834480|ref|XP_002885122.1||1.23594e-147|hypothetical protein ARALYDRAFT_479060 [Arabidopsis lyrata subsp. lyrata]
Bra013034	846	177.703	3328.64	4.22739	up	0	0	gi|312283055|dbj|BAJ34393.1||1.05824e-142|unnamed protein product [Thellungiella halophila]
Bra037109	1005	177.997	6055.2	5.08825	up	2.35e-122	5.02e-121	gi|18405411|ref|NP_564693.1||3.57549e-82|zinc finger (C3HC4-type RING finger) family protein [Arabidopsis thaliana]
Bra001377	408	182.877	11894.4	6.02326	up	0	0	gi|21537017|gb|AAM61358.1||1.26388e-27|unknown [Arabidopsis thaliana]
Bra024662	873	185.937	3127.83	4.07227	up	6.16e-131	1.43e-129	gi|62321391|dbj|BAD94732.1||2.58716e-123|hypothetical protein [Arabidopsis thaliana]
Bra029551	246	187.428	3475.72	4.2129	up	1.75e-299	1.44e-297	gi|5732082|gb|AAD48981.1|AF162444_13|1.84351e-26|unknown protein [Arabidopsis thaliana]
Bra039982	675	187.642	3368.76	4.16616	up	2.24e-207	9.89e-206	gi|297826335|ref|XP_002881050.1||5.34474e-106|glutathione-s-transferase 3 [Arabidopsis lyrata subsp. lyrata]
Bra037811	438	191.647	3224.21	4.07242	up	5.2e-64	5.54e-63	gi|24417452|gb|AAN60336.1||2.98536e-32|unknown [Arabidopsis thaliana]
Bra016937	807	193.357	3192.92	4.04554	up	1.37e-184	5.12e-183	gi|15227331|ref|NP_181669.1||3.28266e-130|embryo-abundant protein-related [Arabidopsis thaliana]
Bra015699	1065	195.379	5747.59	4.87861	up	0	0	gi|312282179|dbj|BAJ33955.1||0|unnamed protein product [Thellungiella halophila]
Bra019672	600	196.583	18325.8	6.54259	up	4.87e-113	9.54e-112	gi|15223679|ref|NP_172872.1||1.29754e-46|zinc finger (C3HC4-type RING finger) family protein [Arabidopsis thaliana]
Bra026849	573	200.304	8581.72	5.421	up	0	0	gi|297849826|ref|XP_002892794.1||1.51872e-38|zinc finger family protein [Arabidopsis lyrata subsp. lyrata]
Bra010922	702	205.711	4819.8	4.55029	up	0	0	gi|297851214|ref|XP_002893488.1||1.01633e-78|hypothetical protein ARALYDRAFT_472978 [Arabidopsis lyrata subsp. lyrata]
Bra016644	1953	214.165	83003.4	8.5983	up	0	0	gi|312283463|dbj|BAJ34597.1||0|unnamed protein product [Thellungiella halophila]
Bra003807	2649	214.794	50769.6	7.88487	up	0	0	gi|297842179|ref|XP_002888971.1||0|ATHSP101, HSP101, HOT1; ATHSP101 (ARABIDOPSIS THALIANA HEAT SHOCK PROTEIN 101); ATP binding / ATPase/ nucleoside-triphosphatase/ nucleotide binding / protein binding [Arabidopsis lyrata subsp. lyrata]
Bra039557	1446	225.392	3796.45	4.07414	up	6.11e-211	2.78e-209	gi|15233761|ref|NP_193263.1||0|UGT71B5 (UDP-GLUCOSYL TRANSFERASE 71B5); UDP-glycosyltransferase/ quercetin 3-O-glucosyltransferase/ transferase, transferring glycosyl groups [Arabidopsis thaliana]
Bra020433	783	225.868	4422.98	4.29146	up	1.59e-228	8.32e-227	gi|312283429|dbj|BAJ34580.1||7.14757e-135|unnamed protein product [Thellungiella halophila]
Bra038451	807	228.348	5599.15	4.6159	up	0	0	gi|240255932|ref|NP_974559.5||3.99639e-27|metal ion binding [Arabidopsis thaliana]
Bra037555	1590	232.971	3964.05	4.08875	up	0	0	gi|297834798|ref|XP_002885281.1||0|ATPLT5 (POLYOL TRANSPORTER 5)[Arabidopsis lyrata subsp. lyrata]
Bra031351	1083	246.378	16351	6.05236	up	0	0	gi|291245408|gb|ADD84881.1||7.81526e-171|mitochondrial AOX1A [Citrullus lanatus]
Bra020322	339	248.757	11018.3	5.46901	up	3e-134	7.19e-133	gi|104717431|gb|ABF74563.1||8.26159e-51|lipid transfer protein [Brassica napus]
Bra015329	1617	251.252	4783.97	4.251	up	0	0	gi|30678917|ref|NP_171951.2||0|integral membrane transporter family protein [Arabidopsis thaliana]
Bra029736	1776	256.355	9730.02	5.24623	up	0	0	gi|297829424|ref|XP_002882594.1||6.08388e-180|DNAJ heat shock N-terminal domain-containing protein [Arabidopsis lyrata subsp. lyrata]
Bra038778	3129	258.747	11185.9	5.434	up	0	0	gi|297804020|ref|XP_002869894.1||0|hypothetical protein ARALYDRAFT_329472 [Arabidopsis lyrata subsp. lyrata]
Bra026465	1554	263.03	8116.13	4.94749	up	0	0	gi|6685411|sp|O65727.1|ERG11_BRANA|0|RecName: Full=Squalene monooxygenase 1,1; AltName: Full=Squalene epoxidase 1,1; Short=SE 1,1
Bra035236	1467	266.705	7040.74	4.72241	up	5.9e-134	1.41e-132	gi|562280|emb|CAA57724.1||0|1-aminocyclopropane-1-carboxylate synthase [Brassica oleracea]
Bra031065	822	295.201	6182.29	4.38837	up	0	0	gi|18394706|ref|NP_564075.1||5.77896e-98|JAZ1 (JASMONATE-ZIM-DOMAIN PROTEIN 1); protein binding [Arabidopsis thaliana]
Bra007816	2925	302.644	24196.8	6.32105	up	0	0	gi|312282615|dbj|BAJ34173.1||0|unnamed protein product [Thellungiella halophila]
Bra019295	1032	315.237	9250.71	4.87506	up	0	0	gi|186701242|gb|ACC91268.1||2.20388e-167|phosphatase-related protein [Capsella rubella]
Bra037240	486	316.807	5103.01	4.00967	up	1.23e-256	7.75e-255	gi|15227957|ref|NP_179396.1||3.37343e-26|HIS1-3 (HISTONE H1-3); DNA binding / nucleosomal DNA binding [Arabidopsis thaliana]
Bra029761	1104	321.657	17240.6	5.74415	up	0	0	gi|297829464|ref|XP_002882614.1||0|armadillo/beta-catenin repeat family protein [Arabidopsis lyrata subsp. lyrata]
Bra038958	1311	324.567	13248.2	5.35113	up	0	0	gi|9758720|dbj|BAB09106.1||0|zinc finger protein-like [Arabidopsis thaliana]
Bra004389	933	335.328	6668.69	4.31376	up	0	0	gi|18409299|ref|NP_564969.1||1.25056e-102|UbiE/COQ5 methyltransferase family protein [Arabidopsis thaliana]
Bra018477	1662	356.128	45921.3	7.01062	up	0	0	gi|5281051|emb|CAB45987.1||0|stress-induced protein sti1-like protein [Arabidopsis thaliana]
Bra003843	1149	357.951	10465.6	4.86975	up	0	0	gi|297839211|ref|XP_002887487.1||0|hydrolase, alpha/beta fold family protein [Arabidopsis lyrata subsp. lyrata]
Bra009112	993	376.986	16847.9	5.48191	up	0	0	gi|45356797|gb|AAS58438.1||3.39811e-77|DREB2A DNA binding / transcription activator/ transcription factor"[Eutrema salsugineum]
Bra026084	1944	408.19	69423.3	7.41004	up	0	0	gi|312283463|dbj|BAJ34597.1||0|unnamed protein product [Thellungiella halophila]
Bra018383	471	420.928	41971.1	6.63968	up	0	0	gi|297826345|ref|XP_002881055.1||3.5237e-62|17.6 kDa class I small heat shock protein [Arabidopsis lyrata subsp. lyrata]
Bra020229	837	456.152	8214.44	4.17057	up	0	0	gi|22327990|ref|NP_200888.2||4.62174e-58|heavy-metal-associated domain-containing protein [Arabidopsis thaliana]
Bra034674	1470	510.526	12544.3	4.61891	up	0	0	gi|4336756|gb|AAD17935.1||0|catalase [Brassica juncea]
Bra018543	642	546.194	9683.74	4.14808	up	0	0	gi|31790095|gb|AAP58392.1||1.31987e-119|glutathione S-transferase 2 [Brassica juncea]
Bra028628	2043	565.356	24199.8	5.41969	up	0	0	gi|312283065|dbj|BAJ34398.1||0|unnamed protein product [Thellungiella halophila]
Bra028523	1002	636.951	17771.9	4.80227	up	3.07e-280	2.23e-278	gi|297805420|ref|XP_002870594.1||2.69964e-114|hypothetical protein ARALYDRAFT_493778 [Arabidopsis lyrata subsp. lyrata]
Bra032356	666	751.245	14114.8	4.23178	up	1.87e-163	5.8e-162	gi|297851432|ref|XP_002893597.1||2.04812e-94|SGS domain-containing protein [Arabidopsis lyrata subsp. lyrata]
Bra035599	1692	771.339	13432.2	4.12219	up	0	0	gi|312282237|dbj|BAJ33984.1||0|unnamed protein product [Thellungiella halophila]
Bra024304	1299	840.081	28574.1	5.08804	up	2.71e-277	1.91e-275	gi|297794043|ref|XP_002864906.1||0|predicted protein [Arabidopsis lyrata subsp. lyrata]
Bra038734	1953	842.366	133271	7.3057	up	0	0	gi|15230534|ref|NP_187864.1||0|HSP70 (heat shock protein 70); ATP binding [Arabidopsis thaliana]
Bra005019	1428	865.699	28312.2	5.03142	up	0	0	gi|297827581|ref|XP_002881673.1||0|hypothetical protein ARALYDRAFT_482998 [Arabidopsis lyrata subsp. lyrata]
Bra027920	1572	951.9	71040.7	6.22169	up	3.01e-109	5.68e-108	unknown protein [Arabidopsis thaliana]
Bra001507	1773	1003.93	24414.2	4.60399	up	0	0	gi|9280299|dbj|BAB01754.1||0|GloEL protein; chaperonin, 60 kDa [Arabidopsis thaliana]
Bra008698	2922	1137.37	28406.7	4.64246	up	0	0	gi|297811681|ref|XP_002873724.1||0|APG6/CLPB-P/CLPB3(CASEIN LYTIC PROTEINASE B3) [Arabidopsis lyrata subsp. lyrata]
Bra004553	2016	1149.13	57655.4	5.64885	up	0	0	gi|297824689|ref|XP_002880227.1||7.48958e-105|BCL-2-associated athanogene 6 [Arabidopsis lyrata subsp. lyrata]
Bra000474	675	1240.24	23795.8	4.26202	up	0	0	gi|312283217|dbj|BAJ34474.1||6.29892e-115|unnamed protein product [Thellungiella halophila]
Bra023724	1194	1278.65	26215.1	4.35771	up	1.84e-58	1.79e-57	gi|24417450|gb|AAN60335.1||8.78511e-09|unknown [Arabidopsis thaliana]
Bra013786	2136	1317.77	23084.6	4.13076	up	0	0	gi|297803686|ref|XP_002869727.1||0|cpHsc70-1 (chloroplast heat shock protein 70-1) [Arabidopsis lyrata subsp. lyrata]
Bra035470	1791	1531.84	27506.8	4.16645	up	0	0	gi|108864705|gb|ABG22608.1||0|Heat shock cognate 70 kDa protein, putative, expressed [Oryza sativa Japonica Group]
Bra037477	1722	2022.26	40971.1	4.34057	up	0	0	gi|10177347|dbj|BAB10690.1||0|peptidylprolyl isomerase [Arabidopsis thaliana]
Bra035593	2019	3419.09	66013.8	4.27108	up	0	0	gi|312282237|dbj|BAJ33984.1||0|unnamed protein product [Thellungiella halophila]
Bra024677	1251	7.29623	0	-12.8329	down	0.000404132	0.000725372	gi|297845498|ref|XP_002890630.1||0|hypothetical protein ARALYDRAFT_335709 [Arabidopsis lyrata subsp. lyrata]
Bra030902	279	7.30526	0	-12.8347	down	0.000402627	0.000722744	gi|297847734|ref|XP_002891748.1||3.0578e-13|hypothetical protein ARALYDRAFT_892372 [Arabidopsis lyrata subsp. lyrata]
Bra025430	1485	7.31039	0	-12.8357	down	0.000401777	0.00072129	gi|15240941|ref|NP_198669.1||0|tryptophan synthase-related [Arabidopsis thaliana]
Bra022877	1179	7.62395	0	-12.8963	down	0.000275203	0.000501722	gi|15225089|ref|NP_180705.1||2.21765e-89|F-box family protein [Arabidopsis thaliana]
Bra021193	453	7.62847	0	-12.8972	down	0.000274689	0.000500861	gi|297830280|ref|XP_002883022.1||9.53729e-43|hypothetical protein ARALYDRAFT_479140 [Arabidopsis lyrata subsp. lyrata]
Bra002838	639	7.64128	0	-12.8996	down	0.000273235	0.000498389	gi|297796489|ref|XP_002866129.1||5.41579e-49|hypothetical protein ARALYDRAFT_495706 [Arabidopsis lyrata subsp. lyrata]
Bra015167	366	7.64519	0	-12.9003	down	0.000272794	0.000497637	zinc finger (C3HC4-type RING finger) family protein [Arabidopsis thaliana]
Bra009873	1242	7.6458	0	-12.9005	down	0.000272725	0.000497561	gi|297812809|ref|XP_002874288.1||0|hypothetical protein ARALYDRAFT_351609 [Arabidopsis lyrata subsp. lyrata]
Bra018321	1545	7.64775	0	-12.9008	down	0.000272505	0.00049721	gi|297822755|ref|XP_002879260.1||2.14718e-178|hypothetical protein ARALYDRAFT_320784 [Arabidopsis lyrata subsp. lyrata]
Bra002591	504	7.65483	0	-12.9022	down	0.000271709	0.000495809	gi|297796859|ref|XP_002866314.1||5.23928e-89|DNA-directed RNA polymerase II [Arabidopsis lyrata subsp. lyrata]
Bra037361	873	7.96388	0	-12.9593	down	0.000266173	0.00048613	gi|297814207|ref|XP_002874987.1||1.48622e-78|hypothetical protein ARALYDRAFT_327649 [Arabidopsis lyrata subsp. lyrata]
Bra016988	1359	7.97352	0	-12.961	down	0.000185735	0.00034409	gi|297823987|ref|XP_002879876.1||1.10805e-159|hypothetical protein ARALYDRAFT_903345 [Arabidopsis lyrata subsp. lyrata]
Bra039344	714	7.98963	0	-12.9639	down	0.000184499	0.000341889	gi|297834092|ref|XP_002884928.1||7.77907e-82|unknown [Arabidopsis lyrata subsp. lyrata]
Bra024997	528	7.99354	0	-12.9646	down	0.000184201	0.000341408	gi|32395573|gb|AAP37968.1||1.7706e-40|seed specific protein Bn15D12A [Brassica napus]
Bra029170	1584	7.99415	0	-12.9647	down	0.000184154	0.000341339	gi|15242109|ref|NP_199962.1||0|pectinesterase family protein [Arabidopsis thaliana]
Bra014188	1071	7.99475	0	-12.9648	down	0.000184108	0.000341271	gi|297807255|ref|XP_002871511.1||6.62664e-106|hypothetical protein ARALYDRAFT_350399 [Arabidopsis lyrata subsp. lyrata]
Bra026559	651	7.99475	0	-12.9648	down	0.000184108	0.000341271	gi|297814628|ref|XP_002875197.1||2.23694e-82|hypothetical protein ARALYDRAFT_322631 [Arabidopsis lyrata subsp. lyrata]
Bra040536	798	7.99792	0	-12.9654	down	0.000499236	0.000888817	gi|297829088|ref|XP_002882426.1||1.47793e-50|hypothetical protein ARALYDRAFT_896643 [Arabidopsis lyrata subsp. lyrata]
Bra020976	474	8.00318	0	-12.9664	down	0.000183468	0.000340208	gi|111038324|gb|ABH03544.1||6.88502e-13|putative ubiquitin-interacting factor 3c [Arabidopsis thaliana]
Bra009053	1071	8.00379	0	-12.9665	down	0.000183422	0.000340141	gi|72384483|gb|AAZ67599.1||9.69765e-174|unknown protein [Brassica rapa subsp. pekinensis]
Bra008262	864	8.00439	0	-12.9666	down	0.000183376	0.00034009	gi|297839523|ref|XP_002887643.1||5.58727e-54|hypothetical protein ARALYDRAFT_476807 [Arabidopsis lyrata subsp. lyrata]
Bra029754	1476	8.32639	0	-13.0235	down	0.000169371	0.000315152	gi|297833682|ref|XP_002884723.1||0|hypothetical protein ARALYDRAFT_317726 [Arabidopsis lyrata subsp. lyrata]
Bra010299	2820	8.33859	0	-13.0256	down	0.00012456	0.00023454	gi|312282517|dbj|BAJ34124.1||0|unnamed protein product [Thellungiella halophila]
Bra039928	1308	8.3398	0	-13.0258	down	0.000124497	0.000234459	gi|297815300|ref|XP_002875533.1||2.79704e-120|transferase family protein [Arabidopsis lyrata subsp. lyrata]
Bra001568	297	8.67143	0	-13.0821	down	8.47e-05	0.000161685	gi|240255348|ref|NP_188102.4||1.48706e-23|leucine-rich repeat family protein / protein kinase family protein [Arabidopsis thaliana]
Bra035038	975	9.021	0	-13.1391	down	5.72e-05	0.000110632	gi|297842621|ref|XP_002889192.1||6.30836e-145|gibberellin 2-oxidase [Arabidopsis lyrata subsp. lyrata]
Bra001479	429	9.02417	0	-13.1396	down	5.71e-05	0.000110493	unknown protein [Arabidopsis thaliana]
Bra039898	1152	9.03259	0	-13.1409	down	5.69e-05	0.000110131	gi|71153402|sp|O22925.1|VSR2_ARATH|4.56561e-156|vacuolar sorting receptor, putative [Arabidopsis thaliana]
Bra022469	1149	9.36605	0	-13.1932	down	3.87e-05	7.59e-05	gi|72384483|gb|AAZ67599.1||0|zinc finger (C2H2-type) family protein [Brassica rapa subsp. pekinensis]
Bra002602	921	9.05187	0	-13.144	down	5.64e-05	0.00010929	gi|224054576|ref|XP_002298329.1||7.88453e-09|predicted protein [Populus trichocarpa]
Bra023955	2466	9.39119	0	-13.1971	down	3.83e-05	7.51e-05	gi|297802800|ref|XP_002869284.1||0|lectin protein kinase family protein [Arabidopsis lyrata subsp. lyrata]
Bra011102	669	9.41243	0	-13.2004	down	3.79e-05	7.45e-05	gi|297801654|ref|XP_002868711.1||2.24002e-48|hypothetical protein ARALYDRAFT_916348 [Arabidopsis lyrata subsp. lyrata]
Bra039963	1911	9.73172	0	-13.2485	down	2.59e-05	5.16e-05	gi|297823021|ref|XP_002879393.1||1.77066e-15|predicted protein [Arabidopsis lyrata subsp. lyrata]
Bra005615	1644	9.75235	0	-13.2515	down	2.57e-05	5.12e-05	gi|15225157|ref|NP_180751.1||0|unknown protein [Arabidopsis thaliana]
Bra003812	876	10.0954	0	-13.3014	down	1.74e-05	3.51e-05	gi|297842173|ref|XP_002888968.1||1.53983e-91|hypothetical protein ARALYDRAFT_476559 [Arabidopsis lyrata subsp. lyrata]
Bra020769	927	10.4141	0	-13.3463	down	1.19e-05	2.43e-05	gi|297842095|ref|XP_002888929.1||1.56169e-105|MKK9 (MAP KINASE KINASE 9); MAP kinase kinase/ kinase/ protein kinase activator [Arabidopsis lyrata subsp. lyrata]
Bra031033	333	10.4316	0	-13.3487	down	1.18e-05	2.41e-05	gi|171921097|gb|ACB59196.1||5.2229e-45|TETRASPANIN family protein [Brassica oleracea]
Bra019782	1431	10.4316	0	-13.3487	down	1.18e-05	2.41e-05	gi|297844166|ref|XP_002889964.1||0|CYP87A2; electron carrier/ heme binding / iron ion binding / monooxygenase/ oxygen binding [Arabidopsis lyrata subsp. lyrata]
Bra016671	1449	10.4381	0	-13.3496	down	1.18e-05	2.41e-05	gi|5103814|gb|AAD39644.1|AC007591_9|0|MATE efflux family protein[Arabidopsis thaliana]
Bra003893	1650	10.7419	0	-13.391	down	2.95e-05	5.84e-05	gi|297839069|ref|XP_002887416.1||0|proton-dependent oligopeptide transport family protein [Arabidopsis lyrata subsp. lyrata]
Bra003361	1524	10.7522	0	-13.3923	down	8.08e-06	1.67e-05	gi|212641731|gb|ACJ36213.1||0|transparent testa 12 [Brassica rapa subsp. oleifera]
Bra038992	573	10.7863	0	-13.3969	down	7.97e-06	1.65e-05	gi|3776578|gb|AAC64895.1||3.69761e-77|ESTs gb|F13915 and gb|unknown [Arabidopsis thaliana]
Bra019434	627	10.823	0	-13.4018	down	0.000447233	0.000799109	gi|186510670|ref|NP_190037.2||1.6511e-87|unknown protein [Arabidopsis thaliana]
Bra028576	852	11.114	0	-13.4401	down	5.43e-06	1.14e-05	gi|154550669|gb|ABS83500.1||1.14522e-27|zinc metal ion binding protein [Oryza sativa Japonica Group]
Bra006801	1908	11.1146	0	-13.4402	down	5.43e-06	1.14e-05	gi|312281577|dbj|BAJ33654.1||0|unnamed protein product [Thellungiella halophila]
Bra001095	1479	11.1179	0	-13.4406	down	5.42e-06	1.14e-05	gi|91806377|gb|ABE65916.1||0|pyruvate kinase [Arabidopsis thaliana]
Bra004670	162	11.1236	0	-13.4413	down	5.41e-06	1.13e-05	gi|297827877|ref|XP_002881821.1||1.62776e-22|hypothetical protein ARALYDRAFT_483297 [Arabidopsis lyrata subsp. lyrata]
Bra037871	177	11.1366	0	-13.443	down	5.38e-06	1.13e-05	protease inhibitor/seed storage/lipid transfer protein (LTP) family protein [Arabidopsis thaliana]
Bra011191	480	11.4353	0	-13.4812	down	4.23e-06	8.92e-06	gi|297802988|ref|XP_002869378.1||7.44865e-31|predicted protein [Arabidopsis lyrata subsp. lyrata]
Bra018779	651	11.8035	0	-13.5269	down	2.49e-06	5.32e-06	gi|15222068|ref|NP_175346.1||1.43989e-105|zinc finger (C3HC4-type RING finger) family protein [Arabidopsis thaliana]
Bra010134	459	12.1737	0	-13.5715	down	1.67e-06	3.61e-06	gi|30688791|ref|NP_849475.1||5.57769e-06|unknown protein [Arabidopsis thaliana]
Bra026102	480	12.4924	0	-13.6088	down	1.14e-06	2.5e-06	gi|297850002|ref|XP_002892882.1||2.92909e-27|hypothetical protein ARALYDRAFT_471776 [Arabidopsis lyrata subsp. lyrata]
Bra022519	606	12.5213	0	-13.6121	down	1.13e-06	2.47e-06	gi|116830669|gb|ABK28292.1||2.93339e-22|unknown [Arabidopsis thaliana]
Bra014070	768	12.5407	0	-13.6143	down	1.12e-06	2.45e-06	gi|297824221|ref|XP_002879993.1||7.5405e-57|kinase family protein [Arabidopsis lyrata subsp. lyrata]
Bra037239	1299	12.8496	0	-13.6494	down	2.42e-06	5.18e-06	gi|240254469|ref|NP_179399.5||0|EDA2 (embryo sac development arrest 2); serine-type peptidase [Arabidopsis thaliana]
Bra026862	492	13.9423	0	-13.7672	down	6.71e-07	1.49e-06	gi|297849810|ref|XP_002892786.1||2.26879e-33|hypothetical protein ARALYDRAFT_312408 [Arabidopsis lyrata subsp. lyrata]
Bra025628	498	14.9485	0	-13.8677	down	7.33e-08	1.72e-07	unknown protein [Arabidopsis thaliana]
Bra021093	315	14.9717	0	-13.8699	down	7.26e-08	1.71e-07	gi|145332403|ref|NP_001078158.1||5.19523e-13|unknown protein [Arabidopsis thaliana]
Bra011418	186	15.2999	0	-13.9012	down	0.000281922	0.000513341	gi|297832614|ref|XP_002884189.1||1.59325e-14|hypothetical protein ARALYDRAFT_900363 [Arabidopsis lyrata subsp. lyrata]
Bra006923	729	15.3104	0	-13.9022	down	4.93e-08	1.17e-07	gi|225898707|dbj|BAH30484.1||1.3264e-108|hypothetical protein [Arabidopsis thaliana]
Bra025695	1743	15.6541	0	-13.9343	down	3.34e-08	8.02e-08	gi|297844846|ref|XP_002890304.1||0|proton-dependent oligopeptide transport family protein [Arabidopsis lyrata subsp. lyrata]
Bra012400	540	15.9549	0	-13.9617	down	1.45e-06	3.16e-06	gi|89274230|gb|ABD65634.1||2.76733e-28|hypothetical protein 23.t00051 [Brassica oleracea]
Bra022886	501	17.3704	0	-14.0843	down	4.8e-09	1.2e-08	gi|15225233|ref|NP_180795.1||5.00363e-31|ubiquitin family protein [Arabidopsis thaliana]
Bra003562	1185	17.7098	0	-14.1123	down	3.26e-09	8.26e-09	gi|15220119|ref|NP_178152.1||0|aminotransferase class I and II family protein [Arabidopsis thaliana]
Bra013622	345	17.7594	0	-14.1163	down	2.04e-07	4.67e-07	gi|297803874|ref|XP_002869821.1||1.31588e-32|hypothetical protein ARALYDRAFT_914364 [Arabidopsis lyrata subsp. lyrata]
Bra033162	507	18.0407	0	-14.139	down	2.85e-09	7.24e-09	DRIP1 (DREB2A-INTERACTING PROTEIN 1); protein binding / ubiquitin-protein ligase/ zinc ion binding [Arabidopsis thaliana]
Bra010645	810	18.067	0	-14.1411	down	3.53e-09	8.94e-09	gi|15236087|ref|NP_195704.1||1.13576e-130|AKN2 (APS-kinase 2); ATP binding / adenylylsulfate kinase/ kinase/ transferase, transferring phosphorus-containing groups [Arabidopsis thaliana]
Bra038976	237	18.3967	0	-14.1672	down	1.5e-09	3.88e-09	unknown
Bra029579	408	18.7502	0	-14.1946	down	1.01e-09	2.64e-09	gi|297833404|ref|XP_002884584.1||3.69442e-11|hypothetical protein ARALYDRAFT_896770 [Arabidopsis lyrata subsp. lyrata]
Bra038484	798	18.8184	0	-14.1999	down	1.46e-09	3.78e-09	gi|15235783|ref|NP_193388.1||3.36791e-87|heat shock protein-related [Arabidopsis thaliana]
Bra027855	450	19.8285	0	-14.2753	down	3.11e-10	8.28e-10	gi|116830975|gb|ABK28443.1||7.59407e-53|unknown [Arabidopsis thaliana]
Bra037617	468	20.4962	0	-14.3231	down	1.45e-10	3.91e-10	gi|297838503|ref|XP_002887133.1||2.86606e-08|hypothetical protein ARALYDRAFT_894509 [Arabidopsis lyrata subsp. lyrata]
Bra039361	972	20.8201	0	-14.3457	down	4.08e-08	9.74e-08	gi|15230674|ref|NP_187909.1||1.15465e-114|hAT dimerisation domain-containing protein [Arabidopsis thaliana]
Bra010069	1620	20.8813	0	-14.3499	down	3.81e-10	1.01e-09	gi|297793787|ref|XP_002864778.1||0|microtubule associated protein family protein [Arabidopsis lyrata subsp. lyrata]
Bra038856	231	21.1817	0	-14.3705	down	6.67e-11	1.83e-10	gi|34365623|gb|AAQ65123.1||2.14771e-14|unknown protein [Arabidopsis thaliana]
Bra007245	423	22.2312	0	-14.4403	down	2.07e-11	5.84e-11	gi|240255655|ref|NP_191201.4||1.07482e-58|unknown protein [Arabidopsis thaliana]
Bra009258	831	23.6463	0	-14.5293	down	4.35e-12	1.27e-11	gi|38196012|gb|AAR13692.1||2.57254e-100|Fe2+ dioxygenase-like protein [Brassica oleracea]
Bra026015	2244	24.7164	0	-14.5932	down	1.34e-12	4e-12	gi|297844624|ref|XP_002890193.1||3.64724e-140|F-box family protein [Arabidopsis lyrata subsp. lyrata]
Bra032181	651	26.4334	0	-14.6901	down	1.95e-13	6.03e-13	gi|15240081|ref|NP_196270.1||1.6861e-21|SWAP (Suppressor-of-White-APricot)/surp domain-containing protein [Arabidopsis thaliana]
Bra010833	444	26.434	0	-14.6901	down	1.95e-13	6.03e-13	gi|12323523|gb|AAG51735.1|AC068667_14|3.39725e-23|unknown protein; 25451-20507 [Arabidopsis thaliana]
Bra029451	543	27.1511	0	-14.7287	down	8.92e-14	2.8e-13	unknown protein [Arabidopsis thaliana]
Bra040259	2199	28.218	0	-14.7843	down	1.25e-12	3.72e-12	gi|297852282|ref|XP_002894022.1||0|hypothetical protein ARALYDRAFT_473856 [Arabidopsis lyrata subsp. lyrata]
Bra026407	738	28.518	0	-14.7996	down	1.92e-14	6.18e-14	gi|196122124|gb|ACG69537.1||9.00551e-145|caleosin CLO1-5 [Brassica napus]
Bra019969	1323	28.5721	0	-14.8023	down	8.68e-12	2.49e-11	gi|297843806|ref|XP_002889784.1||0|hypothetical protein ARALYDRAFT_888258 [Arabidopsis lyrata subsp. lyrata]
Bra009129	1194	28.807	0	-14.8141	down	1.33e-14	4.33e-14	gi|15225089|ref|NP_180705.1||7.24971e-96|F-box family protein [Arabidopsis thaliana]
Bra005861	549	38.5877	0	-15.2359	down	2.72e-19	1.06e-18	gi|225448449|ref|XP_002270490.1||2.70161e-34|PREDICTED: hypothetical protein [Vitis vinifera]
Bra013008	540	39.6635	0	-15.2755	down	8.49e-20	3.37e-19	gi|89274230|gb|ABD65634.1||3.61425e-28|hypothetical protein 23.t00051 [Brassica oleracea]
Bra004240	918	41.3922	0	-15.3371	down	1.25e-20	5.13e-20	gi|297813631|ref|XP_002874699.1||1.08166e-50|hypothetical protein ARALYDRAFT_352228 [Arabidopsis lyrata subsp. lyrata]
Bra024736	1119	98.41	0	-16.5865	down	2.44e-47	1.96e-46	gi|312282059|dbj|BAJ33895.1||0|unnamed protein product [Thellungiella halophila]
Bra013061	327	152.335	0	-17.2169	down	1.3e-71	1.56e-70	gi|15227246|ref|NP_179248.1||5.0772e-45|auxin-responsive protein, putative [Arabidopsis thaliana]
Bra034625	381	154.072	0	-17.2332	down	2.23e-72	2.7e-71	gi|51970964|dbj|BAD44174.1||1.99876e-57|hypothetical protein [Arabidopsis thaliana]
Bra038121	3165	244.919	0	-17.9019	down	1.05e-92	1.64e-91	gi|297847738|ref|XP_002891750.1||0|ATPase, coupled to transmembrane movement of substances [Arabidopsis lyrata subsp. lyrata]
Bra007773	1116	9.74783	0.312399	-4.96362	down	0.000155584	0.000290394	gi|4587591|gb|AAD25819.1||1.29404e-83|hypothetical protein [Arabidopsis thaliana]
Bra033852	828	10.0852	0.312399	-5.01271	down	0.000108658	0.000205609	gi|15234302|ref|NP_192914.1||9.68906e-64|kelch repeat-containing F-box family protein [Arabidopsis thaliana]
Bra021712	798	10.4309	0.312399	-5.06132	down	0.000164561	0.000306393	gi|4432818|gb|AAD20668.1||4.72139e-73|ethylene reponse factor-like AP2 domain transcription factor [Arabidopsis thaliana]
Bra018890	741	11.8595	0.312399	-5.24651	down	4.32e-05	8.45e-05	gi|297813657|ref|XP_002874712.1||1.53821e-51|hypothetical protein ARALYDRAFT_352242 [Arabidopsis lyrata subsp. lyrata]
Bra040831	615	12.202	0.312399	-5.28758	down	1.2e-05	2.46e-05	gi|297835264|ref|XP_002885514.1||8.6101e-110|hypothetical protein ARALYDRAFT_898737 [Arabidopsis lyrata subsp. lyrata]
Bra027749	459	12.5549	0.312399	-5.32871	down	6.45e-05	0.000124459	gi|75332178|sp|Q94F47.1|UBC28_ARATH|4.47896e-72|UBC28; ubiquitin-conjugating enzyme, putative [Arabidopsis thaliana]
Bra036711	441	16.6829	0.312399	-5.73884	down	1e-07	2.33e-07	gi|30680764|ref|NP_179559.2||9.7792e-63|PLA2-BETA (PHOSPHOLIPASE A2-BETA); calcium ion binding / phospholipase A2 [Arabidopsis thaliana]
Bra006630	1395	17.7239	0.312399	-5.82616	down	3.29e-08	7.89e-08	gi|15242935|ref|NP_197659.1||4.00295e-112|F-box family protein [Arabidopsis thaliana]
Bra038303	969	21.5914	0.312399	-6.11092	down	9.45e-08	2.2e-07	gi|116831127|gb|ABK28518.1||3.88637e-86|unknown [Arabidopsis thaliana]
Bra028758	498	24.3499	0.312399	-6.28438	down	2.7e-11	7.55e-11	gi|75171431|sp|Q9FLB1.1|PYL5_ARATH|5.72295e-80|unknown protein [Arabidopsis thaliana]
Bra004775	912	25.0234	0.312399	-6.32375	down	1.29e-11	3.66e-11	gi|297828079|ref|XP_002881922.1||1.95901e-36|signal recognition particle 14 kDa family protein [Arabidopsis lyrata subsp. lyrata]
Bra004021	411	34.338	0.312399	-6.78027	down	1.54e-12	4.57e-12	gi|297838637|ref|XP_002887200.1||2.64114e-26|hypothetical protein ARALYDRAFT_894643 [Arabidopsis lyrata subsp. lyrata]
Bra037688	1983	36.0866	0.312399	-6.85193	down	1.61e-16	5.64e-16	gi|297824355|ref|XP_002880060.1||0|hypothetical protein ARALYDRAFT_903767 [Arabidopsis lyrata subsp. lyrata]
Bra030562	1452	51.0575	0.312399	-7.35259	down	7.99e-24	3.62e-23	gi|145335074|ref|NP_171924.2||0|unknown protein [Arabidopsis thaliana]
Bra028695	267	51.6892	0.312399	-7.37033	down	1.09e-15	3.69e-15	gi|38260611|gb|AAR15429.1||8.73033e-08|pollen coat oleosin-glycine rich protein [Sisymbrium irio]
Bra008480	1077	68.8351	0.312399	-7.78361	down	4.48e-32	2.56e-31	gi|297839907|ref|XP_002887835.1||0|predicted protein [Arabidopsis lyrata subsp. lyrata]
Bra009736	948	270.084	0.312399	-9.7558	down	1.5e-119	3.12e-118	gi|297808419|ref|XP_002872093.1||9.09193e-141|hypothetical protein ARALYDRAFT_489270 [Arabidopsis lyrata subsp. lyrata]
Bra018185	375	8.6746	0.317402	-4.77241	down	0.000463472	0.000827046	gi|297815856|ref|XP_002875811.1||9.6558e-60|hypothetical protein ARALYDRAFT_485061 [Arabidopsis lyrata subsp. lyrata]
Bra021051	1335	8.71842	0.317402	-4.77968	down	0.000456529	0.000815035	gi|89257592|gb|ABD65081.1||6.78681e-154|palmitoyl protein thioesterase family protein [Brassica oleracea]
Bra021808	723	9.04675	0.317402	-4.83302	down	0.000320617	0.000580858	gi|297823051|ref|XP_002879408.1||1.12299e-51|predicted protein [Arabidopsis lyrata subsp. lyrata]
Bra032209	324	11.7984	0.317402	-5.21613	down	1.77e-05	3.56e-05	gi|15233165|ref|NP_191720.1||5.44323e-47|aldose 1-epimerase family protein [Arabidopsis thaliana]
Bra016543	426	12.4853	0.317402	-5.29777	down	8.52e-06	1.76e-05	gi|297829860|ref|XP_002882812.1||2.75458e-22|hypothetical protein ARALYDRAFT_341444 [Arabidopsis lyrata subsp. lyrata]
Bra032946	213	15.6592	0.317402	-5.62456	down	3.02e-07	6.85e-07	unknown
Bra024727	1068	16.0424	0.317402	-5.65943	down	1.42e-05	2.89e-05	gi|297805430|ref|XP_002870599.1||1.22502e-43|hypothetical protein ARALYDRAFT_915995 [Arabidopsis lyrata subsp. lyrata]
Bra034326	693	18.0915	0.317402	-5.83286	down	2.25e-08	5.44e-08	gi|297820522|ref|XP_002878144.1||3.77965e-62|hypothetical protein ARALYDRAFT_486171 [Arabidopsis lyrata subsp. lyrata]
Bra027551	504	28.4658	0.317402	-6.48677	down	3.06e-13	9.37e-13	gi|15241494|ref|NP_199253.1||1.03173e-69|FAD-binding domain-containing protein [Arabidopsis thaliana]
Bra031215	1440	135.513	0.317402	-8.7379	down	9.9e-28	5.03e-27	gi|240254506|ref|NP_179764.4||0|unknown protein [Arabidopsis thaliana]
Bra018367	840	9.3802	0.31891	-4.8784	down	0.000224464	0.000412705	bZIP protein [Arabidopsis thaliana]
Bra025709	1848	10.7869	0.31891	-5.07999	down	5.23e-05	0.000101565	gi|152013445|sp|Q9LMB9.2|CRK1_ARATH|0|RKF2 (receptor-like serine/threonine kinase 2); kinase/ receptor signaling protein serine/threonine kinase [Arabidopsis thaliana]
Bra026166	495	11.8434	0.31891	-5.21479	down	1.74e-05	3.51e-05	gi|297849932|ref|XP_002892847.1||1.4417e-51|indoleacetic acid-induced protein 34 [Arabidopsis lyrata subsp. lyrata]
Bra025606	423	13.5792	0.31891	-5.4121	down	2.77e-06	5.91e-06	gi|297806663|ref|XP_002871215.1||2.96115e-16|hypothetical protein ARALYDRAFT_908564 [Arabidopsis lyrata subsp. lyrata]
Bra029144	1443	14.5732	0.31891	-5.51402	down	9.32e-07	2.05e-06	gi|297793193|ref|XP_002864481.1||2.6979e-135|F-box family protein [Arabidopsis lyrata subsp. lyrata]
Bra019093	720	16.3249	0.31891	-5.67778	down	1.46e-07	3.36e-07	gi|297793149|ref|XP_002864459.1||8.58805e-28|ATP binding protein [Arabidopsis lyrata subsp. lyrata]
Bra011192	426	19.1145	0.31891	-5.90538	down	7.4e-09	1.84e-08	gi|15234742|ref|NP_194771.1||1.54253e-65|nodulin MtN21 family protein [Arabidopsis thaliana]
Bra014718	1872	21.8863	0.31891	-6.10073	down	3.21e-08	7.72e-08	gi|255548285|ref|XP_002515199.1||6.33593e-18|hypothetical protein RCOM_1343910 [Ricinus communis]
Bra034508	597	34.7327	0.31891	-6.767	down	3.54e-16	1.23e-15	gi|89257574|gb|ABD65063.1||8.19658e-94|hypothetical protein 27.t00041 [Brassica oleracea]
Bra039933	714	56.7796	0.31891	-7.47608	down	1.48e-13	4.59e-13	gi|89274230|gb|ABD65634.1||3.4216e-37|hypothetical protein 23.t00051 [Brassica oleracea]
Bra011441	750	10.4464	0.624798	-4.06347	down	0.000273162	0.000498281	gi|297798594|ref|XP_002867181.1||1.28986e-122|MYB69 (MYB DOMAIN PROTEIN 69); DNA binding / transcription activator/ transcription factor [Arabidopsis lyrata subsp. lyrata]
Bra028717	1128	11.4508	0.624798	-4.19591	down	9.94e-05	0.000188667	gi|42567704|ref|NP_196298.2||2.69119e-145|myb family transcription factor [Arabidopsis thaliana]
Bra028750	738	11.4944	0.624798	-4.2014	down	9.8e-05	0.000186204	gi|15225089|ref|NP_180705.1||6.85119e-52|F-box family protein [Arabidopsis thaliana]
Bra015418	525	11.8125	0.624798	-4.24078	down	7.02e-05	0.000134908	gi|2388563|gb|AAB71444.1||3.40858e-28|unknown protein [Arabidopsis thaliana]
Bra017120	1053	12.166	0.624798	-4.28332	down	4.97e-05	9.67e-05	gi|129812|sp|P17180.1|PER3_ARMRU|1.09535e-153|peroxidase 22 (PER22) [Arabidopsis thaliana]
Bra028458	636	12.8974	0.624798	-4.36754	down	2.46e-05	4.9e-05	gi|196122066|gb|ACG69508.1||3.34173e-67|oleosin S4-2 [Brassica napus]
Bra024006	546	12.9044	0.624798	-4.36833	down	8.41e-05	0.000160691	gi|297798832|ref|XP_002867300.1||1.35163e-70|hypothetical protein ARALYDRAFT_491590 [Arabidopsis lyrata subsp. lyrata]
Bra001204	1623	13.8985	0.624798	-4.47539	down	8.77e-06	1.81e-05	gi|297833422|ref|XP_002884593.1||0|hypothetical protein ARALYDRAFT_896791 [Arabidopsis lyrata subsp. lyrata]
Bra040835	543	20.1969	0.624798	-5.0146	down	7.43e-07	1.64e-06	gi|15228792|ref|NP_188895.1||1.52019e-74|GCN5-related N-acetyltransferase (GNAT) family protein [Arabidopsis thaliana]
Bra034647	894	22.5711	0.624798	-5.17494	down	1.2e-09	3.12e-09	gi|297851550|ref|XP_002893656.1||1.0301e-66|hypothetical protein ARALYDRAFT_890666 [Arabidopsis lyrata subsp. lyrata]
Bra011220	462	26.0497	0.624798	-5.38173	down	3.2e-11	8.93e-11	gi|297798890|ref|XP_002867329.1||8.37633e-66|hypothetical protein ARALYDRAFT_913400 [Arabidopsis lyrata subsp. lyrata]
Bra020426	540	33.7173	0.624798	-5.75396	down	1.03e-14	3.37e-14	gi|312282455|dbj|BAJ34093.1||1.48177e-76|unnamed protein product [Thellungiella halophila]
Bra010935	1089	34.0824	0.624798	-5.76949	down	7.13e-15	2.34e-14	gi|116830121|gb|ABK28018.1||2.9413e-117|unknown [Arabidopsis thaliana]
Bra016568	1719	35.4658	0.624798	-5.82689	down	2.37e-11	6.67e-11	gi|297850206|ref|XP_002892984.1||0|hypothetical protein ARALYDRAFT_889226 [Arabidopsis lyrata subsp. lyrata]
Bra033779	633	44.1443	0.624798	-6.14269	down	1.71e-19	6.7e-19	gi|42565709|ref|NP_190381.3||1.17344e-72|integral membrane HPP family protein [Arabidopsis thaliana]
Bra028115	1116	11.4655	0.629801	-4.18626	down	9.88e-05	0.000187547	gi|3513742|gb|AAC33958.1||2.34739e-101|ankyrin repeat family protein [Arabidopsis thaliana]
Bra012098	537	11.799	0.629801	-4.22762	down	7.04e-05	0.000135252	gi|297819752|ref|XP_002877759.1||2.79431e-57|hypothetical protein ARALYDRAFT_485414 [Arabidopsis lyrata subsp. lyrata]
Bra005085	1014	22.9259	0.629801	-5.18594	down	8.33e-10	2.17e-09	gi|240255667|ref|NP_191318.4||5.59388e-83|unknown protein [Arabidopsis thaliana]
Bra040569	1302	38.9166	0.629801	-5.94935	down	4.24e-17	1.52e-16	gi|15220930|ref|NP_175778.1||0|RPT1A (REGULATORY PARTICLE TRIPLE-A 1A); ATPase [Arabidopsis thaliana]
Bra006845	678	10.4335	0.631309	-4.04674	down	0.000273689	0.000499191	gi|297793203|ref|XP_002864486.1||5.46981e-58|hypothetical protein ARALYDRAFT_918850 [Arabidopsis lyrata subsp. lyrata]
Bra007624	432	10.4573	0.631309	-4.05003	down	0.000271707	0.000495809	gi|297817490|ref|XP_002876628.1||2.22061e-48|hypothetical protein ARALYDRAFT_486654 [Arabidopsis lyrata subsp. lyrata]
Bra012579	1179	10.765	0.631309	-4.09187	down	0.000195806	0.000362052	gi|76365135|gb|ABA42061.1||1.40449e-168|myb family transcription factor [Arabidopsis thaliana]
Bra003036	504	11.1199	0.631309	-4.13865	down	0.000138915	0.000260495	gi|15241911|ref|NP_198226.1||4.83868e-18|transcription-coupled DNA repair protein-related [Arabidopsis thaliana]
Bra037621	282	13.2007	0.631309	-4.38612	down	0.000376477	0.000677886	ubiquitin thiolesterase [Arabidopsis thaliana]
Bra033931	399	16.6552	0.631309	-4.72148	down	5.28e-07	1.18e-06	gi|297841571|ref|XP_002888667.1||8.28465e-27|hypothetical protein ARALYDRAFT_475967 [Arabidopsis lyrata subsp. lyrata]
Bra006207	1185	20.4904	0.631309	-5.02046	down	1.04e-08	2.56e-08	gi|297816866|ref|XP_002876316.1||1.26275e-100|emb1624 (embryo defective 1624); ribosome binding / translation initiation factor [Arabidopsis lyrata subsp. lyrata]
Bra028330	2697	10.4245	0.634805	-4.03752	down	0.000274152	0.000500011	gi|18403833|ref|NP_566736.1||0|HGL1 (heteroglycan glucosidase 1); hydrolase, hydrolyzing O-glycosyl compounds [Arabidopsis thaliana]
Bra002492	915	12.2008	0.634805	-4.26452	down	0.000145637	0.000272627	gi|145334855|ref|NP_001078773.1||5.43625e-103|lectin protein kinase family protein [Arabidopsis thaliana]
Bra030444	564	12.5413	0.634805	-4.30423	down	3.47e-05	6.84e-05	gi|297847508|ref|XP_002891635.1||1.29756e-42|hypothetical protein ARALYDRAFT_892105 [Arabidopsis lyrata subsp. lyrata]
Bra006369	1206	12.8832	0.634805	-4.34303	down	2.46e-05	4.91e-05	gi|15239230|ref|NP_196197.1||1.71949e-44|RPN8A (RP NON-ATPASE SUBUNIT 8A) [Arabidopsis thaliana]
Bra025549	699	12.8999	0.634805	-4.34491	down	2.45e-05	4.88e-05	gi|3252811|gb|AAC24181.1||3.73433e-49|hypothetical protein [Arabidopsis thaliana]
Bra025509	2934	13.256	0.634805	-4.38418	down	0.000177083	0.0003289	gi|10177775|dbj|BAB11107.1||0|kinesin-like protein [Arabidopsis thaliana]
Bra034395	1677	13.5399	0.634805	-4.41476	down	1.24e-05	2.54e-05	gi|89257601|gb|ABD65090.1||8.7045e-72|hypothetical protein 27.t00116 [Brassica oleracea]
Bra028138	678	13.8926	0.634805	-4.45186	down	1.15e-05	2.35e-05	gi|15240137|ref|NP_198536.1||7.44429e-31|zinc finger (C3HC4-type RING finger) family protein [Arabidopsis thaliana]
Bra011379	1110	15.3232	0.634805	-4.59326	down	2.13e-06	4.57e-06	gi|18401609|ref|NP_566586.1||4.30305e-55|F-box family protein [Arabidopsis thaliana]
Bra025119	1284	17.0222	0.634805	-4.74496	down	3.68e-07	8.28e-07	gi|297797996|ref|XP_002866882.1||8.28517e-109|hypothetical protein ARALYDRAFT_327926 [Arabidopsis lyrata subsp. lyrata]
Bra001915	447	18.0516	0.634805	-4.82967	down	1.27e-07	2.94e-07	gi|18403823|ref|NP_566733.1||3.02005e-38|UBX domain-containing protein [Arabidopsis thaliana]
Bra039490	681	18.4185	0.634805	-4.8587	down	8.84e-08	2.06e-07	gi|241740158|gb|ACS68199.1||3.40972e-108|cellulose synthase 8.2 catalytic subunit [Brassica napus]
Bra005571	939	23.6354	0.634805	-5.21849	down	4.01e-10	1.06e-09	gi|89257589|gb|ABD65078.1||4.48706e-63|hypothetical protein 27.t00084 [Brassica oleracea]
Bra033581	315	26.0336	0.634805	-5.35792	down	3.21e-11	8.95e-11	gi|44917489|gb|AAS49069.1||1.82648e-50|auxin-responsive protein, putative [Arabidopsis thaliana]
Bra008282	3444	26.13	0.634805	-5.36325	down	9.8e-07	2.15e-06	gi|22330675|ref|NP_177811.2||0|SEC5A (EXOCYST COMPLEX COMPONENT SEC5) [Arabidopsis thaliana]
Bra040367	840	31.9719	0.634805	-5.65435	down	6.44e-14	2.03e-13	gi|297788342|ref|XP_002862294.1||1.10441e-67|predicted protein [Arabidopsis lyrata subsp. lyrata]
Bra011363	1116	73.9866	0.634805	-6.86481	down	3.48e-33	2.04e-32	gi|171451992|dbj|BAG15860.1||1.96079e-31|hypothetical protein [Bruguiera gymnorhiza]
Bra024466	1899	82.747	0.634805	-7.02625	down	3.75e-37	2.41e-36	gi|297836578|ref|XP_002886171.1||0|succinate dehydrogenase 1-2 [Arabidopsis lyrata subsp. lyrata]
Bra035617	1203	11.1018	0.636312	-4.12492	down	0.000139482	0.000261517	gi|18398404|ref|NP_564398.1||6.61353e-105|F-box family protein [Arabidopsis thaliana]
Bra006431	285	11.8318	0.636312	-4.21679	down	6.95e-05	0.000133649	gi|3043536|dbj|BAA25434.1||1.89391e-31|auxin-responsive protein, putative [Raphanus sativus]
Bra009446	537	16.05	0.636312	-4.6567	down	0.000123163	0.000232019	zinc finger (C3HC4-type RING finger) family protein [Arabidopsis thaliana]
Bra022988	936	19.1313	0.636312	-4.91006	down	4.3e-08	1.02e-07	gi|240254586|ref|NP_181021.4||1.25133e-118|catalytic/ protein serine/threonine phosphatase [Arabidopsis thaliana]
Bra039819	1041	36.5019	0.636312	-5.84209	down	5.48e-16	1.88e-15	gi|116831075|gb|ABK28492.1||4.86465e-130|unknown [Arabidopsis thaliana]
Bra023726	444	75.0978	0.636312	-6.88289	down	1.13e-33	6.74e-33	gi|4587515|gb|AAD25746.1|AC007060_4|9.21126e-16|RNA polymerase I specific transcription initiation factor RRN3 family protein [Arabidopsis thaliana]
Bra040522	858	10.4212	0.637819	-4.03023	down	0.000274176	0.000500029	gi|297833302|ref|XP_002884533.1||4.51626e-56|predicted protein [Arabidopsis lyrata subsp. lyrata]
Bra034210	2118	11.1404	0.637819	-4.1265	down	0.000137752	0.00025845	gi|15236309|ref|NP_192253.1||5.6039e-143|ankyrin repeat family protein [Arabidopsis thaliana]
Bra037084	786	11.4508	0.637819	-4.16615	down	9.9e-05	0.000187936	gi|238480658|ref|NP_001154236.1||2.81239e-38|lipid binding / structural constituent of cell wall [Arabidopsis thaliana]
Bra005112	507	11.8344	0.637819	-4.21369	down	6.94e-05	0.000133485	gi|297827413|ref|XP_002881589.1||1.32927e-47|prenylated rab acceptor family protein [Arabidopsis lyrata subsp. lyrata]
Bra036336	1512	11.855	0.637819	-4.2162	down	6.9e-05	0.000132704	gi|297846872|ref|XP_002891317.1||6.19873e-106|zinc finger family protein [Arabidopsis lyrata subsp. lyrata]
Bra024420	1413	12.4924	0.637819	-4.29176	down	3.52e-05	6.94e-05	gi|15239159|ref|NP_201381.1||0|ACS5 (ACC SYNTHASE 5); 1-aminocyclopropane-1-carboxylate synthase [Arabidopsis thaliana]
Bra002242	2271	12.5104	0.637819	-4.29384	down	3.5e-05	6.9e-05	gi|297808015|ref|XP_002871891.1||0|mechanosensitive ion channel domain-containing protein [Arabidopsis lyrata subsp. lyrata]
Bra021969	558	13.5862	0.637819	-4.41285	down	1.22e-05	2.5e-05	gi|297845018|ref|XP_002890390.1||6.14228e-20|auxin-responsive family protein [Arabidopsis lyrata subsp. lyrata]
Bra000649	1440	16.3365	0.637819	-4.67881	down	7.44e-07	1.64e-06	gi|3377821|gb|AAC28194.1||1.39136e-107|unknown protein [Arabidopsis thaliana]
Bra012680	1740	16.676	0.637819	-4.70848	down	0.000243483	0.000446016	gi|255580821|ref|XP_002531231.1||2.03704e-180|cationic amino acid transporter, putative [Ricinus communis]
Bra020983	585	16.7267	0.637819	-4.71286	down	5.14e-07	1.15e-06	gi|15234071|ref|NP_193629.1||6.6084e-93|cyclic phosphodiesterase, putative [Arabidopsis thaliana]
Bra028340	798	25.7277	0.637819	-5.33403	down	4.54e-11	1.26e-10	zinc finger (CCCH-type) family protein [Arabidopsis thaliana]
Bra021479	357	29.5327	0.637819	-5.53302	down	8.33e-13	2.5e-12	gi|15232032|ref|NP_186754.1||1.63362e-43|MUB1 (MEMBRANE-ANCHORED UBIQUITIN-FOLD PROTEIN 1 PRECURSOR) [Arabidopsis thaliana]
Bra034151	1248	38.9895	0.637819	-5.93379	down	4.11e-17	1.48e-16	gi|297833872|ref|XP_002884818.1||0|predicted protein [Arabidopsis lyrata subsp. lyrata]
Bra008454	597	41.0368	0.637819	-6.00762	down	4.6e-18	1.72e-17	gi|186493488|ref|NP_001117559.1||2.33685e-48|WRKY67; transcription factor [Arabidopsis thaliana]
Bra023234	960	16.3598	0.937197	-4.12566	down	0.000381284	0.000686057	gi|297805152|ref|XP_002870460.1||3.84645e-70|hypothetical protein ARALYDRAFT_493645 [Arabidopsis lyrata subsp. lyrata]
Bra040317	243	19.8112	0.937197	-4.40182	down	9.12e-08	2.13e-07	gi|110736484|dbj|BAF00210.1||2.40975e-34|hypothetical protein [Arabidopsis thaliana]
Bra018056	1149	21.1703	0.937197	-4.49754	down	2.31e-08	5.59e-08	gi|297816044|ref|XP_002875905.1||0|GDSL-motif lipase/hydrolase family protein [Arabidopsis lyrata subsp. lyrata]
Bra018769	921	23.6662	0.937197	-4.65833	down	1.97e-09	5.06e-09	gi|79361742|ref|NP_175328.2||8.71263e-125|oxidoreductase [Arabidopsis thaliana]
Bra022959	657	23.705	0.937197	-4.66069	down	0.000145767	0.000272842	gi|240254578|ref|NP_180943.4||3.0553e-111|ArRABA1h (Arabidopsis Rab GTPase homolog A1h); GTP binding [Arabidopsis thaliana]
Bra002577	666	30.1797	0.937197	-5.00908	down	7.5e-11	2.06e-10	gi|238480125|ref|NP_001154684.1||3.31569e-44|peptidyl-prolyl cis-trans isomerase, chloroplast / cyclophilin / rotamase / cyclosporin A-binding protein (ROC4) [Arabidopsis thaliana]
Bra000380	486	22.9419	0.942201	-4.60581	down	4e-09	1.01e-08	gi|297824565|ref|XP_002880165.1||8.79547e-59|hypothetical protein ARALYDRAFT_903961 [Arabidopsis lyrata subsp. lyrata]
Bra027852	231	32.9925	0.942201	-5.12996	down	1.42e-13	4.41e-13	gi|297792245|ref|XP_002864007.1||5.83843e-33|predicted protein [Arabidopsis lyrata subsp. lyrata]
Bra023479	1002	36.1805	0.942201	-5.26304	down	5.55e-15	1.83e-14	gi|297811595|ref|XP_002873681.1||1.4549e-59|hypothetical protein ARALYDRAFT_488304 [Arabidopsis lyrata subsp. lyrata]
Bra036214	984	37.1682	0.942201	-5.30189	down	1.93e-15	6.48e-15	gi|297818592|ref|XP_002877179.1||3.20669e-112|transcription factor IIB family protein [Arabidopsis lyrata subsp. lyrata]
Bra001072	1128	41.7663	0.942201	-5.47016	down	1.75e-17	6.38e-17	gi|30678759|ref|NP_186959.2||1.86804e-138|AtVGT1 (Arabidopsis thaliana vacuolar glucose transporter 1); carbohydrate transmembrane transporter/ fructose transmembrane transporter/ glucose transmembrane transporter/ sugar:hydrogen symporter
Bra032155	789	83.7608	0.942201	-6.4741	down	1.9e-36	1.2e-35	gi|297825269|ref|XP_002880517.1||3.15136e-130|hypothetical protein ARALYDRAFT_481229 [Arabidopsis lyrata subsp. lyrata]
Bra011834	453	15.6348	0.947204	-4.04494	down	5.44e-06	1.14e-05	leucine-rich repeat family protein / extensin family protein [Arabidopsis thaliana]
Bra022349	282	17.4097	0.947204	-4.20008	down	9.9e-07	2.17e-06	gi|297830528|ref|XP_002883146.1||4.84332e-27|hypothetical protein ARALYDRAFT_898244 [Arabidopsis lyrata subsp. lyrata]
Bra012392	906	17.7838	0.947204	-4.23075	down	2.86e-05	5.68e-05	gi|297850864|ref|XP_002893313.1||3.25182e-92|hypothetical protein ARALYDRAFT_472658 [Arabidopsis lyrata subsp. lyrata]
Bra037092	1491	18.0774	0.947204	-4.25437	down	5.05e-07	1.13e-06	gi|240254284|ref|NP_176000.4||1.67912e-172|binding / protein binding / ubiquitin-protein ligase [Arabidopsis thaliana]
Bra014995	447	18.436	0.947204	-4.28271	down	3.57e-07	8.06e-07	gi|225463866|ref|XP_002267654.1||1.45174e-32|PREDICTED: hypothetical protein [Vitis vinifera]
Bra009437	1503	18.7232	0.947204	-4.30501	down	4.8e-06	1.01e-05	gi|297806445|ref|XP_002871106.1||0| CYP77A9; electron carrier/ heme binding / iron ion binding / monooxygenase/ oxygen binding [Arabidopsis lyrata subsp. lyrata]
Bra007626	1746	29.2738	0.947204	-4.94979	down	6.07e-09	1.51e-08	gi|297817560|ref|XP_002876663.1||8.94187e-43|glycoside hydrolase family 28 protein [Arabidopsis lyrata subsp. lyrata]
Bra040552	1479	30.9863	0.947204	-5.03181	down	1.17e-12	3.49e-12	gi|18395978|ref|NP_566155.1||0|CYP94B2; electron carrier/ heme binding / iron ion binding / monooxygenase/ oxygen binding [Arabidopsis thaliana]
Bra018946	450	43.4441	0.947204	-5.51934	down	2.94e-18	1.11e-17	gi|15217883|ref|NP_176112.1||2.4486e-43|jacalin lectin family protein [Arabidopsis thaliana]
Bra002128	279	24.3287	0.948711	-4.68055	down	9.86e-10	2.57e-09	gi|9757895|dbj|BAB08402.1||1.66624e-35|auxin-induced protein-like [Arabidopsis thaliana]
Bra014074	645	35.7775	0.948711	-5.23694	down	8.08e-15	2.65e-14	gi|297839893|ref|XP_002887828.1||1.50745e-06| NHO1 (nonhost resistance to P. s. phaseolicola 1); carbohydrate kinase/ glycerol kinase [Arabidopsis lyrata subsp. lyrata]
Bra004943	240	41.6975	0.948711	-5.45785	down	1.01e-16	3.56e-16	unknown protein [Arabidopsis thaliana]
Bra014166	501	49.0521	0.950218	-5.68991	down	8.98e-21	3.68e-20	gi|15222021|ref|NP_175329.1||2.64701e-40|glycine-rich protein / oleosin [Arabidopsis thaliana]
Bra029391	1557	27.0836	0.952207	-4.83	down	5.94e-11	1.64e-10	gi|15237900|ref|NP_197802.1||0|SQP2; FAD binding / oxidoreductase/ squalene monooxygenase [Arabidopsis thaliana]
Bra012639	876	27.1338	0.952207	-4.83267	down	5.84e-11	1.61e-10	gi|89257682|gb|ABD65169.1||2.52053e-118|hypothetical protein 40.t00056 [Brassica oleracea]
Bra012704	429	15.6104	0.953714	-4.03281	down	3.37e-05	6.64e-05	gi|42568891|ref|NP_178402.2||3.01983e-37|heat shock protein-related [Arabidopsis thaliana]
Bra028706	1140	18.7399	0.953714	-4.29641	down	2.57e-07	5.84e-07	gi|297810833|ref|XP_002873300.1||0|YAP169；gibberellin 20-oxidase [Arabidopsis lyrata subsp. lyrata]
Bra012921	291	16.0062	0.955222	-4.06665	down	3.84e-06	8.13e-06	gi|297816222|ref|XP_002875994.1||6.27767e-19|predicted protein [Arabidopsis lyrata subsp. lyrata]
Bra022633	1191	20.162	0.955222	-4.39966	down	6.41e-08	1.51e-07	gi|116831216|gb|ABK28562.1||1.28393e-68|unknown [Arabidopsis thaliana]
Bra035116	1548	118.144	0.955222	-6.9505	down	8.51e-52	7.37e-51	gi|15219373|ref|NP_178059.1||0|AtOCT5 (Arabidopsis thaliana ORGANIC CATION/CARNITINE TRANSPORTER5); carbohydrate transmembrane transporter/ sugar:hydrogen symporter
Bra008273	468	18.0298	0.956729	-4.23613	down	1.92e-06	4.14e-06	gi|15223149|ref|NP_177801.1||2.02088e-62|unknown protein [Arabidopsis thaliana]
Bra002857	975	48.5976	0.956729	-5.66663	down	1.34e-20	5.45e-20	gi|297837489|ref|XP_002886626.1||6.41161e-89|ANAC023 (Arabidopsis NAC domain containing protein 23); transcription factor[Arabidopsis lyrata subsp. lyrata]
Bra034261	1038	27.8142	1.25611	-4.46879	down	1.29e-10	3.5e-10	gi|15224939|ref|NP_181998.1||1.28935e-90|kelch repeat-containing F-box family protein [Arabidopsis thaliana]
Bra007501	507	30.2292	1.25611	-4.58891	down	1.16e-11	3.31e-11	gi|118489534|gb|ABK96569.1||6.2034e-29|unknown [Populus trichocarpa x Populus deltoides]
Bra011125	528	23.6258	1.2596	-4.22932	down	7.82e-09	1.94e-08	gi|5123560|emb|CAB45326.1||2.30711e-48|putative protein [Arabidopsis thaliana]
Bra025744	243	24.6835	1.2596	-4.29251	down	2.81e-09	7.15e-09	gi|116830895|gb|ABK28404.1||2.42095e-18|unknown [Arabidopsis thaliana]
Bra003278	186	25.0504	1.2596	-4.31379	down	1.99e-09	5.1e-09	gi|62318719|dbj|BAD93735.1||5.83698e-25|MADS transcription factor-like protein [Arabidopsis thaliana]
Bra021769	1218	28.8399	1.2596	-4.51702	down	4.62e-11	1.28e-10	gi|15225089|ref|NP_180705.1||1.78006e-89|F-box family protein [Arabidopsis thaliana]
Bra030920	369	30.2743	1.2596	-4.58705	down	1.14e-11	3.26e-11	gi|21553867|gb|AAM62960.1||9.44207e-47|unknown [Arabidopsis thaliana]
Bra011560	324	30.6014	1.2596	-4.60256	down	8.13e-12	2.34e-11	gi|15236187|ref|NP_195202.1||1.42911e-55|auxin-responsive family protein [Arabidopsis thaliana]
Bra034951	1890	69.9732	1.2596	-5.79576	down	6.42e-26	3.1e-25	gi|75214623|gb|ABA18095.1||0|LRR transmembrane protein kinase [Olimarabidopsis pumila]
Bra005999	477	28.518	1.26111	-4.49911	down	6.47e-11	1.78e-10	gi|21617920|gb|AAM66970.1||1.51724e-07|putative RNA-binding protein [Arabidopsis thaliana]
Bra001360	1206	52.1772	1.26111	-5.37065	down	2.61e-21	1.09e-20	gi|18412646|ref|NP_567270.1||8.45496e-76|F-box family protein (FBX15) [Arabidopsis thaliana]
Bra032186	1206	21.5393	1.26262	-4.09248	down	6.39e-06	1.33e-05	gi|297825189|ref|XP_002880477.1||0|hypothetical protein ARALYDRAFT_900772 [Arabidopsis lyrata subsp. lyrata]
Bra038893	639	24.3403	1.26262	-4.26886	down	3.94e-09	9.94e-09	gi|297835598|ref|XP_002885681.1||3.7332e-66|fata acyl-acp thioesterase [Arabidopsis lyrata subsp. lyrata]
Bra035947	1239	27.8311	1.26262	-4.46221	down	1.28e-10	3.48e-10	gi|297827419|ref|XP_002881592.1||4.16673e-118|hypothetical protein ARALYDRAFT_903069 [Arabidopsis lyrata subsp. lyrata]
Bra015439	435	20.5368	1.26461	-4.02145	down	3.1e-07	7.02e-07	gi|297826587|ref|XP_002881176.1||1.92909e-55|protein binding protein [Arabidopsis lyrata subsp. lyrata]
Bra015453	2151	62.3028	1.26461	-5.62254	down	2.21e-25	1.05e-24	gi|297843368|ref|XP_002889565.1||0|hypothetical protein ARALYDRAFT_311660 [Arabidopsis lyrata subsp. lyrata]
Bra032388	1332	22.6233	1.26611	-4.15933	down	2.12e-08	5.15e-08	gi|89257568|gb|ABD65057.1||5.0202e-32|hypothetical protein 27.t00123 [Brassica oleracea]
Bra030782	651	28.4763	1.26611	-4.49128	down	4.43e-07	9.94e-07	gi|297849254|ref|XP_002892508.1||8.55971e-58|hypothetical protein ARALYDRAFT_471047 [Arabidopsis lyrata subsp. lyrata]
Bra038226	402	65.7054	1.26611	-5.69753	down	2.41e-27	1.21e-26	gi|297797197|ref|XP_002866483.1||1.70514e-56|40S ribosomal protein S20 [Arabidopsis lyrata subsp. lyrata]
Bra030146	570	25.1019	1.26762	-4.3076	down	1.71e-06	3.7e-06	unknown protein [Arabidopsis thaliana]
Bra025631	1269	84.9289	1.26762	-6.06606	down	1.39e-30	7.61e-30	gi|10176984|dbj|BAB10216.1||2.32738e-172|polygalacturonase-like protein [Arabidopsis thaliana]
Bra006799	1683	36.5018	1.26913	-4.84606	down	2.16e-14	6.95e-14	gi|312281577|dbj|BAJ33654.1||0|unnamed protein product [Thellungiella halophila]
Bra010543	2475	29.5321	1.26961	-4.53983	down	2.31e-11	6.49e-11	gi|186701211|gb|ACC91238.1||0|putative cation/hydrogen exchanger [Arabidopsis halleri]
Bra007168	882	50.7808	1.26961	-5.32183	down	1.08e-20	4.43e-20	gi|4678302|emb|CAB41093.1||3.84574e-82|putative protein [Arabidopsis thaliana]
Bra026755	471	135.994	1.26961	-6.74301	down	2.24e-58	2.17e-57	gi|297849986|ref|XP_002892874.1||7.08356e-71|hypothetical protein ARALYDRAFT_471758 [Arabidopsis lyrata subsp. lyrata]
Bra032116	321	21.9009	1.27262	-4.10511	down	4.19e-08	1e-07	gi|145360271|ref|NP_179999.2||2.81821e-27|ATPUP5; purine transmembrane transporter [Arabidopsis thaliana]
Bra031685	324	29.5705	1.27262	-4.53828	down	3.46e-11	9.64e-11	gi|110741056|dbj|BAE98622.1||2.00809e-33|putative thioredoxin reductase [Arabidopsis thaliana]
Bra029081	690	41.0516	1.27262	-5.01156	down	2.2e-16	7.69e-16	gi|297810303|ref|XP_002873035.1||3.126e-40|mitochondrial glycoprotein family protein [Arabidopsis lyrata subsp. lyrata]
Bra022893	663	55.552	1.27262	-5.44796	down	7.66e-23	3.37e-22	gi|2914706|gb|AAC04496.1||3.94075e-106|putative synaptobrevin [Arabidopsis thaliana]
Bra030801	417	21.1658	1.27564	-4.05244	down	8.29e-08	1.94e-07	gi|297843780|ref|XP_002889771.1||1.01368e-56|hypothetical protein ARALYDRAFT_334263 [Arabidopsis lyrata subsp. lyrata]
Bra011809	1203	21.2397	1.27564	-4.05747	down	8.11e-08	1.9e-07	gi|297802100|ref|XP_002868934.1||2.21699e-76|hypothetical protein ARALYDRAFT_912478 [Arabidopsis lyrata subsp. lyrata]
Bra014231	3144	29.1553	1.27564	-4.51446	down	2.45e-09	6.25e-09	gi|1711296|emb|CAA70587.1||9.42917e-129|myrosinase binding protein [Brassica napus]
Bra014630	759	30.6098	1.27564	-4.5847	down	8.07e-12	2.32e-11	gi|15230282|ref|NP_191296.1||1.14315e-41|transcription factor IIB (TFIIB) family protein [Arabidopsis thaliana]
Bra006705	1038	51.5083	1.27564	-5.33551	down	5.24e-21	2.17e-20	gi|297796981|ref|XP_002866375.1||2.2918e-63|APUM19 (Arabidopsis Pumilio 19); RNA binding / binding [Arabidopsis lyrata subsp. lyrata]
Bra030341	375	65.7497	1.27564	-5.68769	down	8.82e-22	3.75e-21	gi|21618059|gb|AAM67109.1||7.47942e-20|putative DNA-binding protein [Arabidopsis thaliana]
Bra010068	1122	57.1261	1.562	-5.19269	down	4.01e-14	1.27e-13	gi|297797193|ref|XP_002866481.1||2.05856e-121|hypothetical protein ARALYDRAFT_496400 [Arabidopsis lyrata subsp. lyrata]
Bra008494	186	344.837	1.567	-7.78177	down	1.51e-142	3.94e-141	gi|297839925|ref|XP_002887844.1||7.13523e-23|hypothetical protein ARALYDRAFT_477243 [Arabidopsis lyrata subsp. lyrata]
Bra006414	357	46.2612	1.56851	-4.88234	down	6.14e-18	2.28e-17	gi|297811907|ref|XP_002873837.1||1.21152e-38|hypothetical protein ARALYDRAFT_909757 [Arabidopsis lyrata subsp. lyrata]
Bra031262	1830	47.6332	1.56851	-4.92451	down	1.53e-18	5.82e-18	gi|79410471|ref|NP_188758.2||6.81956e-126|protein binding / zinc ion binding [Arabidopsis thaliana]
Bra032813	972	28.2206	1.57351	-4.16469	down	4.55e-09	1.14e-08	gi|297851156|ref|XP_002893459.1||2.6805e-87|predicted protein [Arabidopsis lyrata subsp. lyrata]
Bra008329	222	32.7027	1.57351	-4.37735	down	4.25e-12	1.24e-11	gi|297839629|ref|XP_002887696.1||6.05706e-22|hypothetical protein ARALYDRAFT_895660 [Arabidopsis lyrata subsp. lyrata]
Bra021789	1533	26.7308	1.57502	-4.08506	down	1.33e-09	3.44e-09	gi|15225089|ref|NP_180705.1||1.78337e-92|F-box family protein [Arabidopsis thaliana]
Bra022885	1050	38.882	1.57502	-4.62566	down	9.14e-15	2.99e-14	gi|30679206|ref|NP_172019.3||3.55739e-104|TraB family protein [Arabidopsis thaliana]
Bra034469	888	42.1229	1.57502	-4.74117	down	3.92e-16	1.36e-15	gi|2160145|gb|AAB60767.1||9.04717e-15|EST gb|unknown [Arabidopsis thaliana]
Bra004285	987	39.6585	1.57701	-4.65237	down	3.31e-13	1.01e-12	gi|15221291|ref|NP_176982.1||4.52768e-90|WRKY9; transcription factor [Arabidopsis thaliana]
Bra004469	1356	31.9643	1.57851	-4.33982	down	8.48e-12	2.44e-11	gi|15222723|ref|NP_173976.1||7.88425e-57|agenet domain-containing protein [Arabidopsis thaliana]
Bra017619	627	74.8173	1.57851	-5.56673	down	1.31e-29	6.98e-29	gi|297798514|ref|XP_002867141.1||2.04661e-37|hypothetical protein ARALYDRAFT_491275 [Arabidopsis lyrata subsp. lyrata]
Bra036465	1440	158.542	1.57851	-6.65016	down	6.2e-67	6.92e-66	gi|297832624|ref|XP_002884194.1||0|hypothetical protein ARALYDRAFT_900384 [Arabidopsis lyrata subsp. lyrata]
Bra025767	810	25.7226	1.58002	-4.02502	down	3.56e-09	9e-09	gi|255538806|ref|XP_002510468.1||1.28818e-41|Transcription initiation factor IIF subunit beta, putative [Ricinus communis]
Bra001681	402	35.0784	1.58002	-4.47257	down	3.97e-13	1.21e-12	gi|297830408|ref|XP_002883086.1||4.1999e-55|hypothetical protein ARALYDRAFT_479261 [Arabidopsis lyrata subsp. lyrata]
Bra021816	168	121.738	1.58002	-6.26769	down	4.86e-51	4.15e-50	gi|15225754|ref|NP_180848.1||6.36342e-19|RALFL17 (RALF-LIKE 17); signal transducer [Arabidopsis thaliana]
Bra012685	1134	32.3024	1.58153	-4.35225	down	6.05e-12	1.75e-11	gi|75274242|sp|Q9LUJ6.1|FB176_ARATH|3.3857e-71|CEG (CEGENDUO)[Arabidopsis thaliana]
Bra031613	2385	33.3504	1.58153	-4.39832	down	2.18e-12	6.43e-12	gi|298351599|sp|P0CG16.1|CHX6B_ARATH|0|CHX6B (CATION/H+ EXCHANGER 6B); monovalent cation:proton antiporter [Arabidopsis thaliana]
Bra011837	810	44.864	1.58153	-4.82617	down	1.18e-15	4.01e-15	gi|297802084|ref|XP_002868926.1||1.44342e-109|electron transport SCO1/SenC family protein [Arabidopsis lyrata subsp. lyrata]
Bra016909	1596	33.7187	1.58201	-4.41372	down	1.54e-12	4.57e-12	gi|297827845|ref|XP_002881805.1||0|calcium-dependent protein kinase 14 [Arabidopsis lyrata subsp. lyrata]
Bra008574	339	29.8764	1.58352	-4.2378	down	6.45e-11	1.77e-10	gi|117168077|gb|ABK32121.1||2.68243e-17|unknown protein [Arabidopsis thaliana]
Bra029335	591	26.0753	1.58502	-4.04011	down	2.54e-09	6.48e-09	gi|297797063|ref|XP_002866416.1||4.81209e-06|hypothetical protein ARALYDRAFT_358316 [Arabidopsis lyrata subsp. lyrata]
Bra006046	1341	26.089	1.58502	-4.04087	down	2.53e-09	6.46e-09	gi|72255609|gb|AAZ66927.1||0|tetratricopeptide repeat (TPR)-containing protein[Brassica rapa]
Bra017908	729	28.1948	1.58502	-4.15285	down	3.4e-10	9.04e-10	gi|297845114|ref|XP_002890438.1||1.52466e-88|predicted protein [Arabidopsis lyrata subsp. lyrata]
Bra021692	738	54.547	1.58502	-5.10492	down	1.41e-21	5.95e-21	gi|297842377|ref|XP_002889070.1||2.35264e-28|hypothetical protein ARALYDRAFT_476776 [Arabidopsis lyrata subsp. lyrata]
Bra011693	873	30.582	1.58701	-4.2683	down	3.27e-11	9.11e-11	gi|297798244|ref|XP_002867006.1||9.26598e-97|predicted protein [Arabidopsis lyrata subsp. lyrata]
Bra017680	465	33.4102	1.58804	-4.39497	down	2.13e-12	6.3e-12	gi|297802482|ref|XP_002869125.1||1.42266e-44|auxin-responsive family protein [Arabidopsis lyrata subsp. lyrata]
Bra001277	1155	26.0502	1.58852	-4.03554	down	6.01e-08	1.42e-07	gi|297829354|ref|XP_002882559.1||0|hypothetical protein ARALYDRAFT_478135 [Arabidopsis lyrata subsp. lyrata]
Bra007169	909	27.849	1.59304	-4.12777	down	4.74e-10	1.25e-09	gi|4678302|emb|CAB41093.1||2.41931e-95|putative protein [Arabidopsis thaliana]
Bra003238	1152	42.0991	1.8844	-4.48161	down	1.76e-15	5.92e-15	gi|297818338|ref|XP_002877052.1||4.05571e-104|hypothetical protein ARALYDRAFT_904986 [Arabidopsis lyrata subsp. lyrata]
Bra010336	1614	49.036	1.88742	-4.69936	down	1.89e-18	7.16e-18	gi|312282843|dbj|BAJ34287.1||0|unnamed protein product [Thellungiella halophila]
Bra000565	2010	32.2515	1.89091	-4.09221	down	3.55e-08	8.5e-08	gi|15239769|ref|NP_197453.1||0|MSL9 (MECHANOSENSITIVE CHANNEL OF SMALL CONDUCTANCE-LIKE 9); mechanically-gated ion channel [Arabidopsis thaliana]
Bra012574	1062	60.8738	1.89091	-5.00867	down	1.49e-23	6.67e-23	gi|297839619|ref|XP_002887691.1||4.21685e-153|nucleotide-binding family protein [Arabidopsis lyrata subsp. lyrata]
Bra040908	471	62.6012	1.89242	-5.04789	down	2.63e-24	1.21e-23	gi|297835920|ref|XP_002885842.1||1.38565e-58|invertase/pectin methylesterase inhibitor family protein [Arabidopsis lyrata subsp. lyrata]
Bra033385	510	97.0531	1.89242	-5.68047	down	4.76e-32	2.72e-31	F-box family protein [Arabidopsis thaliana]
Bra011760	1719	145.066	1.89242	-6.26033	down	5.02e-60	5.01e-59	gi|297802210|ref|XP_002868989.1||0|hypothetical protein ARALYDRAFT_912599 [Arabidopsis lyrata subsp. lyrata]
Bra034661	1677	38.9296	1.89441	-4.36105	down	3.76e-14	1.2e-13	gi|297798434|ref|XP_002867101.1||0|hypothetical protein ARALYDRAFT_491170 [Arabidopsis lyrata subsp. lyrata]
Bra014905	837	49.3761	1.89742	-4.7017	down	1.34e-18	5.1e-18	gi|16604308|gb|AAL24160.1||9.69893e-149|unknown protein [Arabidopsis thaliana]
Bra019636	1551	50.7873	1.89742	-4.74235	down	3.37e-19	1.31e-18	gi|30693743|ref|NP_190865.2||0|CYP76G1; electron carrier/ heme binding / iron ion binding / monooxygenase/ oxygen binding [Arabidopsis thaliana]
Bra018810	804	61.5935	1.89893	-5.01952	down	7.34e-24	3.33e-23	gi|227438205|gb|ACP30592.1||1.38918e-80|disease resistance protein [Brassica rapa subsp. pekinensis]
Bra007922	474	80.314	1.89893	-5.40239	down	5.08e-32	2.9e-31	gi|297838851|ref|XP_002887307.1||4.39087e-68|hypothetical protein ARALYDRAFT_476179 [Arabidopsis lyrata subsp. lyrata]
Bra005411	1674	35.8394	1.90044	-4.23714	down	7.66e-13	2.31e-12	gi|297794699|ref|XP_002865234.1||4.75423e-78|hypothetical protein ARALYDRAFT_330849 [Arabidopsis lyrata subsp. lyrata]
Bra004200	576	86.2158	1.90044	-5.50355	down	1.35e-34	8.18e-34	gi|15219811|ref|NP_176873.1||9.59322e-57|ZFP6 (ZINC FINGER PROTEIN 6); nucleic acid binding / transcription factor/ zinc ion binding [Arabidopsis thaliana]
Bra034175	1005	37.6039	1.90092	-4.30612	down	1.42e-13	4.41e-13	gi|297809145|ref|XP_002872456.1||6.97799e-78|predicted protein [Arabidopsis lyrata subsp. lyrata]
Bra040878	426	55.9106	1.90092	-4.87835	down	1.96e-21	8.21e-21	gi|89257574|gb|ABD65063.1||2.72914e-54|hypothetical protein 27.t00041 [Brassica oleracea]
Bra029554	969	46.5549	1.90243	-4.61302	down	2.11e-17	7.68e-17	gi|297813899|ref|XP_002874833.1||2.87551e-89|hypothetical protein ARALYDRAFT_911781 [Arabidopsis lyrata subsp. lyrata]
Bra001667	1170	33.0471	1.90393	-4.11747	down	1.11e-11	3.17e-11	gi|297830370|ref|XP_002883067.1||5.43128e-96|F-box family protein [Arabidopsis lyrata subsp. lyrata]
Bra017232	1647	57.6918	1.91044	-4.91639	down	2.39e-18	9.01e-18	gi|297823463|ref|XP_002879614.1||0|CBS domain-containing protein [Arabidopsis lyrata subsp. lyrata]
Bra014869	2094	101.945	1.91044	-5.73775	down	9.46e-15	3.09e-14	gi|297809485|ref|XP_002872626.1||0|SPX domain-containing protein [Arabidopsis lyrata subsp. lyrata]
Bra005023	720	45.8047	2.1968	-4.38202	down	1.68e-12	5e-12	gi|224088623|ref|XP_002308501.1||1.7939e-134|predicted protein [Populus trichocarpa]
Bra039128	774	82.0368	2.19981	-5.22082	down	6.04e-32	3.44e-31	gi|42572215|ref|NP_974202.1||1.73938e-101|unknown protein [Arabidopsis thaliana]
Bra026634	753	36.1283	2.20482	-4.0344	down	1.96e-12	5.81e-12	gi|297817788|ref|XP_002876777.1||9.04263e-108|hypothetical protein ARALYDRAFT_484095 [Arabidopsis lyrata subsp. lyrata]
Bra005490	330	36.8804	2.21482	-4.05759	down	9.96e-13	2.98e-12	gi|18423714|ref|NP_568821.1||7.55043e-52|ribosomal protein L30 family protein [Arabidopsis thaliana]
Bra003621	339	37.1785	2.21482	-4.0692	down	7.27e-13	2.19e-12	gi|15238754|ref|NP_200156.1||3.5115e-09|unknown protein [Arabidopsis thaliana]
Bra022301	1350	53.8536	2.21633	-4.6028	down	7.34e-20	2.92e-19	gi|297825453|ref|XP_002880609.1||2.2225e-144|hypothetical protein ARALYDRAFT_901029 [Arabidopsis lyrata subsp. lyrata]
Bra013488	1275	66.7624	2.21681	-4.91248	down	9.73e-21	3.99e-20	gi|116831236|gb|ABK28572.1||1.8912e-105|unknown [Arabidopsis thaliana]
Bra018403	576	49.6573	2.21784	-4.48478	down	4.34e-18	1.62e-17	gi|30686846|ref|NP_173471.2||5.2762e-47|auxin-responsive family protein [Arabidopsis thaliana]
Bra020626	516	59.4723	2.21935	-4.74401	down	3.07e-22	1.32e-21	gi|297792233|ref|XP_002864001.1||6.44541e-77|hypothetical protein ARALYDRAFT_917948 [Arabidopsis lyrata subsp. lyrata]
Bra025396	243	166.57	2.22435	-6.2266	down	4.18e-68	4.76e-67	gi|1703206|sp|P30230.4|DEF2_RAPSA|1.79541e-13|PDF1.2b (plant defensin 1.2b) [Arabidopsis thaliana]
Bra040174	1293	182.816	2.22785	-6.3586	down	6e-75	7.57e-74	gi|89274202|gb|ABD65606.1||0|hypothetical protein 23.t00002 [Brassica oleracea]
Bra019649	213	115.744	2.22935	-5.69817	down	1.76e-46	1.39e-45	gi|297820002|ref|XP_002877884.1||2.49359e-07|hypothetical protein ARALYDRAFT_906654 [Arabidopsis lyrata subsp. lyrata]
Bra037752	1503	49.629	2.23237	-4.47454	down	1.11e-15	3.76e-15	gi|15242868|ref|NP_201177.1||3.09475e-57|unknown protein [Arabidopsis thaliana]
Bra010378	423	47.3867	2.51722	-4.23458	down	1.36e-08	3.32e-08	gi|7269682|emb|CAB79630.1||1.006e-56|putative GPI-anchored protein [Arabidopsis thaliana]
Bra036007	822	49.8079	2.51921	-4.30533	down	4.04e-12	1.18e-11	gi|297795007|ref|XP_002865388.1||9.09876e-144|hypothetical protein ARALYDRAFT_917224 [Arabidopsis lyrata subsp. lyrata]
Bra019920	1710	43.4942	2.52071	-4.10892	down	6.57e-15	2.16e-14	gi|15242095|ref|NP_199960.1||0|auxin-responsive GH3 family protein [Arabidopsis thaliana]
Bra021717	1224	44.44	2.52222	-4.13909	down	6.29e-14	1.99e-13	gi|297826619|ref|XP_002881192.1||3.01724e-20|hypothetical protein ARALYDRAFT_902206 [Arabidopsis lyrata subsp. lyrata]
Bra021590	1170	51.4452	2.52524	-4.34855	down	3.25e-18	1.22e-17	gi|297828970|ref|XP_002882367.1||4.91238e-97|F-box family protein [Arabidopsis lyrata subsp. lyrata]
Bra009765	1710	52.4823	2.52524	-4.37734	down	1.19e-18	4.54e-18	gi|10177904|dbj|BAB11236.1||0|calcium dependent protein kinase-like protein [Arabidopsis thaliana]
Bra037381	894	61.238	2.52524	-4.59994	down	2.6e-22	1.13e-21	gi|297810047|ref|XP_002872907.1||1.32676e-114|hypothetical protein ARALYDRAFT_490456 [Arabidopsis lyrata subsp. lyrata]
Bra036678	573	59.1412	2.52572	-4.5494	down	1.98e-21	8.31e-21	gi|116831095|gb|ABK28502.1||2.34849e-31|unknown [Arabidopsis thaliana]
Bra007815	1014	48.9588	2.52873	-4.27508	down	3.4e-17	1.23e-16	gi|4538901|emb|CAB39638.1||4.236e-06|RNA-directed DNA polymerase-like protein [Arabidopsis thaliana]
Bra016577	537	57.3734	2.52873	-4.5039	down	1.08e-20	4.41e-20	gi|21553489|gb|AAM62582.1||6.9629e-16|unknown [Arabidopsis thaliana]
Bra001513	1086	65.2722	2.52921	-4.68971	down	4.68e-24	2.13e-23	gi|297834358|ref|XP_002885061.1||0|oxidoreductase [Arabidopsis lyrata subsp. lyrata]
Bra020479	1257	75.0961	2.52921	-4.89198	down	3.32e-28	1.71e-27	gi|297812699|ref|XP_002874233.1||1.39632e-161|hypothetical protein ARALYDRAFT_489354 [Arabidopsis lyrata subsp. lyrata]
Bra017706	879	67.1887	2.53024	-4.73087	down	9.91e-23	4.34e-22	gi|297798390|ref|XP_002867079.1||2.45552e-113|zinc finger family protein [Arabidopsis lyrata subsp. lyrata]
Bra033409	741	124.411	2.53072	-5.61942	down	5.66e-48	4.59e-47	gi|297848574|ref|XP_002892168.1||8.26609e-122|secretory carrier membrane protein family protein [Arabidopsis lyrata subsp. lyrata]
Bra004425	1377	49.3662	2.53223	-4.28504	down	2.39e-17	8.67e-17	gi|297843958|ref|XP_002889860.1||6.45522e-14|hypothetical protein ARALYDRAFT_334421 [Arabidopsis lyrata subsp. lyrata]
Bra014257	1986	59.7395	2.53223	-4.56021	down	1.43e-20	5.81e-20	gi|75335303|sp|Q9LPT1.1|Y1061_ARATH|0|leucine-rich repeat transmembrane protein kinase, putative [Arabidopsis thaliana]
Bra023314	1086	40.6428	2.53373	-4.00366	down	9.19e-14	2.88e-13	gi|18398891|ref|NP_566374.1||1.21145e-54|no apical meristem (NAM) family protein [Arabidopsis thaliana]
Bra018706	2028	41.3657	2.53373	-4.0291	down	4.74e-14	1.5e-13	gi|297814051|ref|XP_002874909.1||0|ATCUL1 (ARABIDOPSIS THALIANA CULLIN 1); protein binding [Arabidopsis lyrata subsp. lyrata]
Bra023325	489	60.8519	2.53524	-4.58511	down	3.69e-22	1.58e-21	gi|15239052|ref|NP_196705.1||2.22e-41|CID5; protein binding [Arabidopsis thaliana]
Bra001495	876	66.8637	2.53572	-4.72075	down	1.05e-15	3.58e-15	gi|297834152|ref|XP_002884958.1||4.43884e-123|hypothetical protein ARALYDRAFT_478708 [Arabidopsis lyrata subsp. lyrata]
Bra035568	708	68.7995	2.53675	-4.76135	down	1.54e-25	7.34e-25	gi|297830166|ref|XP_002882965.1||3.66856e-84|hypothetical protein ARALYDRAFT_897881 [Arabidopsis lyrata subsp. lyrata]
Bra023720	1452	140.136	2.53675	-5.78771	down	6.24e-56	5.84e-55	gi|297835374|ref|XP_002885569.1||0|hypothetical protein ARALYDRAFT_479865 [Arabidopsis lyrata subsp. lyrata]
Bra036525	327	52.5679	2.54223	-4.37001	down	1.16e-18	4.41e-18	gi|297808495|ref|XP_002872131.1||7.81485e-54|hypothetical protein ARALYDRAFT_910533 [Arabidopsis lyrata subsp. lyrata]
Bra036889	369	45.5441	2.54826	-4.15968	down	9.12e-16	3.1e-15	gi|224122932|ref|XP_002318952.1||1.47369e-07|predicted protein [Populus trichocarpa]
Bra009646	246	68.1397	2.82311	-4.59314	down	1.42e-24	6.55e-24	gi|312282599|dbj|BAJ34165.1||2.33204e-21|unnamed protein product [Thellungiella halophila]
Bra014447	636	72.7147	2.8266	-4.68511	down	1.75e-26	8.61e-26	gi|297820978|ref|XP_002878372.1||2.98762e-108|LIM domain-containing protein [Arabidopsis lyrata subsp. lyrata]
Bra025036	240	59.7606	2.83311	-4.39873	down	4.37e-21	1.81e-20	gi|297791081|ref|XP_002863425.1||5.57297e-31|expressed protein [Arabidopsis lyrata subsp. lyrata]
Bra003958	249	50.3936	2.83462	-4.15201	down	7.84e-12	2.26e-11	gi|297838817|ref|XP_002887290.1||7.49547e-12|hypothetical protein ARALYDRAFT_476150 [Arabidopsis lyrata subsp. lyrata]
Bra013234	1455	47.9358	2.84463	-4.07479	down	3.26e-16	1.13e-15	gi|297811803|ref|XP_002873785.1||3.38793e-170|glycosyl hydrolase family 1 protein [Arabidopsis lyrata subsp. lyrata]
Bra024598	633	51.1311	2.84764	-4.16636	down	1.67e-17	6.11e-17	gi|297845398|ref|XP_002890580.1||1.77805e-20|hypothetical protein ARALYDRAFT_472603 [Arabidopsis lyrata subsp. lyrata]
Bra008656	1947	94.1557	2.84764	-5.04721	down	1.4e-35	8.68e-35	gi|297807631|ref|XP_002871699.1||0|hypothetical protein ARALYDRAFT_488440 [Arabidopsis lyrata subsp. lyrata]
Bra004430	537	102.324	2.84812	-5.16699	down	2.08e-33	1.23e-32	gi|18407444|ref|NP_566110.1||4.60591e-60|benzodiazepine receptor-related [Arabidopsis thaliana]
Bra014225	1356	55.9795	2.84963	-4.29605	down	1.66e-19	6.51e-19	gi|15223589|ref|NP_175473.1||0|glycosyltransferase family protein [Arabidopsis thaliana]
Bra018330	3207	58.7363	2.84963	-4.36541	down	1.17e-20	4.8e-20	gi|15233895|ref|NP_194192.1||0|unknown protein [Arabidopsis thaliana]
Bra015548	612	63.6131	2.84963	-4.48048	down	1.1e-22	4.79e-22	gi|297848992|ref|XP_002892377.1||2.86047e-73|predicted protein [Arabidopsis lyrata subsp. lyrata]
Bra001363	537	90.3059	2.85162	-4.98497	down	5.89e-34	3.52e-33	gi|18412646|ref|NP_567270.1||3.92636e-35|F-box family protein (FBX15) [Arabidopsis thaliana]
Bra030535	852	66.386	2.85312	-4.54026	down	7.54e-24	3.42e-23	gi|18379111|ref|NP_563686.1||2.08595e-146|secretory carrier membrane protein (SCAMP) family protein [Arabidopsis thaliana]
Bra002513	1110	49.0116	2.85765	-4.10022	down	1.21e-16	4.26e-16	gi|297790096|ref|XP_002862957.1||1.24044e-86|kinase family protein [Arabidopsis lyrata subsp. lyrata]
Bra011889	318	51.8429	2.85765	-4.18125	down	8.61e-18	3.17e-17	gi|44917489|gb|AAS49069.1||1.75898e-53|auxin-responsive protein, putative [Arabidopsis thaliana]
Bra035268	228	225.382	2.85765	-6.3014	down	3.02e-90	4.58e-89	gi|297809317|ref|XP_002872542.1||1.64195e-30|unknown protein [Arabidopsis lyrata subsp. lyrata]
Bra023344	1737	75.8195	2.86416	-4.72639	down	8.4e-28	4.28e-27	gi|297811293|ref|XP_002873530.1||0|hypothetical protein ARALYDRAFT_488017 [Arabidopsis lyrata subsp. lyrata]
Bra011601	828	76.988	3.14702	-4.61258	down	7.37e-13	2.22e-12	gi|116831427|gb|ABK28666.1||1.88317e-96|unknown [Arabidopsis thaliana]
Bra039136	1140	93.1301	3.14702	-4.88719	down	2.13e-34	1.29e-33	gi|297828622|ref|XP_002882193.1||8.75345e-160|hypothetical protein ARALYDRAFT_477409 [Arabidopsis lyrata subsp. lyrata]
Bra037659	1293	341.841	3.14702	-6.7632	down	8.29e-135	2e-133	gi|67633608|gb|AAY78728.1||0|hypothetical protein At2g44280 [Arabidopsis thaliana]
Bra007298	252	63.6318	3.15202	-4.3354	down	4.45e-22	1.91e-21	gi|297817020|ref|XP_002876393.1||7.96422e-22|hypothetical protein ARALYDRAFT_907164 [Arabidopsis lyrata subsp. lyrata]
Bra027399	831	55.1903	3.15353	-4.12938	down	9.62e-13	2.88e-12	gi|297829928|ref|XP_002882846.1||4.80842e-108|NAP1_4 (NUCLEOSOME ASSEMBLY PROTEIN1;4); DNA binding / chromatin binding [Arabidopsis lyrata subsp. lyrata]
Bra015891	1632	75.5461	3.15703	-4.58072	down	9.27e-18	3.41e-17	gi|5882740|gb|AAD55293.1|AC008263_24|0|unknown protein [Arabidopsis thaliana]
Bra022950	216	102.543	3.15901	-5.02061	down	4.53e-28	2.32e-27	gi|44681318|gb|AAS47599.1||1.0396e-21|late embryogenesis abundant protein, putative / LEA protein, putative [Arabidopsis thaliana]
Bra012877	1512	144.323	3.16004	-5.51321	down	8.29e-44	6.17e-43	gi|21592769|gb|AAM64718.1||0|BCS1 protein-like protein [Arabidopsis thaliana]
Bra021255	780	211.959	3.16004	-6.0677	down	8.38e-84	1.18e-82	gi|297830370|ref|XP_002883067.1||5.95593e-49|F-box family protein [Arabidopsis lyrata subsp. lyrata]
Bra024941	942	59.0852	3.16305	-4.22341	down	3.24e-20	1.3e-19	gi|89257488|gb|ABD64979.1||1.85901e-170|integral membrane protein, putative [Brassica oleracea]
Bra025501	852	79.7306	3.16354	-4.65552	down	3.9e-20	1.57e-19	gi|297805508|ref|XP_002870638.1||2.3386e-97|hypothetical protein ARALYDRAFT_330382 [Arabidopsis lyrata subsp. lyrata]
Bra030017	324	70.1456	3.16854	-4.46846	down	4.9e-21	2.03e-20	unknown protein[Arabidopsis thaliana]
Bra040124	1089	82.0258	3.17505	-4.69123	down	9.69e-30	5.2e-29	gi|297828970|ref|XP_002882367.1||6.14722e-107|F-box family protein [Arabidopsis lyrata subsp. lyrata]
Bra036290	555	152.042	3.17608	-5.58108	down	2.17e-45	1.67e-44	gi|15235259|ref|NP_192125.1||5.76965e-48|unknown protein [Arabidopsis thaliana]
Bra001514	1434	94.8912	3.18005	-4.89915	down	3.9e-35	2.38e-34	gi|297834186|ref|XP_002884975.1||0|amino acid permease family protein [Arabidopsis lyrata subsp. lyrata]
Bra006410	1131	60.5094	3.18307	-4.24867	down	8.55e-21	3.51e-20	gi|15234860|ref|NP_195598.1||2.84832e-78|F-box family protein [Arabidopsis thaliana]
Bra000487	1254	67.8637	3.45791	-4.29467	down	2.59e-11	7.27e-11	gi|18401775|ref|NP_565674.1||6.68937e-156|RAP2.7 (RELATED TO AP2.7); DNA binding / transcription factor [Arabidopsis thaliana]
Bra011699	1434	359.144	3.46243	-6.69663	down	3.56e-140	9.1e-139	gi|118573109|sp|Q8GXR2.2|PLT6_ARATH|0|mannitol transporter, putative [Arabidopsis thaliana]
Bra040805	2460	142.18	3.46593	-5.35834	down	3.99e-54	3.61e-53	gi|297831844|ref|XP_002883804.1||0|hypothetical protein ARALYDRAFT_480314 [Arabidopsis lyrata subsp. lyrata]
Bra022284	1347	127.007	3.46744	-5.1949	down	5.41e-43	3.96e-42	gi|297825453|ref|XP_002880609.1||2.80933e-131|hypothetical protein ARALYDRAFT_901029 [Arabidopsis lyrata subsp. lyrata]
Bra029843	978	76.4177	3.47244	-4.45989	down	9.06e-27	4.49e-26	gi|15228303|ref|NP_187658.1||8.11294e-100|zinc finger (C2H2 type) family protein [Arabidopsis thaliana]
Bra000072	654	104.639	3.48196	-4.90938	down	1.76e-38	1.17e-37	gi|30688791|ref|NP_849475.1||6.07097e-11|unknown protein [Arabidopsis thaliana]
Bra027392	513	90.8357	3.48546	-4.70384	down	1.06e-32	6.14e-32	gi|297829946|ref|XP_002882855.1||8.2945e-69|LOB domain family protein [Arabidopsis lyrata subsp. lyrata]
Bra003233	1542	81.6544	3.48697	-4.54949	down	6.25e-29	3.28e-28	gi|297835830|ref|XP_002885797.1||5.48724e-41|predicted protein [Arabidopsis lyrata subsp. lyrata]
Bra014010	1143	66.7465	3.49046	-4.2572	down	8.85e-23	3.88e-22	gi|297852142|ref|XP_002893952.1||5.13979e-168|hypothetical protein ARALYDRAFT_473769 [Arabidopsis lyrata subsp. lyrata]
Bra020649	1599	71.4869	3.79135	-4.2369	down	1.95e-14	6.28e-14	gi|15230778|ref|NP_187328.1||0|IMPA-1 (IMPORTIN ALPHA ISOFORM 1); binding / protein transporter [Arabidopsis thaliana]
Bra028151	852	64.714	3.79183	-4.09311	down	2.22e-21	9.31e-21	gi|297801318|ref|XP_002868543.1||2.49279e-107|hypothetical protein ARALYDRAFT_330314 [Arabidopsis lyrata subsp. lyrata]
Bra006764	2565	143.671	3.79183	-5.24374	down	6.82e-54	6.14e-53	gi|297801230|ref|XP_002868499.1||0|ATCHX24; monovalent cation:proton antiporter/ sodium:hydrogen antiporter [Arabidopsis lyrata subsp. lyrata]
Bra034651	315	68.1705	3.79334	-4.16761	down	8.81e-23	3.86e-22	gi|226492799|ref|NP_001147174.1||7.16576e-55|SAUR9 - auxin-responsive SAUR family member [Zea mays]
Bra038837	1050	72.0785	3.79436	-4.24764	down	3.18e-16	1.11e-15	gi|297836730|ref|XP_002886247.1||2.27925e-143|GDSL-motif lipase/hydrolase family protein [Arabidopsis lyrata subsp. lyrata]
Bra003492	648	73.6198	3.79484	-4.27798	down	5.01e-25	2.35e-24	gi|297821116|ref|XP_002878441.1||6.21207e-93|invertase/pectin methylesterase inhibitor family protein [Arabidopsis lyrata subsp. lyrata]
Bra017457	1716	64.7005	3.79683	-4.09091	down	2.23e-21	9.33e-21	gi|89257601|gb|ABD65090.1||4.58372e-84|hypothetical protein 27.t00116 [Brassica oleracea]
Bra006576	648	103.137	3.79985	-4.76247	down	3.55e-37	2.29e-36	gi|297808147|ref|XP_002871957.1||1.06455e-76|hypothetical protein ARALYDRAFT_488986 [Arabidopsis lyrata subsp. lyrata]
Bra022333	498	185.996	3.80184	-5.61243	down	2.75e-71	3.27e-70	gi|15229674|ref|NP_188487.1||2.67077e-61|glycine-rich protein / oleosin [Arabidopsis thaliana]
Bra026059	2346	103.498	3.80787	-4.76447	down	2.53e-37	1.64e-36	gi|171921114|gb|ACB59211.1||0|antiporter family protein [Brassica oleracea]
Bra027861	429	67.8036	3.81088	-4.15317	down	1.22e-22	5.32e-22	gi|297840661|ref|XP_002888212.1||3.67441e-51|hypothetical protein ARALYDRAFT_315379 [Arabidopsis lyrata subsp. lyrata]
Bra010334	1059	90.3892	3.81136	-4.56777	down	6.41e-24	2.91e-23	gi|312282073|dbj|BAJ33902.1||3.20736e-161|unnamed protein product [Thellungiella halophila]
Bra038730	345	84.2591	4.08723	-4.36564	down	1.2e-17	4.4e-17	zinc finger (C3HC4-type RING finger) family protein [Arabidopsis thaliana]
Bra021459	1446	117.231	4.10375	-4.83627	down	3.11e-42	2.24e-41	gi|90657653|gb|ABD96951.1||2.12389e-164|hypothetical protein [Cleome spinosa]
Bra040504	474	156.6	4.10375	-5.254	down	4.46e-38	2.93e-37	gi|194708802|gb|ACF88485.1||3.75174e-35|unknown protein [Arabidopsis thaliana]
Bra038627	1674	77.7881	4.10423	-4.24437	down	1.76e-10	4.75e-10	gi|297797335|ref|XP_002866552.1||0|hypothetical protein ARALYDRAFT_332561 [Arabidopsis lyrata subsp. lyrata]
Bra039497	1476	151.535	4.12328	-5.19972	down	2.32e-56	2.19e-55	gi|297805182|ref|XP_002870475.1||0|predicted protein [Arabidopsis lyrata subsp. lyrata]
Bra015929	2778	69.5304	4.12575	-4.07492	down	8.57e-23	3.76e-22	gi|12323813|gb|AAG51872.1|AC079678_2|0|disease resistance protein, putative; 6346-10057 [Arabidopsis thaliana]
Bra036604	2364	111.126	4.13678	-4.74754	down	2.92e-33	1.72e-32	gi|2191180|gb|AAB61066.1||0| ATK4 (ARABIDOPSIS THALIANA KINESIN 4); ATPase/ microtubule binding / microtubule motor [Arabidopsis thaliana]
Bra024162	1623	186.72	4.40361	-5.40605	down	8.03e-70	9.33e-69	gi|312282843|dbj|BAJ34287.1||0|unnamed protein product [Thellungiella halophila]
Bra030868	177	149.183	4.41464	-5.07865	down	1.37e-54	1.25e-53	gi|83032230|gb|ABB97032.1||4.24038e-07|unknown [Brassica rapa]
Bra013571	801	113.783	4.41615	-4.68736	down	1.28e-25	6.11e-25	gi|297799864|ref|XP_002867816.1||1.69853e-54|hypothetical protein ARALYDRAFT_354584 [Arabidopsis lyrata subsp. lyrata]
Bra001876	1158	124.511	4.42567	-4.81424	down	1.62e-44	1.23e-43	gi|75274242|sp|Q9LUJ6.1|FB176_ARATH|1.68546e-166|CEG (CEGENDUO)[Arabidopsis thaliana]
Bra026562	3990	83.0007	4.42766	-4.22851	down	1.12e-27	5.71e-27	gi|297797665|ref|XP_002866717.1||0|hypothetical protein ARALYDRAFT_332862 [Arabidopsis lyrata subsp. lyrata]
Bra002329	564	194.296	4.42766	-5.45557	down	6.75e-73	8.22e-72	gi|21554913|gb|AAM63728.1||2.13384e-53|unknown [Arabidopsis thaliana]
Bra024360	1761	125.712	4.43116	-4.82629	down	7.74e-31	4.29e-30	gi|15238361|ref|NP_201320.1||0|tetratricopeptide repeat (TPR)-containing protein [Arabidopsis thaliana]
Bra001711	531	87.5426	4.43218	-4.3039	down	1.68e-29	8.94e-29	gi|15229674|ref|NP_188487.1||8.90618e-48|glycine-rich protein / oleosin [Arabidopsis thaliana]
Bra025857	1212	95.7059	4.44116	-4.4296	down	8.69e-19	3.33e-18	gi|297845070|ref|XP_002890416.1||2.15814e-134|auxin efflux carrier family protein [Arabidopsis lyrata subsp. lyrata]
Bra006631	1476	102.026	4.44267	-4.52137	down	6.73e-19	2.58e-18	gi|15242935|ref|NP_197659.1||1.42525e-115|F-box family protein [Arabidopsis thaliana]
Bra005521	2604	94.5163	4.45569	-4.40684	down	2.54e-32	1.46e-31	gi|297741916|emb|CBI33351.3||0|unnamed protein product [Vitis vinifera]
Bra021622	2493	164.839	4.73506	-5.12153	down	3.61e-60	3.62e-59	gi|297826419|ref|XP_002881092.1||0|ATCHX13; monovalent cation:proton antiporter/ potassium ion transmembrane transporter/ sodium:hydrogen antiporter [Arabidopsis lyrata subsp. lyrata]
Bra026608	837	183.912	4.73506	-5.27949	down	7.2e-68	8.14e-67	gi|297817846|ref|XP_002876806.1||7.75654e-114|hypothetical protein ARALYDRAFT_322561 [Arabidopsis lyrata subsp. lyrata]
Bra037577	495	88.5979	4.74506	-4.22277	down	2.41e-29	1.28e-28	gi|15229674|ref|NP_188487.1||6.68145e-57|glycine-rich protein / oleosin [Arabidopsis thaliana]
Bra031901	1458	332.902	4.75603	-6.12919	down	5.51e-126	1.22e-124	gi|297794073|ref|XP_002864921.1||0|glycosyl hydrolase family 17 protein [Arabidopsis lyrata subsp. lyrata]
Bra035114	2343	176.005	4.7611	-5.20818	down	1.15e-64	1.23e-63	gi|297839805|ref|XP_002887784.1||0|predicted protein [Arabidopsis lyrata subsp. lyrata]
Bra024973	582	137.449	4.7661	-4.84994	down	1.93e-26	9.46e-26	gi|297853428|ref|XP_002894595.1||6.648e-29|predicted protein [Arabidopsis lyrata subsp. lyrata]
Bra028773	498	142.865	5.03642	-4.82611	down	1.43e-50	1.21e-49	gi|297816596|ref|XP_002876181.1||4.73628e-42|hypothetical protein ARALYDRAFT_906686 [Arabidopsis lyrata subsp. lyrata]
Bra000855	2310	177.693	5.04444	-5.13855	down	1.45e-64	1.56e-63	gi|15236212|ref|NP_192199.1||0|early-responsive to dehydration protein-related / ERD protein-related [Arabidopsis thaliana]
Bra026404	1266	158.173	5.05897	-4.96651	down	9.72e-57	9.18e-56	gi|297803416|ref|XP_002869592.1||0|phosphatidate cytidylyltransferase/CDP-diglyceride synthetase [Arabidopsis lyrata subsp. lyrata]
Bra007605	759	88.9417	5.06445	-4.13438	down	6.34e-29	3.32e-28	gi|297817462|ref|XP_002876614.1||7.56185e-86|hypothetical protein ARALYDRAFT_324578 [Arabidopsis lyrata subsp. lyrata]
Bra021827	3072	158.252	5.06445	-4.96567	down	9.47e-57	8.95e-56	gi|297826757|ref|XP_002881261.1||0|hypothetical protein ARALYDRAFT_482247 [Arabidopsis lyrata subsp. lyrata]
Bra011876	339	94.2448	5.06898	-4.21665	down	5.19e-31	2.89e-30	gi|297802002|ref|XP_002868885.1||1.6236e-22|predicted protein [Arabidopsis lyrata subsp. lyrata]
Bra018770	486	154.069	5.07398	-4.92432	down	4.53e-55	4.17e-54	gi|15222021|ref|NP_175329.1||2.40637e-40|glycine-rich protein / oleosin [Arabidopsis thaliana]
Bra033165	228	150.6	5.07699	-4.89061	down	1.14e-53	1.02e-52	gi|297809317|ref|XP_002872542.1||6.23941e-30|unknown protein [Arabidopsis lyrata subsp. lyrata]
Bra012386	411	90.1721	5.34731	-4.0758	down	1.7e-13	5.27e-13	gi|297845424|ref|XP_002890593.1||2.96925e-61|predicted protein [Arabidopsis lyrata subsp. lyrata]
Bra024579	1368	93.8311	5.35334	-4.13155	down	1.18e-21	4.98e-21	gi|297843304|ref|XP_002889533.1||1.18704e-68|F-box family protein [Arabidopsis lyrata subsp. lyrata]
Bra012200	930	198.808	5.36034	-5.21291	down	3.24e-72	3.91e-71	gi|15223724|ref|NP_173426.1||3.1561e-114|ER lumen protein retaining receptor family protein [Arabidopsis thaliana]
Bra003873	1008	91.4619	5.36534	-4.09143	down	1.98e-19	7.74e-19	gi|297839119|ref|XP_002887441.1||5.41503e-163|predicted protein [Arabidopsis lyrata subsp. lyrata]
Bra012096	1110	126.609	5.37384	-4.55829	down	2.42e-43	1.79e-42	gi|240256491|ref|NP_201475.4||0|unknown protein [Arabidopsis thaliana]
Bra020264	1245	126.072	5.37486	-4.55187	down	1.19e-39	8.09e-39	gi|15238616|ref|NP_200817.1||1.45207e-94|protein kinase family protein [Arabidopsis thaliana]
Bra024137	1548	310.027	5.37836	-5.84908	down	1.9e-62	1.97e-61	gi|297799016|ref|XP_002867392.1||0|ATPAO5 (Polyamine oxidase 5); amine oxidase/ electron carrier/ oxidoreductase [Arabidopsis lyrata subsp. lyrata]
Bra002648	2523	101.094	5.38487	-4.23065	down	3.39e-33	1.99e-32	gi|297801230|ref|XP_002868499.1||0|ATCHX24; monovalent cation:proton antiporter/ sodium:hydrogen antiporter [Arabidopsis lyrata subsp. lyrata]
Bra031899	603	119.983	5.39138	-4.47604	down	1.07e-40	7.44e-40	gi|297797503|ref|XP_002866636.1||6.63759e-43|hypothetical protein ARALYDRAFT_332703 [Arabidopsis lyrata subsp. lyrata]
Bra008198	1887	92.6878	5.65423	-4.03498	down	7.84e-17	2.79e-16	gi|297839427|ref|XP_002887595.1||3.37592e-152|hypothetical protein ARALYDRAFT_895413 [Arabidopsis lyrata subsp. lyrata]
Bra016631	2262	101.178	5.68075	-4.15466	down	1.21e-32	7.02e-32	gi|297844612|ref|XP_002890187.1||0|kinase family protein [Arabidopsis lyrata subsp. lyrata]
Bra030849	498	100.856	5.68678	-4.14854	down	1.65e-32	9.51e-32	gi|297847926|ref|XP_002891844.1||7.04468e-54|hypothetical protein ARALYDRAFT_892557 [Arabidopsis lyrata subsp. lyrata]
Bra032508	666	154.731	5.69227	-4.76462	down	6.38e-54	5.74e-53	gi|297843252|ref|XP_002889507.1||6.63456e-69|rop-interactive crib motif-containing protein 3 [Arabidopsis lyrata subsp. lyrata]
Bra029244	723	336.501	5.69528	-5.8847	down	2.48e-124	5.4e-123	gi|186532678|ref|NP_201091.2||3.11376e-102|AtVEX1 (VEGETATIVE CELL EXPRESSED1) [Arabidopsis thaliana]
Bra007422	351	98.7325	5.70378	-4.11353	down	1.1e-31	6.2e-31	gi|297820722|ref|XP_002878244.1||2.91089e-32|hypothetical protein ARALYDRAFT_486344 [Arabidopsis lyrata subsp. lyrata]
Bra013268	885	167.97	5.70378	-4.88014	down	3.48e-59	3.42e-58	gi|297800290|ref|XP_002868029.1||2.71328e-120|zinc finger family protein [Arabidopsis lyrata subsp. lyrata]
Bra034022	363	152.186	5.71029	-4.73613	down	1.38e-23	6.2e-23	gi|297841391|ref|XP_002888577.1||2.57784e-60|CYP735A2; electron carrier/ heme binding / iron ion binding / monooxygenase/ oxygen binding [Arabidopsis lyrata subsp. lyrata]
Bra001567	3048	98.3107	5.71529	-4.10445	down	1.63e-16	5.73e-16	gi|224589567|gb|ACN59317.1||0|leucine-rich repeat receptor-like protein kinase [Arabidopsis thaliana]
Bra007873	948	98.4035	5.71783	-4.10517	down	1.49e-31	8.38e-31	gi|15233264|ref|NP_188846.1||5.94815e-108|meprin and TRAF homology domain-containing protein / MATH domain-containing protein [Arabidopsis thaliana]
Bra020460	1785	115.82	5.99713	-4.27147	down	7.75e-38	5.07e-37	gi|297793241|ref|XP_002864505.1||0|predicted protein [Arabidopsis lyrata subsp. lyrata]
Bra037790	1254	96.3711	6.00467	-4.00444	down	3.29e-30	1.79e-29	gi|15237758|ref|NP_201274.1||1.62576e-85|neurofilament triplet H protein-related [Arabidopsis thaliana]
Bra017676	324	131.086	6.01769	-4.44516	down	7.06e-44	5.27e-43	gi|15236187|ref|NP_195202.1||3.89185e-53|auxin-responsive family protein [Arabidopsis thaliana]
Bra005343	840	105.122	6.02372	-4.12527	down	5.17e-15	1.71e-14	gi|297827025|ref|XP_002881395.1||5.27207e-86|zinc finger family protein [Arabidopsis lyrata subsp. lyrata]
Bra020367	2766	130.349	6.0257	-4.4351	down	1.34e-43	9.96e-43	gi|297801230|ref|XP_002868499.1||0|ATCHX24; monovalent cation:proton antiporter/ sodium:hydrogen antiporter [Arabidopsis lyrata subsp. lyrata]
Bra021804	663	136.098	6.31857	-4.4289	down	7.54e-16	2.58e-15	gi|2914706|gb|AAC04496.1||2.16236e-104|putative synaptobrevin [Arabidopsis thaliana]
Bra031993	252	861.663	6.32159	-7.09069	down	1.05e-293	8.42e-292	gi|59800145|sp|P69198.1|POLC2_BRANA|6.48499e-40|RecName: Full=Polcalcin Bra n 2; AltName: Full=Calcium-binding pollen allergen Bra n 2; AltName: Allergen=Bra n 2
Bra022397	1545	128.865	6.33509	-4.34636	down	1.97e-42	1.43e-41	gi|15230320|ref|NP_188554.1||0|leucine-rich repeat family protein [Arabidopsis thaliana]
Bra037212	2445	301.542	6.34461	-5.57068	down	2.28e-109	4.32e-108	gi|297831844|ref|XP_002883804.1||0|hypothetical protein ARALYDRAFT_480314 [Arabidopsis lyrata subsp. lyrata]
Bra000259	861	158.297	6.61596	-4.58054	down	2.66e-53	2.37e-52	gi|297827935|ref|XP_002881850.1||9.73578e-75|predicted protein [Arabidopsis lyrata subsp. lyrata]
Bra006994	231	106.762	6.62748	-4.00979	down	3.28e-33	1.93e-32	gi|18409825|ref|NP_566985.1||2.29996e-08|DNA-binding S1FA family protein [Arabidopsis thaliana]
Bra002027	525	341.521	6.62796	-5.68727	down	2.31e-123	4.98e-122	gi|15227385|ref|NP_179309.1||1.05713e-37|zinc finger (C2H2 type) family protein [Arabidopsis thaliana]
Bra007076	2115	147.071	6.63447	-4.47039	down	6.22e-49	5.12e-48	gi|186511055|ref|NP_001118837.1||0|early-responsive to dehydration protein-related / ERD protein-related [Arabidopsis thaliana]
Bra019783	915	223.439	6.63646	-5.07333	down	9.11e-79	1.21e-77	gi|297849660|ref|XP_002892711.1||1.477e-108|rhomboid family protein [Arabidopsis lyrata subsp. lyrata]
Bra003281	1227	117.192	6.64297	-4.14091	down	2.95e-37	1.91e-36	gi|297816902|ref|XP_002876334.1||5.9749e-93|glycosyl hydrolase family 17 protein [Arabidopsis lyrata subsp. lyrata]
Bra016873	813	259.109	6.64399	-5.28536	down	1.98e-92	3.09e-91	gi|297827935|ref|XP_002881850.1||1.31849e-62|predicted protein [Arabidopsis lyrata subsp. lyrata]
Bra014570	1692	246.573	6.64797	-5.21296	down	1.23e-87	1.8e-86	gi|15231045|ref|NP_191407.1||0|calmodulin-binding family protein [Arabidopsis thaliana]
Bra028945	3444	205.785	6.659	-4.94969	down	2.4e-49	1.99e-48	gi|297797017|ref|XP_002866393.1||0|hypothetical protein ARALYDRAFT_332324 [Arabidopsis lyrata subsp. lyrata]
Bra033633	684	151.872	6.66202	-4.51076	down	7.79e-51	6.62e-50	gi|297797982|ref|XP_002866875.1||6.71498e-104|hypothetical protein ARALYDRAFT_912448 [Arabidopsis lyrata subsp. lyrata]
Bra005268	1167	170.145	6.94036	-4.61561	down	6.01e-54	5.42e-53	gi|297827117|ref|XP_002881441.1||1.0802e-128|hypothetical protein ARALYDRAFT_482616 [Arabidopsis lyrata subsp. lyrata]
Bra040467	360	179.815	6.94186	-4.69504	down	4.63e-61	4.69e-60	gi|15217743|ref|NP_176660.1||2.20536e-35|DNA binding / transcription factor [Arabidopsis thaliana]
Bra036030	1152	136.133	6.94687	-4.29252	down	1.31e-23	5.9e-23	gi|297824085|ref|XP_002879925.1||4.54695e-55|F-box family protein [Arabidopsis lyrata subsp. lyrata]
Bra023066	1107	172.342	6.95639	-4.63079	down	4.73e-47	3.77e-46	gi|145339427|ref|NP_190859.2||4.83563e-99|AtGRF4 (GROWTH-REGULATING FACTOR 4); transcription activator [Arabidopsis thaliana]
Bra029807	972	353.972	6.96037	-5.66833	down	4.75e-127	1.07e-125	gi|297829526|ref|XP_002882645.1||1.70551e-150|GDSL-motif lipase/hydrolase family protein [Arabidopsis lyrata subsp. lyrata]
Bra006807	1449	147.493	6.96338	-4.40471	down	7.28e-45	5.56e-44	gi|145359366|ref|NP_200577.2||0|diacylglycerol kinase [Arabidopsis thaliana]
Bra012183	399	137.956	6.96989	-4.30693	down	8.56e-45	6.53e-44	gi|30686409|ref|NP_564087.2||1.71946e-40|ATRL5 (ARABIDOPSIS RAD-LIKE 5); DNA binding / transcription factor [Arabidopsis thaliana]
Bra013965	573	144.709	6.98641	-4.37246	down	5.52e-28	2.82e-27	gi|297811907|ref|XP_002873837.1||3.04595e-55|hypothetical protein ARALYDRAFT_909757 [Arabidopsis lyrata subsp. lyrata]
Bra003443	849	120.192	7.24926	-4.05136	down	2.26e-37	1.46e-36	gi|297817436|ref|XP_002876601.1||1.00356e-116|AtMYB17 [Arabidopsis lyrata subsp. lyrata]
Bra004091	1143	125.173	7.25426	-4.10895	down	2.94e-39	1.98e-38	gi|297807589|ref|XP_002871678.1||2.92014e-46|F-box family protein [Arabidopsis lyrata subsp. lyrata]
Bra037842	1521	306.668	7.25776	-5.40101	down	9.74e-109	1.82e-107	gi|79548309|ref|NP_201556.2||0|unknown protein [Arabidopsis thaliana]
Bra037898	348	427.102	7.25927	-5.87861	down	9.49e-149	2.63e-147	gi|1168686|sp|P41506.1|BP4C_BRANA|3.23724e-23|iqd8 (IQ-domain 8); calmodulin binding[Arabidopsis thaliana]
Bra032780	1317	155.902	7.26728	-4.42308	down	3.13e-40	2.16e-39	gi|297806213|ref|XP_002870990.1||5.53703e-100|predicted protein [Arabidopsis lyrata subsp. lyrata]
Bra040826	921	191.777	7.26728	-4.72187	down	4.39e-65	4.77e-64	gi|18403505|ref|NP_566715.1||1.16938e-145|HMT3; homocysteine S-methyltransferase [Arabidopsis thaliana]
Bra023442	1959	178.037	7.27476	-4.61314	down	1.01e-59	1e-58	gi|240256290|ref|NP_196898.5||0|aminopeptidase [Arabidopsis thaliana]
Bra034044	1803	189.728	7.27681	-4.70449	down	1.1e-53	9.85e-53	gi|297806095|ref|XP_002870931.1||0|hypothetical protein ARALYDRAFT_486945 [Arabidopsis lyrata subsp. lyrata]
Bra010213	1881	119.544	7.28332	-4.0368	down	4.09e-37	2.63e-36	gi|15217643|ref|NP_174637.1||0|protein kinase family protein [Arabidopsis thaliana]
Bra004606	2322	357.228	7.28579	-5.61562	down	2.57e-127	5.78e-126	gi|15227305|ref|NP_181654.1||0|PIP5K5 (PHOSPHATIDYLINOSITOL- 4-PHOSPHATE 5-KINASE 5); 1-phosphatidylinositol-4-phosphate 5-kinase [Arabidopsis thaliana]
Bra032862	1140	141.567	7.30635	-4.27619	down	1.4e-45	1.08e-44	gi|186478941|ref|NP_174121.2||3.26694e-106|unknown protein [Arabidopsis thaliana]
Bra002015	2697	266.468	7.56968	-5.13758	down	7.74e-93	1.21e-91	gi|297836414|ref|XP_002886089.1||0|mechanosensitive ion channel domain-containing protein [Arabidopsis lyrata subsp. lyrata]
Bra023621	240	2277.31	7.60271	-8.2266	down	0	0	gi|59800143|sp|P69196.1|POLC1_BRANA|1.23865e-38|APC1 (ARABIDOPSIS POLLEN CALCIUM-BINDING PROTEIN 1); calcium ion binding [Arabidopsis thaliana]
Bra005568	663	200.957	7.91812	-4.66559	down	3.05e-67	3.41e-66	gi|2914706|gb|AAC04496.1||4.35701e-105|putative synaptobrevin [Arabidopsis thaliana]
Bra022785	2415	224.844	7.9271	-4.82599	down	2.16e-76	2.78e-75	gi|297826419|ref|XP_002881092.1||0| ATCHX13; monovalent cation:proton antiporter/ potassium ion transmembrane transporter/ sodium:hydrogen antiporter[Arabidopsis lyrata subsp. lyrata]
Bra007117	1479	142.824	8.22497	-4.11808	down	2.04e-44	1.54e-43	gi|297820246|ref|XP_002878006.1||0|hypothetical protein ARALYDRAFT_906907 [Arabidopsis lyrata subsp. lyrata]
Bra029891	768	254.136	8.238	-4.94716	down	9.62e-87	1.39e-85	gi|297829658|ref|XP_002882711.1||2.31164e-106|ATFER2 (ferritin 2); binding / ferric iron binding / oxidoreductase/ transition metal ion binding [Arabidopsis lyrata subsp. lyrata]
Bra008410	2346	279.652	8.54642	-5.03217	down	1.28e-93	2.03e-92	gi|297839805|ref|XP_002887784.1||0|predicted protein [Arabidopsis lyrata subsp. lyrata]
Bra012630	1860	149.862	8.5469	-4.13209	down	1.58e-46	1.25e-45	gi|297800290|ref|XP_002868029.1||5.1744e-113|zinc finger family protein [Arabidopsis lyrata subsp. lyrata]
Bra022295	918	184.942	8.55245	-4.43459	down	7.25e-60	7.2e-59	gi|21593222|gb|AAM65171.1||8.09214e-131|diacylglycerol pyrophosphate phosphatase, putative [Arabidopsis thaliana]
Bra026027	2289	188.918	8.81324	-4.42194	down	4.47e-40	3.07e-39	gi|297844612|ref|XP_002890187.1||0|kinase family protein [Arabidopsis lyrata subsp. lyrata]
Bra004939	690	257.332	8.83627	-4.86405	down	2.19e-82	3.03e-81	gi|297828303|ref|XP_002882034.1||3.28606e-98|LIM domain-containing protein [Arabidopsis lyrata subsp. lyrata]
Bra003880	1959	190.874	9.16772	-4.37991	down	6.72e-61	6.79e-60	gi|297839105|ref|XP_002887434.1||0|hypothetical protein ARALYDRAFT_316211 [Arabidopsis lyrata subsp. lyrata]
Bra024683	984	149.372	9.17423	-4.02518	down	2.57e-45	1.98e-44	gi|15223349|ref|NP_174001.1||1.82087e-107|Dof-type zinc finger domain-containing protein [Arabidopsis thaliana]
Bra016832	1020	239.147	9.19424	-4.70102	down	4.8e-79	6.4e-78	gi|297840375|ref|XP_002888069.1||2.28151e-100|OST3/OST6 family protein [Arabidopsis lyrata subsp. lyrata]
Bra025897	603	414.829	9.46258	-5.45414	down	7.47e-142	1.94e-140	gi|297844804|ref|XP_002890283.1||3.45485e-108|hypothetical protein ARALYDRAFT_889272 [Arabidopsis lyrata subsp. lyrata]
Bra030474	246	219.722	9.4771	-4.53509	down	4.06e-71	4.81e-70	gi|297846680|ref|XP_002891221.1||2.65585e-33|hypothetical protein ARALYDRAFT_314057 [Arabidopsis lyrata subsp. lyrata]
Bra036147	1989	898.472	9.4771	-6.56688	down	2.24e-68	2.56e-67	gi|297795677|ref|XP_002865723.1||0|hypothetical protein ARALYDRAFT_494988 [Arabidopsis lyrata subsp. lyrata]
Bra018837	444	433.265	9.4856	-5.51337	down	1.45e-130	3.35e-129	gi|145324891|ref|NP_001077692.1||1.37007e-27|FU (FUSED); protein serine/threonine kinase [Arabidopsis thaliana]
Bra012505	360	234.38	9.50863	-4.62347	down	1.13e-68	1.29e-67	gi|311938|emb|CAA48292.1||6.64016e-32|bgp1 [Brassica rapa]
Bra022089	576	611.846	9.51315	-6.0071	down	8.23e-119	1.7e-117	gi|3776562|gb|AAC64879.1||1.10527e-28|invertase/pectin methylesterase inhibitor family protein [Arabidopsis thaliana]
Bra006120	513	162.06	9.76346	-4.05299	down	5.76e-49	4.75e-48	gi|297811295|ref|XP_002873531.1||9.49013e-65|hypothetical protein ARALYDRAFT_488020 [Arabidopsis lyrata subsp. lyrata]
Bra033748	465	522.209	9.79553	-5.73636	down	1.32e-70	1.56e-69	gi|297816608|ref|XP_002876187.1||9.54266e-41|predicted protein [Arabidopsis lyrata subsp. lyrata]
Bra030078	1050	196.847	9.79951	-4.32822	down	6.04e-62	6.21e-61	gi|297851262|ref|XP_002893512.1||2.05672e-152|ATPUP3; purine transmembrane transporter [Arabidopsis lyrata subsp. lyrata]
Bra038901	1074	246.274	9.81555	-4.64905	down	1.61e-43	1.19e-42	gi|297819846|ref|XP_002877806.1||8.53186e-170|hypothetical protein ARALYDRAFT_485498 [Arabidopsis lyrata subsp. lyrata]
Bra029694	1611	254.158	9.85057	-4.68937	down	3.01e-60	3.02e-59	gi|297833592|ref|XP_002884678.1||0|hypothetical protein ARALYDRAFT_478146 [Arabidopsis lyrata subsp. lyrata]
Bra010366	2661	204.953	10.1044	-4.34224	down	1.93e-64	2.06e-63	gi|297832660|ref|XP_002884212.1||0|RPN1B, ATRPN1B; RPN1B (26S PROTEASOME REGULATORY SUBUNIT S2 1B); binding / enzyme regulator [Arabidopsis lyrata subsp. lyrata]
Bra028807	1143	260.164	10.1219	-4.68387	down	8.28e-85	1.18e-83	gi|15237584|ref|NP_196016.1||4.72483e-113|IQD12 (IQ-domain 12); calmodulin binding [Arabidopsis thaliana]
Bra007751	1353	207.603	10.1249	-4.35785	down	2.26e-65	2.45e-64	gi|15225317|ref|NP_180217.1||0|transducin family protein / WD-40 repeat family protein [Arabidopsis thaliana]
Bra021235	384	401.273	10.1334	-5.30739	down	1.69e-135	4.11e-134	gi|297834622|ref|XP_002885193.1||9.59521e-44|invertase/pectin methylesterase inhibitor family protein [Arabidopsis lyrata subsp. lyrata]
Bra020450	966	259.912	10.1399	-4.6799	down	8.81e-85	1.25e-83	gi|15242099|ref|NP_200543.1||5.14242e-139|aldose 1-epimerase family protein [Arabidopsis thaliana]
Bra035538	2100	185.507	10.171	-4.18894	down	3.26e-57	3.11e-56	gi|263505488|sp|C0LGU0.1|RLK_ARATH|0|leucine-rich repeat transmembrane protein kinase, putative[Arabidopsis thaliana]
Bra006719	999	444.429	10.4283	-5.41338	down	1.39e-149	3.89e-148	gi|15231447|ref|NP_190236.1||0|ACT12 (ACTIN-12); structural constituent of cytoskeleton [Arabidopsis thaliana]
Bra001077	252	564.869	10.4554	-5.7556	down	2.91e-147	7.92e-146	gi|59800145|sp|P69198.1|POLC2_BRANA|5.86543e-41|polcalcin, putative / calcium-binding pollen allergen, putative [Arabidopsis thaliana]
Bra038744	1719	288.252	10.7342	-4.74705	down	9.34e-94	1.49e-92	gi|297834076|ref|XP_002884920.1||0|hypothetical protein ARALYDRAFT_478629 [Arabidopsis lyrata subsp. lyrata]
Bra037065	726	189.555	10.7697	-4.13756	down	1.48e-57	1.42e-56	gi|5091536|gb|AAD39565.1|AC007067_5|2.36061e-49|SNL6 (SIN3-LIKE 6) [Arabidopsis thaliana]
Bra034771	792	194.446	10.7923	-4.1713	down	2.34e-59	2.31e-58	gi|15230422|ref|NP_187823.1||1.69042e-115|RABA4D (RAB GTPASE HOMOLOG A4D); GTP binding [Arabidopsis thaliana]
Bra000535	3696	469.1	11.0461	-5.40829	down	2.12e-156	6.24e-155	gi|297822219|ref|XP_002878992.1||0|hypothetical protein ARALYDRAFT_481528 [Arabidopsis lyrata subsp. lyrata]
Bra019732	1863	313.698	11.4101	-4.78099	down	2.41e-95	3.91e-94	gi|3157945|gb|AAC17628.1||0|unknown protein [Arabidopsis thaliana]
Bra030233	891	187.952	11.6604	-4.01067	down	1.81e-19	7.09e-19	gi|18399985|ref|NP_565538.1||2.03062e-123|GEM (GL2-EXPRESSION MODULATOR) [Arabidopsis thaliana]
Bra003933	291	279.542	11.6904	-4.57967	down	1.16e-88	1.73e-87	gi|145337405|ref|NP_177278.3||7.13278e-39|EBS1 (EMS-mutagenized bri1 suppressor 1); UDP-glucose:glycoprotein glucosyltransferase/ transferase, transferring glycosyl groups / transferase, transferring hexosyl groups [Arabidopsis thaliana]
Bra018749	1761	305.862	11.6999	-4.70831	down	3.91e-98	6.55e-97	gi|183013708|gb|ACC38383.1||0|putative GH3-like protein [Brassica juncea]
Bra038540	1077	237.69	11.7095	-4.34333	down	1.52e-73	1.87e-72	gi|297821439|ref|XP_002878602.1||4.92205e-125|hypothetical protein ARALYDRAFT_900669 [Arabidopsis lyrata subsp. lyrata]
Bra030396	1614	229.002	11.7115	-4.28936	down	2.19e-70	2.57e-69	gi|297852974|ref|XP_002894368.1||0|hypothetical protein ARALYDRAFT_337379 [Arabidopsis lyrata subsp. lyrata]
Bra040252	1887	501.332	11.735	-5.41687	down	1.79e-165	5.67e-164	gi|297833308|ref|XP_002884536.1||0|hypothetical protein ARALYDRAFT_896678 [Arabidopsis lyrata subsp. lyrata]
Bra033043	3735	398.284	11.9763	-5.05554	down	6.4e-130	1.47e-128	gi|15229473|ref|NP_189475.1||0|ABC transporter family protein [Arabidopsis thaliana]
Bra021359	252	702.746	12.0058	-5.8712	down	3.83e-228	2e-226	gi|2129802|pir||S65145|7.66049e-41|polcalcin, putative / calcium-binding pollen allergen, putative[Arabidopsis thaliana]
Bra005396	1887	201.365	12.0274	-4.06542	down	9.43e-60	9.36e-59	gi|30686199|ref|NP_850236.1||0|RNA polymerase I specific transcription initiation factor RRN3 family protein [Arabidopsis thaliana]
Bra024128	465	198.297	12.2857	-4.01261	down	3.73e-57	3.56e-56	gi|297803058|ref|XP_002869413.1||3.27217e-49|hypothetical protein ARALYDRAFT_913517 [Arabidopsis lyrata subsp. lyrata]
Bra000482	306	431.572	12.3222	-5.13027	down	1.65e-140	4.23e-139	gi|297843568|ref|XP_002889665.1||2.34493e-29|hypothetical protein ARALYDRAFT_470812 [Arabidopsis lyrata subsp. lyrata]
Bra031878	504	366.838	12.3643	-4.89089	down	2.86e-118	5.86e-117	gi|79332322|ref|NP_001032146.1||2.22174e-55|unknown protein [Arabidopsis thaliana]
Bra030418	1170	215.958	12.6541	-4.09307	down	5.62e-64	5.98e-63	gi|297847560|ref|XP_002891661.1||1.76251e-179|hypothetical protein ARALYDRAFT_337332 [Arabidopsis lyrata subsp. lyrata]
Bra009838	1041	324.173	12.6552	-4.67897	down	1.29e-102	2.26e-101	gi|297812743|ref|XP_002874255.1||1.64885e-178|hypothetical protein ARALYDRAFT_910590 [Arabidopsis lyrata subsp. lyrata]
Bra037712	2064	378.232	12.6617	-4.90073	down	1.37e-103	2.41e-102	gi|297828049|ref|XP_002881907.1||0|RabGAP/TBC domain-containing protein [Arabidopsis lyrata subsp. lyrata]
Bra017094	1833	226.308	12.6782	-4.15786	down	1e-67	1.13e-66	gi|297827485|ref|XP_002881625.1||3.82679e-169|hypothetical protein ARALYDRAFT_321588 [Arabidopsis lyrata subsp. lyrata]
Bra030903	375	544.126	12.924	-5.39582	down	3.44e-176	1.19e-174	gi|297847820|ref|XP_002891791.1||3.33408e-44|hypothetical protein ARALYDRAFT_474543 [Arabidopsis lyrata subsp. lyrata]
Bra007915	2025	247.378	12.9626	-4.2543	down	2.7e-58	2.62e-57	gi|75333660|sp|Q9CAL8.1|PEK13_ARATH|0|protein kinase, putative[Arabidopsis thaliana]
Bra019102	609	214.192	12.9821	-4.04431	down	7.9e-63	8.24e-62	gi|145345290|ref|NP_194377.2||1.82033e-96|calcium ion binding [Arabidopsis thaliana]
Bra031536	1494	244.455	12.9876	-4.23437	down	1.13e-73	1.4e-72	gi|297843470|ref|XP_002889616.1||0|hypothetical protein ARALYDRAFT_470697 [Arabidopsis lyrata subsp. lyrata]
Bra009027	2562	296.739	13.2389	-4.48634	down	9.57e-92	1.48e-90	gi|297807079|ref|XP_002871423.1||0|hypothetical protein ARALYDRAFT_487882 [Arabidopsis lyrata subsp. lyrata]
Bra017771	1509	288.718	13.2704	-4.44337	down	6.44e-89	9.6e-88	gi|118573109|sp|Q8GXR2.2|PLT6_ARATH|0|RecName: Full=Probable polyol transporter 6
Bra003985	429	269.05	13.326	-4.33556	down	6.58e-82	9.04e-81	gi|192910820|gb|ACF06518.1||3.6574e-67|40S ribosomal protein S23 [Elaeis guineensis]
Bra028360	858	938.437	13.5803	-6.11067	down	1.13e-290	8.79e-289	gi|15229581|ref|NP_189053.1||4.46419e-96|calcium-binding EF hand family protein [Arabidopsis thaliana]
Bra013902	849	315.119	13.5833	-4.53599	down	1.28e-97	2.13e-96	gi|30686940|ref|NP_194290.2||1.4525e-107|ShTK domain-containing protein [Arabidopsis thaliana]
Bra039019	405	228.524	13.5878	-4.07196	down	6.86e-67	7.65e-66	gi|297832180|ref|XP_002883972.1||2.70585e-62|hypothetical protein ARALYDRAFT_480492 [Arabidopsis lyrata subsp. lyrata]
Bra031368	1950	307.303	13.6054	-4.49741	down	7.82e-95	1.26e-93	gi|18395079|ref|NP_564159.1||0|SULTR1;3; sulfate transmembrane transporter [Arabidopsis thaliana]
Bra014798	1614	1397.19	13.6084	-6.68188	down	0	0	gi|186511064|ref|NP_191030.3||0|carbohydrate transmembrane transporter/ phosphate transmembrane transporter/ sugar:hydrogen symporter [Arabidopsis thaliana]
Bra004697	1518	247.12	13.6334	-4.17999	down	1.48e-73	1.83e-72	gi|297827941|ref|XP_002881853.1||1.94163e-99|hypothetical protein ARALYDRAFT_903615 [Arabidopsis lyrata subsp. lyrata]
Bra007288	2301	250.685	13.8898	-4.17378	down	2.99e-74	3.73e-73	gi|15230176|ref|NP_191255.1||0|PIP5K4 (PHOSPHATIDYL INOSITOL MONOPHOSPHATE 5 KINASE 4); 1-phosphatidylinositol-4-phosphate 5-kinase [Arabidopsis thaliana]
Bra008833	1785	661.188	13.9293	-5.56887	down	2.12e-210	9.55e-209	gi|15240613|ref|NP_196840.1||0|auxin-responsive GH3 family protein [Arabidopsis thaliana]
Bra012209	1161	292.176	14.1956	-4.36332	down	2.25e-88	3.33e-87	gi|297844976|ref|XP_002890369.1||0|plant synaptotagmin [Arabidopsis lyrata subsp. lyrata]
Bra005584	987	236.32	14.2237	-4.05437	down	1.14e-68	1.31e-67	gi|30679206|ref|NP_172019.3||5.32363e-107|TraB family protein [Arabidopsis thaliana]
Bra001764	1197	289.581	14.5486	-4.31502	down	7.52e-87	1.09e-85	gi|15231021|ref|NP_188638.1||7.72002e-122|F-box family protein [Arabidopsis thaliana]
Bra033880	639	353.07	14.5906	-4.59684	down	6.35e-109	1.19e-107	gi|6671947|gb|AAF23207.1|AC016795_20|5.12815e-07|putative ubiquitin carboxyl-terminal hydrolase [Arabidopsis thaliana]
Bra020257	453	294.986	14.852	-4.31192	down	3.63e-84	5.12e-83	gi|10177724|dbj|BAB10970.1||7.30245e-43|unnamed protein product [Arabidopsis thaliana]
Bra008733	2145	352.354	14.88	-4.56558	down	4.68e-108	8.68e-107	gi|297811623|ref|XP_002873695.1||0|cyclic nucleotide-gated ion channel 18 [Arabidopsis lyrata subsp. lyrata]
Bra030280	2028	427.431	14.89	-4.84327	down	1.69e-133	4.01e-132	gi|240254506|ref|NP_179764.4||0|unknown protein [Arabidopsis thaliana]
Bra016197	501	452.074	15.1288	-4.90119	down	6.29e-141	1.62e-139	gi|15223211|ref|NP_177221.1||3.02155e-44|octicosapeptide/Phox/Bem1p (PB1) domain-containing protein [Arabidopsis thaliana]
Bra031567	1488	285.77	15.1729	-4.23529	down	2.51e-78	3.31e-77	gi|297843516|ref|XP_002889639.1||0|binding protein [Arabidopsis lyrata subsp. lyrata]
Bra031082	888	557.562	15.1909	-5.19785	down	4.31e-175	1.47e-173	gi|297850342|ref|XP_002893052.1||9.51042e-73|hypothetical protein ARALYDRAFT_472174 [Arabidopsis lyrata subsp. lyrata]
Bra009614	591	284.84	15.8107	-4.17118	down	5.82e-83	8.1e-82	gi|42562756|ref|NP_175863.2||3.52757e-41|invertase/pectin methylesterase inhibitor family protein [Arabidopsis thaliana]
Bra025214	1260	275.183	16.4205	-4.06682	down	3.07e-70	3.6e-69	gi|15231577|ref|NP_189291.1||0|MATE efflux family protein [Arabidopsis thaliana]
Bra011948	705	336.717	16.4745	-4.35323	down	9.85e-100	1.68e-98	proline-rich family protein [Arabidopsis thaliana]
Bra026293	2490	407.748	16.7709	-4.60364	down	5.2e-123	1.12e-121	gi|240256093|ref|NP_194529.4||0|ATP binding / ATPase/ nucleoside-triphosphatase/ nucleotide binding [Arabidopsis thaliana]
Bra036222	2388	333.251	17.0688	-4.28718	down	2.02e-97	3.36e-96	gi|75273666|sp|Q9LJW0.1|PHO19_ARATH|0|RecName: Full=Phosphate transporter PHO1 homolog 9; AltName: Full=Protein PHO1 homolog 9; Short=AtPHO1;H9
Bra011846	1722	515.275	17.4147	-4.88697	down	1.16e-156	3.42e-155	gi|28208262|dbj|BAC56855.1||0|gamma-glutamyl transferase [Raphanus sativus]
Bra024111	1128	429.01	17.4152	-4.62259	down	8.85e-129	2.02e-127	gi|22329024|ref|NP_194735.2||0|unknown protein [Arabidopsis thaliana]
Bra026086	2139	626.847	17.4183	-5.16944	down	2.6e-119	5.41e-118	gi|297850018|ref|XP_002892890.1||0|predicted protein [Arabidopsis lyrata subsp. lyrata]
Bra015068	1566	447.486	17.7252	-4.65797	down	3.48e-134	8.34e-133	gi|297835560|ref|XP_002885662.1||0|hypothetical protein ARALYDRAFT_319167 [Arabidopsis lyrata subsp. lyrata]
Bra020671	975	299.286	18.005	-4.05506	down	1.84e-39	1.25e-38	gi|297818072|ref|XP_002876919.1||6.66583e-70|hypothetical protein ARALYDRAFT_904719 [Arabidopsis lyrata subsp. lyrata]
Bra011711	1107	803.415	18.023	-5.47824	down	1.93e-241	1.1e-239	gi|240256209|ref|NP_568009.5||0|unknown protein [Arabidopsis thaliana]
Bra031022	561	424.982	18.0731	-4.55549	down	2.83e-126	6.29e-125	gi|297844770|ref|XP_002890266.1||5.74578e-43|predicted protein [Arabidopsis lyrata subsp. lyrata]
Bra005784	195	384.254	18.3394	-4.38904	down	3.42e-112	6.66e-111	gi|166007601|gb|ABY77634.1||2.36603e-21|40S ribosomal protein S28 (RPS28B) [Arabidopsis thaliana]
Bra001793	1455	443.9	18.3709	-4.59474	down	8.46e-132	1.98e-130	gi|297830752|ref|XP_002883258.1||0|hypothetical protein ARALYDRAFT_479582 [Arabidopsis lyrata subsp. lyrata]
Bra028787	2154	349.267	18.3855	-4.24769	down	6.34e-32	3.6e-31	gi|297806429|ref|XP_002871098.1||0|glycosyltransferase family protein 47 [Arabidopsis lyrata subsp. lyrata]
Bra015321	1161	324.928	18.6798	-4.12056	down	6.37e-92	9.87e-91	gi|297848680|ref|XP_002892221.1||3.52775e-164|hypothetical protein ARALYDRAFT_887616 [Arabidopsis lyrata subsp. lyrata]
Bra036047	1878	419.035	18.9597	-4.46606	down	1.54e-122	3.29e-121	gi|297819684|ref|XP_002877725.1||0|aspartyl protease family protein [Arabidopsis lyrata subsp. lyrata]
Bra032333	2442	669.688	19.2927	-5.11737	down	7.78e-200	3.27e-198	gi|297851398|ref|XP_002893580.1||0|hypothetical protein ARALYDRAFT_473178 [Arabidopsis lyrata subsp. lyrata]
Bra004565	501	328.095	19.584	-4.06637	down	7.41e-49	6.09e-48	gi|297824673|ref|XP_002880219.1||1.53393e-80|hypothetical protein ARALYDRAFT_483759 [Arabidopsis lyrata subsp. lyrata]
Bra024119	1101	521.31	19.5955	-4.73355	down	5.16e-154	1.49e-152	gi|297798998|ref|XP_002867383.1||1.15966e-161|protein binding protein [Arabidopsis lyrata subsp. lyrata]
Bra017320	1011	553.525	19.6311	-4.81744	down	5.32e-164	1.66e-162	gi|297827025|ref|XP_002881395.1||3.71751e-95|zinc finger family protein [Arabidopsis lyrata subsp. lyrata]
Bra001278	2160	347.317	19.6406	-4.14435	down	8.73e-98	1.46e-96	gi|297829362|ref|XP_002882563.1||0|phosphatidylinositol-4-phosphate 5-kinase family protein [Arabidopsis lyrata subsp. lyrata]
Bra014936	1842	389.669	19.6711	-4.3081	down	5.19e-106	9.36e-105	gi|297831076|ref|XP_002883420.1||0|hypothetical protein ARALYDRAFT_479845 [Arabidopsis lyrata subsp. lyrata]
Bra025429	1359	374.808	19.6872	-4.25082	down	3.13e-55	2.89e-54	gi|297801732|ref|XP_002868750.1||4.70128e-09|expressed protein [Arabidopsis lyrata subsp. lyrata]
Bra017478	348	353.375	19.8639	-4.15298	down	3.2e-99	5.43e-98	gi|89257437|gb|ABD64929.1||7.89998e-54|cystatin domain containing protein [Brassica oleracea]
Bra011484	600	530.642	20.1888	-4.71611	down	1.37e-155	4.01e-154	gi|297798514|ref|XP_002867141.1||2.00181e-47|hypothetical protein ARALYDRAFT_491275 [Arabidopsis lyrata subsp. lyrata]
Bra035825	528	425.869	20.2294	-4.39589	down	1.91e-52	1.67e-51	gi|297851974|ref|XP_002893868.1||5.0286e-39|hypothetical protein ARALYDRAFT_336605 [Arabidopsis lyrata subsp. lyrata]
Bra003990	903	341.006	20.2434	-4.07428	down	2.77e-71	3.29e-70	gi|15222407|ref|NP_177123.1||1.36182e-82|meprin and TRAF homology domain-containing protein / MATH domain-containing protein [Arabidopsis thaliana]
Bra022076	513	326.642	20.2709	-4.01023	down	5.84e-90	8.83e-89	gi|297790993|ref|XP_002863381.1||1.12625e-49|hypothetical protein ARALYDRAFT_494284 [Arabidopsis lyrata subsp. lyrata]
Bra016021	1656	338.152	20.5367	-4.0414	down	3.84e-92	5.96e-91	gi|297842047|ref|XP_002888905.1||0|hypothetical protein ARALYDRAFT_476435 [Arabidopsis lyrata subsp. lyrata]
Bra012831	1977	441.662	20.5853	-4.42326	down	7.21e-127	1.61e-125	gi|312283317|dbj|BAJ34524.1||0|unnamed protein product [Thellungiella halophila]
Bra007090	1596	634.744	20.5898	-4.94617	down	7.34e-147	1.99e-145	gi|297820224|ref|XP_002877995.1||0|inorganic phosphate transporter 1-7 /Pi cotransporter [Arabidopsis lyrata subsp. lyrata]
Bra032585	1257	516.52	20.8671	-4.62952	down	3.8e-134	9.08e-133	gi|297848486|ref|XP_002892124.1||0|hypothetical protein ARALYDRAFT_887420 [Arabidopsis lyrata subsp. lyrata]
Bra015666	1404	605.73	21.144	-4.84035	down	2.41e-172	8.02e-171	gi|75180613|sp|Q9LV90.1|FLOT3_ARATH|0|unknown protein [Arabidopsis thaliana]
Bra027182	1092	469.554	21.7823	-4.43006	down	3.49e-78	4.59e-77	gi|297834496|ref|XP_002885130.1||1.44558e-164|F-box family protein [Arabidopsis lyrata subsp. lyrata]
Bra019623	465	1749.22	21.8865	-6.32053	down	2.89e-196	1.19e-194	gi|297816608|ref|XP_002876187.1||2.27658e-34|predicted protein [Arabidopsis lyrata subsp. lyrata]
Bra026615	234	712.158	22.1308	-5.00807	down	7.35e-95	1.19e-93	gi|297814464|ref|XP_002875115.1||2.69584e-25|hypothetical protein ARALYDRAFT_484136 [Arabidopsis lyrata subsp. lyrata]
Bra015585	1797	407.35	22.1403	-4.20152	down	3.67e-113	7.22e-112	gi|145335227|ref|NP_172234.2||0|TRFL2 (TRF-LIKE 2); DNA binding [Arabidopsis thaliana]
Bra040019	1662	486.216	22.1588	-4.45564	down	6.07e-90	9.17e-89	gi|15231488|ref|NP_187419.1||0|exostosin family protein [Arabidopsis thaliana]
Bra008646	1281	402.628	22.4406	-4.16526	down	1.4e-75	1.78e-74	gi|297811747|ref|XP_002873757.1||7.33566e-57|hypothetical protein ARALYDRAFT_326057 [Arabidopsis lyrata subsp. lyrata]
Bra014931	3813	585.781	22.4406	-4.70618	down	4.11e-168	1.32e-166	gi|297831070|ref|XP_002883417.1||0|regulator of chromosome condensation family protein [Arabidopsis lyrata subsp. lyrata]
Bra034743	1716	486.176	22.4722	-4.43527	down	9.06e-104	1.6e-102	gi|297834076|ref|XP_002884920.1||0|hypothetical protein ARALYDRAFT_478629 [Arabidopsis lyrata subsp. lyrata]
Bra003296	186	1374.85	22.7656	-5.91628	down	0	0	AGP23 (ARABINOGALACTAN-PROTEIN 23)[Arabidopsis thaliana]
Bra018278	1227	614.739	22.7726	-4.7546	down	3.89e-176	1.35e-174	gi|240254556|ref|NP_180668.4||8.70342e-177|triacylglycerol lipase [Arabidopsis thaliana]
Bra036914	984	529.147	22.8131	-4.53574	down	6.99e-133	1.66e-131	gi|56112345|gb|AAV71147.1||2.13601e-132|myrosinase [Armoracia rusticana]
Bra000333	3882	423.12	22.8131	-4.21313	down	3e-83	4.19e-82	gi|297828107|ref|XP_002881936.1||0|endonuclease/exonuclease/phosphatase family protein [Arabidopsis lyrata subsp. lyrata]
Bra012384	777	474.158	23.0975	-4.35956	down	6.46e-80	8.7e-79	gi|15220853|ref|NP_173785.1||1.32899e-133|BCA3 (BETA CARBONIC ANHYDRASE 4); carbonate dehydratase/ zinc ion binding [Arabidopsis thaliana]
Bra030440	978	486.454	23.1085	-4.39581	down	1.79e-136	4.38e-135	gi|30694964|ref|NP_175552.2||1.14465e-178|cinnamyl-alcohol dehydrogenase, putative (CAD) [Arabidopsis thaliana]
Bra005516	1593	486.373	23.1166	-4.39507	down	1.81e-136	4.44e-135	gi|297835382|ref|XP_002885573.1||5.15648e-58|hypothetical protein ARALYDRAFT_319073 [Arabidopsis lyrata subsp. lyrata]
Bra025879	606	538.712	24.0327	-4.48644	down	8.19e-151	2.31e-149	gi|8886987|gb|AAF80647.1|AC012190_3|1.28954e-94|nodulin, putative[Arabidopsis thaliana]
Bra005493	609	587.034	24.3982	-4.5886	down	8.65e-165	2.72e-163	gi|297826803|ref|XP_002881284.1||2.00794e-103|hypothetical protein ARALYDRAFT_482291 [Arabidopsis lyrata subsp. lyrata]
Bra023961	540	979.247	24.642	-5.31248	down	1.08e-272	7.44e-271	gi|297842723|ref|XP_002889243.1||2.26908e-22|hypothetical protein ARALYDRAFT_477106 [Arabidopsis lyrata subsp. lyrata]
Bra024876	432	482.646	24.6595	-4.29075	down	1.57e-132	3.69e-131	gi|297814390|ref|XP_002875078.1||4.61952e-54|hypothetical protein ARALYDRAFT_322499 [Arabidopsis lyrata subsp. lyrata]
Bra031964	1701	750.323	24.7171	-4.92393	down	1.8e-211	8.21e-210	gi|15228667|ref|NP_187041.1||0|GDH3 (GLUTAMATE DEHYDROGENASE 3); binding / catalytic/ oxidoreductase/ oxidoreductase, acting on the CH-NH2 group of donors, NAD or NADP as acceptor [Arabidopsis thaliana]
Bra030786	636	486.213	24.7175	-4.29798	down	6.1e-124	1.32e-122	gi|297843756|ref|XP_002889759.1||3.91101e-100|emp24/gp25L/p24 family protein [Arabidopsis lyrata subsp. lyrata]
Bra020010	639	479.687	24.9975	-4.26224	down	3.64e-108	6.75e-107	gi|297843756|ref|XP_002889759.1||3.13116e-97|emp24/gp25L/p24 family protein [Arabidopsis lyrata subsp. lyrata]
Bra018300	1599	564.681	25.2718	-4.48184	down	1.92e-156	5.66e-155	gi|297826477|ref|XP_002881121.1||0|hypothetical protein ARALYDRAFT_481980 [Arabidopsis lyrata subsp. lyrata]
Bra002251	1824	1264.27	25.5326	-5.62982	down	0	0	gi|15241147|ref|NP_197465.1||0|proton-dependent oligopeptide transport (POT) family protein [Arabidopsis thaliana]
Bra012308	1008	506.358	25.6222	-4.30469	down	3.57e-138	8.95e-137	gi|297850664|ref|XP_002893213.1||1.81102e-142|predicted protein [Arabidopsis lyrata subsp. lyrata]
Bra033059	2085	935.27	25.9421	-5.17202	down	1.13e-152	3.22e-151	gi|297818496|ref|XP_002877131.1||6.01091e-65|expressed protein [Arabidopsis lyrata subsp. lyrata]
Bra034709	1947	529.87	25.9636	-4.35107	down	2.4e-100	4.13e-99	gi|297829846|ref|XP_002882805.1||0|predicted protein [Arabidopsis lyrata subsp. lyrata]
Bra001967	1536	1397.28	26.2675	-5.7332	down	0	0	gi|297832548|ref|XP_002884156.1||0|predicted protein [Arabidopsis lyrata subsp. lyrata]
Bra030689	1824	1330.53	26.586	-5.64519	down	0	0	gi|145335227|ref|NP_172234.2||0|TRFL2 (TRF-LIKE 2); DNA binding [Arabidopsis thaliana]
Bra029321	453	487.464	27.1682	-4.1653	down	8.05e-130	1.85e-128	gi|116831640|gb|ABK28772.1||5.02204e-68|unknown [Arabidopsis thaliana]
Bra026717	441	445.298	27.5011	-4.01721	down	1.8e-116	3.65e-115	gi|310896454|gb|ADP37974.1||4.25176e-58|auxin-responsive family protein [Brassica napus]
Bra031032	819	1297.78	28.1114	-5.52875	down	6.2e-180	2.22e-178	gi|171921097|gb|ACB59196.1||1.10759e-133|TETRASPANIN family protein [Brassica oleracea]
Bra035522	1290	545.208	28.5079	-4.25737	down	4.37e-145	1.17e-143	gi|297805182|ref|XP_002870475.1||0|predicted protein [Arabidopsis lyrata subsp. lyrata]
Bra034589	732	494.805	29.0401	-4.09074	down	5.11e-129	1.17e-127	gi|297845680|ref|XP_002890721.1||3.48787e-24|hypothetical protein ARALYDRAFT_472928 [Arabidopsis lyrata subsp. lyrata]
Bra034595	723	935.845	29.0882	-5.00776	down	6.57e-252	4.02e-250	gi|297798514|ref|XP_002867141.1||3.06529e-41|hypothetical protein ARALYDRAFT_491275 [Arabidopsis lyrata subsp. lyrata]
Bra020665	504	1067.91	30.079	-5.14989	down	1.55e-133	3.68e-132	gi|297792129|ref|XP_002863949.1||4.16097e-78|hypothetical protein ARALYDRAFT_917855 [Arabidopsis lyrata subsp. lyrata]
Bra020917	1236	499.277	30.3433	-4.04039	down	2.03e-128	4.6e-127	gi|238480871|ref|NP_001154259.1||0|NAD-dependent epimerase/dehydratase family protein [Arabidopsis thaliana]
Bra007810	1929	579.749	30.3833	-4.25408	down	3.11e-69	3.6e-68	gi|297837707|ref|XP_002886735.1||0|hypothetical protein ARALYDRAFT_315436 [Arabidopsis lyrata subsp. lyrata]
Bra036129	366	983.473	31.8827	-4.94704	down	4.46e-258	2.83e-256	gi|15229322|ref|NP_187113.1||1.41601e-42|nucleic acid binding [Arabidopsis thaliana]
Bra017740	594	831.265	31.9242	-4.70258	down	4.72e-219	2.29e-217	gi|297798322|ref|XP_002867045.1||9.24498e-98|hypothetical protein ARALYDRAFT_491041 [Arabidopsis lyrata subsp. lyrata]
Bra022922	228	556.602	32.3283	-4.10578	down	5.99e-79	7.98e-78	RALFL17 (RALF-LIKE 17); signal transducer [Arabidopsis thaliana]
Bra016280	1272	1015.34	32.5881	-4.96148	down	9.96e-265	6.55e-263	gi|302035367|gb|ADK92391.1||1.04578e-180|C2H2 zinc finger transcription factor [Brassica rapa subsp. chinensis]
Bra010488	2724	546.613	32.8529	-4.05643	down	1.54e-138	3.89e-137	gi|240256055|ref|NP_194189.5||0|REN1 (ROP1 ENHANCER 1); Rho GTPase activator/ Rho GTPase binding / phosphoinositide binding [Arabidopsis thaliana]
Bra025437	831	627.621	33.1784	-4.24158	down	3.76e-161	1.15e-159	gi|297801318|ref|XP_002868543.1||3.80111e-113|hypothetical protein ARALYDRAFT_330314 [Arabidopsis lyrata subsp. lyrata]
Bra031101	405	845.615	33.2089	-4.67036	down	1.9e-220	9.29e-219	gi|297832180|ref|XP_002883972.1||3.30768e-60|hypothetical protein ARALYDRAFT_480492 [Arabidopsis lyrata subsp. lyrata]
Bra014294	213	731.127	34.1516	-4.4201	down	2.93e-188	1.13e-186	gi|15217996|ref|NP_175576.1||1.22898e-30|ATP synthase epsilon chain, mitochondrial [Arabidopsis thaliana]
Bra014660	2322	609.88	34.2051	-4.15624	down	7.52e-72	9.03e-71	gi|297817014|ref|XP_002876390.1||0|predicted protein [Arabidopsis lyrata subsp. lyrata]
Bra030670	816	717.622	34.7454	-4.36833	down	1.42e-183	5.23e-182	gi|297843502|ref|XP_002889632.1||1.26775e-105|hypothetical protein ARALYDRAFT_470730 [Arabidopsis lyrata subsp. lyrata]
Bra037369	732	788.003	35.1318	-4.48735	down	2.6e-76	3.34e-75	gi|229891751|sp|Q9M145.2|RTNLG_ARATH|9.5595e-115|reticulon family protein (RTNLB7)[Arabidopsis thaliana]
Bra016478	1530	836.568	35.4362	-4.56119	down	1.66e-182	6.09e-181	gi|297844976|ref|XP_002890369.1||0|plant synaptotagmin [Arabidopsis lyrata subsp. lyrata]
Bra014611	186	1112.56	35.7877	-4.95827	down	7.72e-282	5.67e-280	AGP23 (ARABINOGALACTAN-PROTEIN 23)[Arabidopsis thaliana]
Bra010527	1107	893.626	36.0595	-4.63122	down	1.27e-227	6.56e-226	gi|297802380|ref|XP_002869074.1||1.08924e-175|hypothetical protein ARALYDRAFT_491082 [Arabidopsis lyrata subsp. lyrata]
Bra002330	501	582.708	36.0856	-4.01328	down	4.44e-144	1.17e-142	gi|297808147|ref|XP_002871957.1||2.80197e-74|hypothetical protein ARALYDRAFT_488986 [Arabidopsis lyrata subsp. lyrata]
Bra034515	678	630.937	36.3549	-4.11727	down	6.16e-145	1.64e-143	gi|15220782|ref|NP_176435.1||4.13021e-106|Rho GDP-dissociation inhibitor family protein [Arabidopsis thaliana]
Bra021822	255	1425.69	36.6914	-5.28007	down	6.31e-97	1.04e-95	gi|1168686|sp|P41506.1|BP4C_BRANA|8.23441e-11|LCR57 (Low-molecular-weight cysteine-rich 57)[Arabidopsis thaliana]
Bra025008	864	791.943	37.3217	-4.40731	down	3.75e-199	1.57e-197	gi|15237483|ref|NP_199477.1||1.26147e-122|zinc finger (C3HC4-type RING finger) family protein [Arabidopsis thaliana]
Bra031024	546	625.922	38.2348	-4.03302	down	6.27e-153	1.8e-151	gi|297844770|ref|XP_002890266.1||6.33708e-36|predicted protein [Arabidopsis lyrata subsp. lyrata]
Bra013666	603	1275.79	38.6333	-5.0454	down	2.47262904035033e-313	2.18523960052388e-311	gi|15233241|ref|NP_188842.1||3.75161e-54|receptor-like protein kinase-related [Arabidopsis thaliana]
Bra026994	675	884.036	38.9232	-4.5054	down	2.16e-219	1.05e-217	gi|297849584|ref|XP_002892673.1||2.24553e-104|rho GDP-dissociation inhibitor family protein [Arabidopsis lyrata subsp. lyrata]
Bra036660	660	651.253	38.9368	-4.06401	down	6.74e-159	2.04e-157	gi|15220782|ref|NP_176435.1||5.83206e-102|Rho GDP-dissociation inhibitor family protein [Arabidopsis thaliana]
Bra035149	1560	764.089	38.9558	-4.29383	down	1.17e-144	3.11e-143	gi|297839855|ref|XP_002887809.1||0| NRAMP1 (NATURAL RESISTANCE-ASSOCIATED MACROPHAGE PROTEIN 1); inorganic anion transmembrane transporter/ manganese ion transmembrane transporter/ metal ion transmembrane transporter[Arabidopsis lyrata subsp. lyrata]
Bra019218	2742	673.288	39.53	-4.09021	down	3.5e-116	7.06e-115	gi|297799548|ref|XP_002867658.1||0|predicted protein [Arabidopsis lyrata subsp. lyrata]
Bra017088	1641	1186.9	39.5404	-4.90773	down	1.22e-291	9.58e-290	gi|297827497|ref|XP_002881631.1||0|predicted protein [Arabidopsis lyrata subsp. lyrata]
Bra018442	2271	957.169	40.4987	-4.56283	down	1.11e-235	6.04e-234	gi|18391151|ref|NP_563869.1||0|unknown protein [Arabidopsis thaliana]
Bra014463	8337	1596.01	40.792	-5.29004	down	6.69e-155	1.95e-153	gi|297820942|ref|XP_002878354.1||0|hypothetical protein ARALYDRAFT_324535 [Arabidopsis lyrata subsp. lyrata]
Bra028304	393	682.589	41.7658	-4.03062	down	1.06e-61	1.09e-60	gi|297796049|ref|XP_002865909.1||9.74548e-68|hypothetical protein ARALYDRAFT_495305 [Arabidopsis lyrata subsp. lyrata]
Bra004502	651	1086.57	42.9945	-4.65949	down	4.57e-138	1.14e-136	gi|297824775|ref|XP_002880270.1||5.10937e-111|hypothetical protein ARALYDRAFT_483853 [Arabidopsis lyrata subsp. lyrata]
Bra013447	3711	724.631	43.0219	-4.0741	down	6.24e-164	1.95e-162	gi|2982433|emb|CAA18241.1||0|Glu-rich protein [Arabidopsis thaliana]
Bra017515	543	1209.57	43.0625	-4.81192	down	4.86e-63	5.09e-62	gi|15237978|ref|NP_199504.1||1.75961e-30|invertase/pectin methylesterase inhibitor family protein [Arabidopsis thaliana]
Bra021867	1323	709.933	44.0537	-4.01035	down	7.02e-138	1.75e-136	gi|14091580|gb|AAK53798.1|AF369566_1|0|membrane protein Mlo5 [Arabidopsis thaliana]
Bra032538	1488	766.507	44.9595	-4.0916	down	1.45e-180	5.22e-179	gi|297843198|ref|XP_002889480.1||0|cupin family protein [Arabidopsis lyrata subsp. lyrata]
Bra033554	3333	1037.13	46.256	-4.48681	down	3.22e-245	1.87e-243	gi|15233733|ref|NP_195532.1||0|ATCSLD4; cellulose synthase/ transferase, transferring glycosyl groups [Arabidopsis thaliana]
Bra024974	561	1189.88	46.4858	-4.67788	down	8.71e-184	3.22e-182	gi|3776562|gb|AAC64879.1||2.41963e-33|invertase/pectin methylesterase inhibitor family protein [Arabidopsis thaliana]
Bra009631	1704	797.989	47.6528	-4.06573	down	6.05e-78	7.93e-77	gi|297806111|ref|XP_002870939.1||0|proton-dependent oligopeptide transport family protein [Arabidopsis lyrata subsp. lyrata]
Bra016026	3426	1196.53	48.4623	-4.62585	down	7.99e-278	5.67e-276	gi|297839165|ref|XP_002887464.1||0|predicted protein [Arabidopsis lyrata subsp. lyrata]
Bra029023	1827	1221.93	48.6201	-4.65147	down	7.37e-283	5.45e-281	gi|15239653|ref|NP_200262.1||0|DFL1 (DWARF IN LIGHT 1); indole-3-acetic acid amido synthetase [Arabidopsis thaliana]
Bra022025	1227	808.002	48.7688	-4.05033	down	1.16e-185	4.37e-184	gi|297794637|ref|XP_002865203.1||0|hypothetical protein ARALYDRAFT_494352 [Arabidopsis lyrata subsp. lyrata]
Bra019486	1134	1328.04	49.9422	-4.73289	down	9.3e-242	5.31e-240	gi|15231447|ref|NP_190236.1||0|ACT12 (ACTIN-12); structural constituent of cytoskeleton [Arabidopsis thaliana]
Bra008188	645	885.607	49.9898	-4.14696	down	5.19e-203	2.23e-201	gi|21593056|gb|AAM65005.1||3.72202e-98|GSH-dependent dehydroascorbate reductase 1, putative [Arabidopsis thaliana]
Bra016556	819	936.504	50.0023	-4.22722	down	8.3e-95	1.34e-93	gi|297844804|ref|XP_002890283.1||2.46746e-133|hypothetical protein ARALYDRAFT_889272 [Arabidopsis lyrata subsp. lyrata]
Bra020319	1023	1133.36	51.1203	-4.47057	down	5.87e-259	3.74e-257	gi|15231447|ref|NP_190236.1||0|ACT12 (ACTIN-12); structural constituent of cytoskeleton [Arabidopsis thaliana]
Bra040479	651	1239	51.1447	-4.59845	down	3.13e-282	2.3e-280	gi|297824775|ref|XP_002880270.1||7.12954e-113|hypothetical protein ARALYDRAFT_483853 [Arabidopsis lyrata subsp. lyrata]
Bra006527	639	1252.87	51.4983	-4.60457	down	9.23e-285	6.88e-283	gi|15241236|ref|NP_197498.1||3.89926e-31|integral membrane family protein [Arabidopsis thaliana]
Bra002249	4122	2371.33	51.5338	-5.52403	down	0	0	gi|15241142|ref|NP_197462.1||0|sec7 domain-containing protein [Arabidopsis thaliana]
Bra004560	1350	861.706	51.8963	-4.05349	down	1.98e-194	7.99e-193	gi|3819708|emb|CAA11857.1||0|delta-8 sphingolipid desaturase [Brassica napus]
Bra016483	738	1035.1	52.2102	-4.30929	down	3.67e-235	1.99e-233	gi|15223724|ref|NP_173426.1||3.45398e-112|ER lumen protein retaining receptor family protein [Arabidopsis thaliana]
Bra029101	699	1148.75	53.4137	-4.42671	down	1.49e-169	4.85e-168	gi|18423445|ref|NP_568780.1||2.15902e-97|unknown protein [Arabidopsis thaliana]
Bra038274	2625	1497.49	53.8172	-4.79834	down	0	0	gi|297819108|ref|XP_002877437.1||0|predicted protein [Arabidopsis lyrata subsp. lyrata]
Bra018679	1266	1023.18	54.0846	-4.2417	down	1.27e-229	6.7e-228	gi|240254036|ref|NP_172263.4||0|transferase, transferring glycosyl groups [Arabidopsis thaliana]
Bra032495	390	1308.5	54.3695	-4.58898	down	8.21e-292	6.44e-290	gi|111414967|gb|ABH09777.1||1.37124e-53|pollen-preferential protein [Brassica rapa subsp. chinensis]
Bra021655	1806	1120.49	54.6699	-4.35724	down	1.31e-250	7.96e-249	gi|297826477|ref|XP_002881121.1||0|hypothetical protein ARALYDRAFT_481980 [Arabidopsis lyrata subsp. lyrata]
Bra015022	273	1630.37	54.9346	-4.89134	down	5.48e-196	2.24e-194	gi|297831264|ref|XP_002883514.1||1.91448e-39|hypothetical protein ARALYDRAFT_898993 [Arabidopsis lyrata subsp. lyrata]
Bra040393	459	950.496	55.6756	-4.09356	down	1.05e-191	4.17e-190	gi|297833146|ref|XP_002884455.1||1.14429e-59|nucleic acid binding protein [Arabidopsis lyrata subsp. lyrata]
Bra004605	1590	1807.34	55.9915	-5.01252	down	0	0	gi|297827755|ref|XP_002881760.1||0|amino acid transporter family protein [Arabidopsis lyrata subsp. lyrata]
Bra004793	618	1492.15	58.7825	-4.66586	down	0	0	gi|75323116|sp|Q6AWU6.1|HOL3_ARATH|4.07272e-83|Probable thiol methyltransferase [Arabidopsis thaliana]
Bra011789	1401	1031.68	60.1743	-4.09971	down	6.96e-223	3.46e-221	gi|297798090|ref|XP_002866929.1||0|hypothetical protein ARALYDRAFT_490831 [Arabidopsis lyrata subsp. lyrata]
Bra020498	1041	1143	61.9816	-4.20484	down	2.82e-175	9.64e-174	gi|18420914|ref|NP_568469.1||2.81904e-170|phosphate translocator-related [Arabidopsis thaliana]
Bra028917	1659	1247.47	62.0978	-4.32832	down	3.66e-267	2.44e-265	gi|71153402|sp|O22925.1|VSR2_ARATH|0|vacuolar sorting receptor, putative[Arabidopsis thaliana]
Bra019627	813	1092.13	62.336	-4.13093	down	1.59e-159	4.82e-158	gi|15237955|ref|NP_197241.1||1.24269e-36|universal stress protein (USP) family protein [Arabidopsis thaliana]
Bra036653	1968	1828.31	62.8782	-4.86181	down	6.74e-211	3.06e-209	gi|297840255|ref|XP_002888009.1||0|predicted protein [Arabidopsis lyrata subsp. lyrata]
Bra018148	768	1211.68	63.5762	-4.25238	down	7.02e-184	2.6e-182	gi|297815914|ref|XP_002875840.1||4.1836e-132|TIP5;1 (tonoplast intrinsic protein 5;1); urea transmembrane transporter/ water channel [Arabidopsis lyrata subsp. lyrata]
Bra039433	486	1117.18	63.6333	-4.13394	down	6.77e-106	1.22e-104	gi|297829074|ref|XP_002882419.1||2.72782e-68|rubber elongation factor family protein [Arabidopsis lyrata subsp. lyrata]
Bra030698	1071	2542.45	63.9297	-5.31359	down	0	0	gi|297849074|ref|XP_002892418.1||0|hypothetical protein ARALYDRAFT_470808 [Arabidopsis lyrata subsp. lyrata]
Bra001589	861	1277.13	65.2508	-4.29077	down	9.6e-269	6.48e-267	gi|75273141|sp|Q9LDA7.1|P2C39_ARATH|5.06746e-140|Probable protein phosphatase 2C [Arabidopsis thaliana]
Bra019194	513	1346.27	66.0252	-4.3498	down	1.09e-234	5.9e-233	gi|15234870|ref|NP_194234.1||1.73352e-58|integral membrane family protein [Arabidopsis thaliana]
Bra007570	8451	2423.29	66.3581	-5.19055	down	9.91e-69	1.14e-67	gi|297820942|ref|XP_002878354.1||0|hypothetical protein ARALYDRAFT_324535 [Arabidopsis lyrata subsp. lyrata]
Bra012450	1269	1638.65	67.6058	-4.59921	down	0	0	gi|302035367|gb|ADK92391.1||4.54217e-168|C2H2 zinc finger transcription factor [Brassica rapa subsp. chinensis]
Bra037415	759	3086.95	68.2382	-5.49946	down	0	0	gi|297810015|ref|XP_002872891.1||3.36302e-118|GAMMA-TIP3/TIP1_3 (TONOPLAST INTRINSIC PROTEIN 1_3)[Arabidopsis lyrata subsp. lyrata]
Bra032290	516	1360.7	68.251	-4.31736	down	4.19e-118	8.56e-117	gi|15218844|ref|NP_174209.1||2.06861e-83|pollen Ole e 1 allergen and extensin family protein [Arabidopsis thaliana]
Bra025313	1275	1239.08	68.4439	-4.1782	down	2.13e-256	1.34e-254	gi|297818400|ref|XP_002877083.1||0|hypothetical protein ARALYDRAFT_484582 [Arabidopsis lyrata subsp. lyrata]
Bra020794	1515	2627.37	68.9661	-5.25159	down	0	0	gi|297833330|ref|XP_002884547.1||0|hypothetical protein ARALYDRAFT_317457 [Arabidopsis lyrata subsp. lyrata]
Bra037916	1878	1693.27	69.2755	-4.61132	down	0	0	gi|15235080|ref|NP_192782.1||0|dehydration-responsive family protein [Arabidopsis thaliana]
Bra023231	978	1325.57	69.9508	-4.24413	down	2.96e-149	8.26e-148	gi|30694964|ref|NP_175552.2||3.01224e-179|cinnamyl-alcohol dehydrogenase, putative (CAD) [Arabidopsis thaliana]
Bra037879	1053	1706.9	71.1804	-4.58376	down	1.2845309456479e-309	1.11e-307	gi|15240494|ref|NP_200343.1||5.17137e-95|membrane bound O-acyl transferase (MBOAT) family protein / wax synthase-related [Arabidopsis thaliana]
Bra010006	2580	1182.78	71.5669	-4.04674	down	2.28e-240	1.28e-238	gi|297813101|ref|XP_002874434.1||0|kinase family protein [Arabidopsis lyrata subsp. lyrata]
Bra039616	1443	1259.88	73.8393	-4.09275	down	2.44e-253	1.51e-251	gi|297832494|ref|XP_002884129.1||2.79189e-132|hypothetical protein ARALYDRAFT_480743 [Arabidopsis lyrata subsp. lyrata]
Bra022064	564	1516.84	73.976	-4.35787	down	2.64e-303	2.22e-301	gi|21537168|gb|AAM61509.1||1.05901e-52|unknown [Arabidopsis thaliana]
Bra006334	909	4208.34	75.565	-5.79939	down	0	0	gi|38261497|gb|AAR15894.1||1.18685e-134|S-adenosyl-L-methionine decarboxylase [Brassica juncea]
Bra006024	357	1734.32	75.8599	-4.51489	down	1.71e-146	4.63e-145	gi|297811047|ref|XP_002873407.1||1.47413e-52|40S ribosomal protein S15 [Arabidopsis lyrata subsp. lyrata]
Bra020609	1719	1269.8	76.5368	-4.0523	down	2.95e-141	7.65e-140	gi|297808857|ref|XP_002872312.1||0|predicted protein [Arabidopsis lyrata subsp. lyrata]
Bra011900	3294	1638.3	76.5852	-4.41899	down	0	0	gi|297801904|ref|XP_002868836.1||0|hypothetical protein ARALYDRAFT_490578 [Arabidopsis lyrata subsp. lyrata]
Bra039607	1833	1572.75	77.4734	-4.34344	down	4.75e-303	3.98e-301	gi|297836582|ref|XP_002886173.1||0|predicted protein [Arabidopsis lyrata subsp. lyrata]
Bra004434	603	1588.17	78.4047	-4.34028	down	6.85e-291	5.33e-289	gi|312281935|dbj|BAJ33833.1||5.35486e-93|unnamed protein product [Thellungiella halophila]
Bra031913	1026	1295.31	78.4061	-4.04619	down	3.11e-254	1.93e-252	gi|297797473|ref|XP_002866621.1||1.38074e-137|hypothetical protein ARALYDRAFT_496668 [Arabidopsis lyrata subsp. lyrata]
Bra018210	1134	2146.37	79.0469	-4.76305	down	0	0	gi|15231447|ref|NP_190236.1||0|ACT12 (ACTIN-12); structural constituent of cytoskeleton [Arabidopsis thaliana]
Bra012369	612	2423.37	79.9515	-4.92175	down	3.81e-288	2.92e-286	gi|145336050|ref|NP_173738.2||7.8079e-63|caleosin-related family protein [Arabidopsis thaliana]
Bra020411	942	1316.3	80.9518	-4.02328	down	2.93e-255	1.83e-253	gi|297796695|ref|XP_002866232.1||1.10257e-130|hypothetical protein ARALYDRAFT_495877 [Arabidopsis lyrata subsp. lyrata]
Bra002905	1602	1595.06	82.8883	-4.2663	down	4.31e-126	9.57e-125	gi|297796423|ref|XP_002866096.1||0|ATNHX3；sodium ion transmembrane transporter/ sodium:hydrogen antiporter [Arabidopsis lyrata subsp. lyrata]
Bra017456	1854	2092.52	84.581	-4.62876	down	0	0	gi|4262240|gb|AAD14533.1||0|putative stress protein [Arabidopsis thaliana]
Bra028534	1314	2017.87	85.0416	-4.56852	down	0	0	gi|15231688|ref|NP_190849.1||0|PAP21 (PURPLE ACID PHOSPHATASE 21); acid phosphatase/ protein serine/threonine phosphatase [Arabidopsis thaliana]
Bra004500	1182	2540.33	85.9423	-4.8855	down	7.41e-238	4.12e-236	gi|42569990|ref|NP_182211.2||1.83687e-176|PAP14 (PURPLE ACID PHOSPHATASE 14); acid phosphatase/ protein serine/threonine phosphatase [Arabidopsis thaliana]
Bra009264	1014	1671.66	89.1233	-4.22934	down	8.20208366740321e-311	7.12501004629836e-309	gi|297806773|ref|XP_002871270.1||1.75416e-169|pectinesterase family protein [Arabidopsis lyrata subsp. lyrata]
Bra019341	2946	2091.92	90.5656	-4.52972	down	0	0	gi|240256041|ref|NP_194031.5||0|hydrolase/ protein serine/threonine phosphatase [Arabidopsis thaliana]
Bra009251	243	1766.05	91.0176	-4.27824	down	3.31e-244	1.92e-242	gi|226493862|ref|NP_001142571.1||6.35617e-27|hypothetical protein LOC100274831 [Zea mays]
Bra037183	3456	2392.56	91.6675	-4.706	down	0	0	gi|297794399|ref|XP_002865084.1||0|glycosyl hydrolase family 38 protein [Arabidopsis lyrata subsp. lyrata]
Bra027264	462	1565.7	91.8928	-4.09072	down	1.4e-232	7.5e-231	gi|297834390|ref|XP_002885077.1||2.20942e-58|hypothetical protein ARALYDRAFT_478960 [Arabidopsis lyrata subsp. lyrata]
Bra019051	1914	2236.59	91.9714	-4.60397	down	0	0	gi|297799240|ref|XP_002867504.1||0|abc transporter family protein [Arabidopsis lyrata subsp. lyrata]
Bra004016	3117	3186.25	94.4401	-5.07632	down	0	0	gi|297841595|ref|XP_002888679.1||0|ATPPC4（phosphoenolpyruvate carboxylase）[Arabidopsis lyrata subsp. lyrata]
Bra008350	1641	2381.58	95.4568	-4.64093	down	0	0	gi|297839687|ref|XP_002887725.1||0|hypothetical protein ARALYDRAFT_476984 [Arabidopsis lyrata subsp. lyrata]
Bra003832	1581	1696.88	96.7235	-4.13287	down	1.73e-305	1.48e-303	gi|15219524|ref|NP_177511.1||0|MATE efflux family protein [Arabidopsis thaliana]
Bra016902	186	1643.92	97.4771	-4.07593	down	1.47e-295	1.18e-293	AGP23 (ARABINOGALACTAN-PROTEIN 23)[Arabidopsis thaliana]
Bra013547	1752	3170.18	99.2077	-4.99797	down	0	0	gi|297799896|ref|XP_002867832.1||0|proton-dependent oligopeptide transport family protein [Arabidopsis lyrata subsp. lyrata]
Bra014407	1401	2020.11	101.805	-4.31055	down	0	0	gi|297817568|ref|XP_002876667.1||6.00287e-116|hypothetical protein ARALYDRAFT_907795 [Arabidopsis lyrata subsp. lyrata]
Bra002751	1530	2908.84	105.089	-4.79076	down	0	0	gi|240256448|ref|NP_200529.4||0|PSD2 (phosphatidylserine decarboxylase 2); phosphatidylserine decarboxylase [Arabidopsis thaliana]
Bra015340	390	1980.16	105.165	-4.23489	down	3.94e-155	1.15e-153	gi|111414967|gb|ABH09777.1||2.43171e-34|pollen-preferential protein [Brassica rapa subsp. chinensis]
Bra020285	2292	1952.24	107.519	-4.18247	down	0	0	gi|297796935|ref|XP_002866352.1||0|subtilase family protein [Arabidopsis lyrata subsp. lyrata]
Bra021272	1479	2223.64	109.251	-4.3472	down	5.42e-302	4.51e-300	gi|15229517|ref|NP_188403.1||0|GAD5 (glutamate decarboxylase 5); calmodulin binding [Arabidopsis thaliana]
Bra039032	624	3401.47	114.235	-4.89608	down	4.57e-172	1.52e-170	gi|15225275|ref|NP_179588.1||1.34861e-57|allergen V5/Tpx-1-related family protein [Arabidopsis thaliana]
Bra008173	1347	2081.71	114.281	-4.18711	down	0	0	gi|19698877|gb|AAL91174.1||0|putative 3-ketoacyl-ACP synthase [Arabidopsis thaliana]
Bra011976	1719	1938.32	116.302	-4.05887	down	9.14e-96	1.49e-94	gi|15226338|ref|NP_180379.1||0|nodulin family protein [Arabidopsis thaliana]
Bra035295	867	3358.7	119.265	-4.81566	down	0	0	gi|297795357|ref|XP_002865563.1||7.2057e-118|predicted protein [Arabidopsis lyrata subsp. lyrata]
Bra033819	1134	2426.67	120.764	-4.32871	down	0	0	gi|15231447|ref|NP_190236.1||0|ACT12 (ACTIN-12); structural constituent of cytoskeleton [Arabidopsis thaliana]
Bra006026	1320	2853.13	121.414	-4.55454	down	0	0	gi|145357818|ref|NP_196517.3||0|RAB GDP-dissociation inhibitor [Arabidopsis thaliana]
Bra019903	507	2096.1	123.894	-4.08054	down	0	0	gi|71034461|gb|AAZ20131.1||2.41129e-65|pectin methylesterase inhibitor [Brassica oleracea var. botrytis]
Bra006785	2328	2126.65	124.127	-4.09869	down	1.2e-201	5.05e-200	gi|297796723|ref|XP_002866246.1||0|glycerophosphoryl diester phosphodiesterase family protein [Arabidopsis lyrata subsp. lyrata]
Bra009390	1338	3182.47	125.879	-4.66004	down	0	0	gi|297806981|ref|XP_002871374.1||0|rab GDP-dissociation inhibitor [Arabidopsis lyrata subsp. lyrata]
Bra005667	1698	2214.6	126.762	-4.12686	down	0	0	gi|42567576|ref|NP_195796.2||1.99711e-140|VHS domain-containing protein / GAT domain-containing protein [Arabidopsis thaliana]
Bra034773	948	2973.57	132.704	-4.48592	down	0	0	gi|260505503|gb|ACX42230.1||2.17914e-118|polygalacturonase inhibitory protein [Brassica rapa subsp. campestris]
Bra002978	1569	2946.74	133.687	-4.46219	down	0	0	gi|42568534|ref|NP_200268.3||0|BGLU41 (BETA GLUCOSIDASE 41); catalytic/ cation binding / hydrolase, hydrolyzing O-glycosyl compounds [Arabidopsis thaliana]
Bra011351	2631	2196.44	135.159	-4.02244	down	0	0	gi|15236820|ref|NP_194976.1||0|AKT5; cyclic nucleotide binding / inward rectifier potassium channel [Arabidopsis thaliana]
Bra000110	1431	3024.51	135.569	-4.4796	down	0	0	gi|30687731|ref|NP_850307.1||0|unknown protein [Arabidopsis thaliana]
Bra023290	1185	2334.08	136.754	-4.0932	down	0	0	gi|297851720|ref|XP_002893741.1||0|hypothetical protein ARALYDRAFT_473464 [Arabidopsis lyrata subsp. lyrata]
Bra034680	1662	2740.61	142.137	-4.26915	down	0	0	gi|114268|sp|Q00624.1|ASOL_BRANA|0|sks11 (SKU5 Similar 11); copper ion binding / oxidoreductase [Arabidopsis thaliana]
Bra005625	411	4833.4	142.569	-5.0833	down	0	0	gi|83032245|gb|ABB97037.1||3.49935e-70|cystatin-like protein [Brassica rapa]
Bra036794	2235	3145.85	145.202	-4.43732	down	0	0	gi|297819848|ref|XP_002877807.1||0|predicted protein [Arabidopsis lyrata subsp. lyrata]
Bra040473	651	3945.17	147.425	-4.74203	down	0	0	gi|116831172|gb|ABK28540.1||3.20774e-105|unknown [Arabidopsis thaliana]
Bra038595	1032	3798.52	148.522	-4.67669	down	0	0	gi|297793887|ref|XP_002864828.1||0|hypothetical protein ARALYDRAFT_919578 [Arabidopsis lyrata subsp. lyrata]
Bra028630	1842	4055.58	153.447	-4.72409	down	0	0	gi|297806981|ref|XP_002871374.1||0|rab GDP-dissociation inhibitor [Arabidopsis lyrata subsp. lyrata]
Bra026132	321	2721.97	158.99	-4.09765	down	4.76e-120	9.95e-119	gi|5103841|gb|AAD39671.1|AC007591_36|6.9415e-26|predicted protein [Arabidopsis thaliana]
Bra037236	1404	3736.75	159.592	-4.54932	down	0	0	gi|297836534|ref|XP_002886149.1||0|ATPAP11/PAP11 (PURPLE ACID PHOSPHATASE 11); acid phosphatase/ protein serine/threonine phosphatase[Arabidopsis lyrata subsp. lyrata]
Bra008396	438	2822.35	160.091	-4.13993	down	0	0	gi|297847348|ref|XP_002891555.1||9.03046e-13|hypothetical protein ARALYDRAFT_891935 [Arabidopsis lyrata subsp. lyrata]
Bra033159	1815	2726.73	162.74	-4.06653	down	0	0	gi|297809319|ref|XP_002872543.1||0|hypothetical protein ARALYDRAFT_352166 [Arabidopsis lyrata subsp. lyrata]
Bra020623	717	3736.83	164.846	-4.50262	down	0	0	gi|297808899|ref|XP_002872333.1||5.92286e-130|predicted protein [Arabidopsis lyrata subsp. lyrata]
Bra027293	2904	2690.59	167.937	-4.00193	down	1.4e-163	4.36e-162	gi|312283141|dbj|BAJ34436.1||0|unnamed protein product [Thellungiella halophila]
Bra022241	1473	4439.31	172.471	-4.68591	down	0	0	gi|297834690|ref|XP_002885227.1||0|hypothetical protein ARALYDRAFT_898127 [Arabidopsis lyrata subsp. lyrata]
Bra001464	792	3452.89	179.288	-4.26745	down	0	0	gi|116831200|gb|ABK28554.1||7.46983e-55|unknown [Arabidopsis thaliana]
Bra023132	813	3826.52	179.656	-4.41272	down	0	0	gi|8778585|gb|AAF79593.1|AC007945_13|1.11358e-69|unknown protein [Arabidopsis thaliana]
Bra037664	1788	4993.17	179.674	-4.7965	down	0	0	gi|18406468|ref|NP_566011.1||0|MTHFR2 (METHYLENETETRAHYDROFOLATE REDUCTASE 2); methylenetetrahydrofolate reductase (NADPH) [Arabidopsis thaliana]
Bra017755	1668	4848.18	179.959	-4.7517	down	0	0	gi|15223530|ref|NP_176033.1||0|PAP6 (PURPLE ACID PHOSPHATASE 6); acid phosphatase/ protein serine/threonine phosphatase [Arabidopsis thaliana]
Bra039919	1380	4033.23	180.702	-4.48025	down	3.2e-287	2.44e-285	gi|297836534|ref|XP_002886149.1||0|ATPAP11/PAP11 (PURPLE ACID PHOSPHATASE 11); acid phosphatase/ protein serine/threonine phosphatase [Arabidopsis lyrata subsp. lyrata]
Bra014464	282	3272.76	188.659	-4.11666	down	0	0	gi|297820938|ref|XP_002878352.1||2.18418e-11|predicted protein [Arabidopsis lyrata subsp. lyrata]
Bra002825	1665	5103.32	190.087	-4.74671	down	0	0	gi|15222747|ref|NP_175953.1||0|sks12 (SKU5 Similar 12); copper ion binding / oxidoreductase [Arabidopsis thaliana]
Bra030122	516	3372.75	193.085	-4.12662	down	0	0	gi|15218844|ref|NP_174209.1||1.63906e-80|pollen Ole e 1 allergen and extensin family protein [Arabidopsis thaliana]
Bra001766	1545	4891.14	193.388	-4.6606	down	6.23e-190	2.43e-188	gi|15230987|ref|NP_188627.1||0|STP4 (SUGAR TRANSPORTER 4); carbohydrate transmembrane transporter/ monosaccharide transmembrane transporter/ sucrose:hydrogen symporter/ sugar:hydrogen symporter [Arabidopsis thaliana]
Bra015625	1704	4071.19	204.965	-4.312	down	0	0	gi|297839687|ref|XP_002887725.1||0|hypothetical protein ARALYDRAFT_476984 [Arabidopsis lyrata subsp. lyrata]
Bra003576	2565	8623.16	212.648	-5.34167	down	0	0	gi|15220197|ref|NP_178181.1||0|AHA9; hydrogen-exporting ATPase, phosphorylative mechanism [Arabidopsis thaliana]
Bra025833	1479	7001.51	217.468	-5.00879	down	0	0	gi|2511725|gb|AAC17731.1||0|catalase 1 [Arabidopsis thaliana]
Bra032959	1605	4724.09	218.943	-4.43141	down	0	0	gi|18405112|ref|NP_566801.1||0|esterase/lipase/thioesterase family protein [Arabidopsis thaliana]
Bra037298	1476	5810.37	231.27	-4.65098	down	0	0	gi|297831750|ref|XP_002883757.1||0|hypothetical protein ARALYDRAFT_899453 [Arabidopsis lyrata subsp. lyrata]
Bra025919	540	3988.54	231.544	-4.1065	down	0	0	gi|297844770|ref|XP_002890266.1||9.48916e-37|predicted protein [Arabidopsis lyrata subsp. lyrata]
Bra033061	696	3968.51	238.066	-4.05917	down	3.96e-231	2.1e-229	gi|15228481|ref|NP_189521.1||1.07958e-40|unknown protein [Arabidopsis thaliana]
Bra005737	1767	4082.28	250.075	-4.02894	down	0	0	gi|15242687|ref|NP_195945.1||0|phototropic-responsive NPH3 family protein [Arabidopsis thaliana]
Bra001672	2400	5380.08	251.316	-4.42005	down	0	0	gi|297830382|ref|XP_002883073.1||0|predicted protein [Arabidopsis lyrata subsp. lyrata]
Bra038378	489	6770.44	259.883	-4.70331	down	0	0	gi|4928472|gb|AAD33602.1|AF133302_1|4.91136e-65|type 2 peroxiredoxin [Brassica rapa subsp. pekinensis]
Bra018881	1434	7112.99	267.097	-4.73502	down	0	0	gi|297847442|ref|XP_002891602.1||0|hypothetical protein ARALYDRAFT_474215 [Arabidopsis lyrata subsp. lyrata]
Bra022387	1332	6259.79	267.81	-4.54683	down	0	0	gi|297830560|ref|XP_002883162.1||5.509e-172|predicted protein [Arabidopsis lyrata subsp. lyrata]
Bra038469	1746	8354.73	278.645	-4.90609	down	0	0	gi|297804542|ref|XP_002870155.1||0|ATINT4 (INOSITOL TRANSPORTER 4); carbohydrate transmembrane transporter/ myo-inositol:hydrogen symporter/ sugar:hydrogen symporter [Arabidopsis lyrata subsp. lyrata]
Bra010567	1521	5128.22	282.099	-4.18419	down	0	0	gi|297798230|ref|XP_002866999.1||0|hypothetical protein ARALYDRAFT_490969 [Arabidopsis lyrata subsp. lyrata]
Bra001575	2904	4959.6	287.823	-4.10697	down	0	0	gi|312283141|dbj|BAJ34436.1||0|unnamed protein product [Thellungiella halophila]
Bra039388	1665	7469.29	297.312	-4.65092	down	7.15e-74	8.87e-73	gi|17782|emb|CAA47176.1||0|Bplo [Brassica napus]
Bra030024	1311	7438.58	300.099	-4.63152	down	0	0	gi|297845658|ref|XP_002890710.1||0|hypothetical protein ARALYDRAFT_890234 [Arabidopsis lyrata subsp. lyrata]
Bra031419	1173	7164.84	302.409	-4.56636	down	0	0	gi|297813899|ref|XP_002874833.1||5.38876e-136|hypothetical protein ARALYDRAFT_911781 [Arabidopsis lyrata subsp. lyrata]
Bra000010	1134	5725.18	305.176	-4.22961	down	0	0	gi|18409908|ref|NP_566988.1||0|ACT3 (actin 3); structural constituent of cytoskeleton [Arabidopsis thaliana]
Bra010850	516	5146.72	315.585	-4.02755	down	0	0	gi|15218844|ref|NP_174209.1||3.09113e-79|pollen Ole e 1 allergen and extensin family protein [Arabidopsis thaliana]
Bra033571	2871	6205.97	317.279	-4.28983	down	1.2e-285	9.02e-284	gi|6686900|emb|CAB64750.1||0|putative beta-galactosidase [Arabidopsis thaliana]
Bra040241	1524	7994.68	319.395	-4.64563	down	0	0	gi|297833330|ref|XP_002884547.1||0|hypothetical protein ARALYDRAFT_317457 [Arabidopsis lyrata subsp. lyrata]
Bra037213	5733	6359.89	327.551	-4.27921	down	1.03e-275	7.23e-274	gi|297831852|ref|XP_002883808.1||0|hypothetical protein ARALYDRAFT_899601 [Arabidopsis lyrata subsp. lyrata]
Bra039940	3045	7714.19	330.133	-4.5464	down	0	0	gi|297821527|ref|XP_002878646.1||0|predicted protein [Arabidopsis lyrata subsp. lyrata]
Bra027550	618	7560.88	344.766	-4.45487	down	0	0	gi|297791393|ref|XP_002863581.1||3.80312e-89|FAD-binding domain-containing protein [Arabidopsis lyrata subsp. lyrata]
Bra018805	1230	6950.11	360.205	-4.27015	down	0	0	gi|297853590|ref|XP_002894676.1||1.44633e-163|hypothetical protein ARALYDRAFT_474842 [Arabidopsis lyrata subsp. lyrata]
Bra003491	1773	9781	366.051	-4.73986	down	0	0	gi|15228697|ref|NP_191776.1||0|VGDH2 (Vanguard 1 homolog 2); enzyme inhibitor/ pectinesterase [Arabidopsis thaliana]
Bra017977	396	7072.68	367.926	-4.26477	down	0	0	gi|297816176|ref|XP_002875971.1||9.86842e-12|hypothetical protein ARALYDRAFT_485310 [Arabidopsis lyrata subsp. lyrata]
Bra025356	954	7334.69	369.076	-4.31275	down	0	0	gi|297815182|ref|XP_002875474.1||5.74303e-34|hypothetical protein ARALYDRAFT_484654 [Arabidopsis lyrata subsp. lyrata]
Bra002014	1179	6562.19	375.138	-4.12868	down	0	0	gi|12321351|gb|AAG50747.1|AC079733_15|1.23611e-148|pectinacetylesterase precursor, putative [Arabidopsis thaliana]
Bra029492	1524	6451.98	383.941	-4.07079	down	0	0	gi|297809619|ref|XP_002872693.1||0|aspartyl protease family protein [Arabidopsis lyrata subsp. lyrata]
Bra027968	4560	6520.68	401.613	-4.02114	down	1.51e-261	9.71e-260	gi|15221848|ref|NP_175858.1||0|XIE; motor/ protein binding [Arabidopsis thaliana]
Bra017396	1368	7971.44	426.111	-4.22554	down	0	0	gi|297817972|ref|XP_002876869.1||0|aspartyl protease family protein [Arabidopsis lyrata subsp. lyrata]
Bra030375	2439	7504.18	434.973	-4.1087	down	0	0	gi|297853014|ref|XP_002894388.1||0|predicted protein [Arabidopsis lyrata subsp. lyrata]
Bra019283	1311	8326.1	444.191	-4.22839	down	0	0	gi|297799624|ref|XP_002867696.1||3.52502e-139|ATPPT1 (Arabidopsis thaliana polyprenyltransferase 1)[Arabidopsis lyrata subsp. lyrata]
Bra039642	1551	14774.2	445.189	-5.05251	down	0	0	gi|297847368|ref|XP_002891565.1||0|monosaccharide transporter [Arabidopsis lyrata subsp. lyrata]
Bra005178	1065	7411.74	455.357	-4.02474	down	0	0	gi|18409908|ref|NP_566988.1||0|ACT3 (actin 3); structural constituent of cytoskeleton [Arabidopsis thaliana]
Bra010772	1368	9420.72	473.657	-4.31392	down	0	0	gi|156633508|gb|ABU90830.1||5.90167e-177|pollen-expressed protein MF10 [Brassica rapa subsp. campestris]
Bra010554	1380	8826.25	495.307	-4.15541	down	0	0	gi|15223530|ref|NP_176033.1||0|PAP6 (PURPLE ACID PHOSPHATASE 6); acid phosphatase/ protein serine/threonine phosphatase [Arabidopsis thaliana]
Bra011577	2538	8694.82	503.823	-4.10917	down	0	0	gi|297798422|ref|XP_002867095.1||0|beta-galactosidase 11 [Arabidopsis lyrata subsp. lyrata]
Bra034746	813	8720.04	507.261	-4.10353	down	2.07e-80	2.81e-79	gi|116831200|gb|ABK28554.1||1.61924e-44|unknown [Arabidopsis thaliana]
Bra025354	1491	9406.49	540.675	-4.12082	down	0	0	gi|79424348|ref|NP_189520.2||4.12848e-62|unknown protein [Arabidopsis thaliana]
Bra007991	1542	10226.9	629.656	-4.02167	down	1.18e-202	5.07e-201	gi|18091779|gb|AAL58071.1||0|sucrose transporter SUC1 [Brassica oleracea]
Bra001268	1188	11065.4	667.313	-4.05155	down	0	0	gi|124518467|gb|ABN13878.1||0|polygalacturonase [Brassica rapa subsp. campestris]
Bra017687	2535	11068.8	675.527	-4.03434	down	0	0	gi|297798422|ref|XP_002867095.1||0|beta-galactosidase 11 [Arabidopsis lyrata subsp. lyrata]
Bra035163	2724	19460.6	702.307	-4.79231	down	0	0	gi|15220197|ref|NP_178181.1||0|AHA9; hydrogen-exporting ATPase, phosphorylative mechanism [Arabidopsis thaliana]
Bra033060	2322	15031.8	814.13	-4.20661	down	2.82e-225	1.42e-223	gi|15228481|ref|NP_189521.1||2.35713e-41|unknown protein [Arabidopsis thaliana]
Bra016118	2055	14034.2	820.756	-4.09585	down	0	0	gi|297841929|ref|XP_002888846.1||0|hypothetical protein ARALYDRAFT_339396 [Arabidopsis lyrata subsp. lyrata]
Bra004215	1782	14934.6	898.361	-4.05522	down	3.05e-275	2.13e-273	gi|297841411|ref|XP_002888587.1||0|hypothetical protein ARALYDRAFT_475824 [Arabidopsis lyrata subsp. lyrata]
Bra027553	1308	19009.2	939.373	-4.33885	down	0	0	gi|297791393|ref|XP_002863581.1||0|FAD-binding domain-containing protein [Arabidopsis lyrata subsp. lyrata]
Bra010872	1263	15910.9	957.148	-4.05513	down	8e-222	3.94e-220	gi|158264069|gb|ABW24665.1||0|pollen-specific polygalacturonase [Brassica rapa subsp. campestris]
Bra010624	3420	28631	1115.77	-4.68147	down	6.91e-293	5.47e-291	gi|42567493|ref|NP_195508.2||0|lyase [Arabidopsis thaliana]
Bra040474	1791	23011.8	1145.9	-4.32782	down	0	0	gi|15226490|ref|NP_182227.1||0|VGD1 (VANGUARD1); enzyme inhibitor/ pectinesterase [Arabidopsis thaliana]
Bra018841	1551	23762.2	1214.36	-4.2904	down	0	0	gi|297847368|ref|XP_002891565.1||0|monosaccharide transporter [Arabidopsis lyrata subsp. lyrata]
Bra037509	2595	22790	1252.89	-4.18507	down	2.54e-288	1.95e-286	gi|297795455|ref|XP_002865612.1||0|hypothetical protein ARALYDRAFT_917700 [Arabidopsis lyrata subsp. lyrata]
Bra002325	2490	33997.7	1400.09	-4.60185	down	0	0	gi|1352075|sp|P49676.1|BGAL_BRAOL|0|BGAL7 (beta-galactosidase 7)[Arabidopsis thaliana]
Bra012756	1170	24162.8	1402.6	-4.10661	down	2.56e-258	1.63e-256	gi|297851464|ref|XP_002893613.1||2.67062e-127|predicted protein [Arabidopsis lyrata subsp. lyrata]
Bra013168	2850	24744.5	1478.34	-4.06506	down	0	0	gi|15225747|ref|NP_178762.1||0|AHA6 (Arabidopsis H(+)-ATPase 6); ATPase [Arabidopsis thaliana]
Bra001269	1194	25792.1	1527.81	-4.07739	down	0	0	gi|30984029|gb|AAP42648.1||0|polygalacturonase [Brassica napus]
Bra007665	1719	33811.2	1647.52	-4.35913	down	0	0	gi|1172538|sp|P41510.1|PME_BRANA|0|VGDH2; VGDH2 (Vanguard 1 homolog 2); enzyme inhibitor/ pectinesterase [Arabidopsis thaliana]
Bra000794	1488	49890.4	1871.7	-4.73634	down	0	0	gi|297809619|ref|XP_002872693.1||0|aspartyl protease family protein [Arabidopsis lyrata subsp. lyrata]
Bra000438	1791	37168	2101.39	-4.14465	down	0	0	gi|15226490|ref|NP_182227.1||0|VGD1 (VANGUARD1); enzyme inhibitor/ pectinesterase [Arabidopsis thaliana]
