# Supplementary material for: Transcriptome Analysis of a Female-sterile Mutant (fsm) in Chinese Cabbage (Brassica campestris ssp. pekinensis)
Source: Front Plant Sci. 2017 Apr 10;8:546. doi: 10.3389/fpls.2017.00546 (PMC5385380; doi:10.3389/fpls.2017.00546)
Supplement: TABLE S7 — List of SEGs identified in the fsm vs. ‘FT’ comparison (XLS). [file Table_7.XLS]

## Sheet: M-VS-F
GeneID	Gene Length	F-baseMean	M-baseMean	log2Ratio (M/F)	Up-Down-Regulation (M/F)	P-value	FDR	Blast_nr
Bra018972	576	0	3052.47	21.5415	up	0	0	gi|297853008|ref|XP_002894385.1||2.87507e-69|hypothetical protein ARALYDRAFT_337408 [Arabidopsis lyrata subsp. lyrata]
Bra027501	738	0	1165.3	20.1523	up	1.03e-148	2.86e-147	gi|297788979|ref|XP_002862509.1||3.84549e-87|basic helix-loop-helix family protein [Arabidopsis lyrata subsp. lyrata]
Bra033468	381	0	922.679	19.8155	up	7.72e-191	3.03e-189	gi|297816454|ref|XP_002876110.1||7.35663e-52|AT-HSFA7A [Arabidopsis lyrata subsp. lyrata]
Bra009096	417	0	467.256	18.8339	up	1.78e-77	2.32e-76	gi|297806523|ref|XP_002871145.1||1.08554e-50|hypothetical protein ARALYDRAFT_908428 [Arabidopsis lyrata subsp. lyrata]
Bra005623	294	0	410.568	18.6473	up	1.06e-145	2.86e-144	gi|18700115|gb|AAL77669.1||2.89967e-24|unknown protein [Arabidopsis thaliana]
Bra020818	261	0	215.252	17.7157	up	1.21e-94	1.95e-93	gi|297799642|ref|XP_002867705.1||2.07095e-30|hypothetical protein ARALYDRAFT_492522 [Arabidopsis lyrata subsp. lyrata]
Bra011687	369	0	213.734	17.7055	up	5.17e-94	8.27e-93	gi|15234426|ref|NP_195368.1||3.23768e-55|unknown protein [Arabidopsis thaliana]
Bra029553	1005	0	207.817	17.665	up	1.39e-91	2.14e-90	gi|297809705|ref|XP_002872736.1||9.60242e-128|predicted protein [Arabidopsis lyrata subsp. lyrata]
Bra034843	1503	0	158.78	17.2767	up	2.98e-34	1.79e-33	gi|297829698|ref|XP_002882731.1||0|glycerol-3-phosphate acyltransferase 5 [Arabidopsis lyrata subsp. lyrata]
Bra018725	1038	0	142.165	17.1172	up	1.59e-62	1.65e-61	gi|297810345|ref|XP_002873056.1||1.10363e-166|cpHsc70-1 (chloroplast heat shock protein 70-1) [Arabidopsis lyrata subsp. lyrata]
Bra027075	363	0	124.986	16.9314	up	7.38e-57	6.99e-56	gi|296081319|emb|CBI17701.3||4.29866e-23|unnamed protein product [Vitis vinifera]
Bra031894	288	0	116.204	16.8263	up	4.47e-41	3.14e-40	gi|297794091|ref|XP_002864930.1||5.00222e-08|hypothetical protein ARALYDRAFT_919817 [Arabidopsis lyrata subsp. lyrata]
Bra021998	1041	0	104.716	16.6761	up	6.27e-43	4.59e-42	gi|5823018|gb|AAD53011.1|AF089848_1|0|senescence-specific cysteine protease [Brassica napus]
Bra021129	195	0	94.3279	16.5254	up	1.7e-43	1.26e-42	unknown protein [Arabidopsis thaliana]
Bra027357	1122	0	93.3651	16.5106	up	6.45e-35	3.92e-34	gi|11994253|dbj|BAB01436.1||4.98875e-176|GDSL-motif lipase/hydrolase-like protein [Arabidopsis thaliana]
Bra028631	939	0	93.0578	16.5058	up	6.16e-43	4.51e-42	gi|15451136|gb|AAK96839.1||2.0411e-60|periaxin-like protein [Arabidopsis thaliana]
Bra031035	963	0	90.1245	16.4596	up	1.15e-41	8.19e-41	gi|238625813|gb|ACR48187.1||7.59308e-159|MYB domain protein 51-1 [Brassica rapa subsp. pekinensis]
Bra021355	1626	0	79.8496	16.285	up	2.89e-14	9.26e-14	gi|297833018|ref|XP_002884391.1||0|hypothetical protein ARALYDRAFT_317234 [Arabidopsis lyrata subsp. lyrata]
Bra006981	252	0	74.6117	16.1871	up	8.87e-35	5.38e-34	gi|297820050|ref|XP_002877908.1||1.1139e-15|hypothetical protein ARALYDRAFT_906710 [Arabidopsis lyrata subsp. lyrata]
Bra003338	615	0	72.8055	16.1518	up	6e-34	3.58e-33	gi|297817160|ref|XP_002876463.1||5.08296e-86|universal stress protein family protein [Arabidopsis lyrata subsp. lyrata]
Bra004772	852	0	67.9794	16.0528	up	4.48e-24	2.05e-23	gi|297828077|ref|XP_002881921.1||3.1388e-118|hypothetical protein ARALYDRAFT_483473 [Arabidopsis lyrata subsp. lyrata]
Bra023122	1593	0	61.4084	15.9061	up	7.82e-29	4.09e-28	gi|15221473|ref|NP_174357.1||0|FAD-binding domain-containing protein [Arabidopsis thaliana]
Bra004904	666	0	61.2843	15.9032	up	2.85e-17	1.03e-16	gi|297824587|ref|XP_002880176.1||2.18822e-96|hypothetical protein ARALYDRAFT_483673 [Arabidopsis lyrata subsp. lyrata]
Bra030178	834	0	61.0551	15.8978	up	5.64e-16	1.94e-15	gi|297845908|ref|XP_002890835.1||1.12077e-88|WRKY DNA-binding protein 71 [Arabidopsis lyrata subsp. lyrata]
Bra017797	639	0	58.2139	15.8291	up	2.12e-27	1.07e-26	gi|297802254|ref|XP_002869011.1||2.83202e-98|hypothetical protein ARALYDRAFT_490932 [Arabidopsis lyrata subsp. lyrata]
Bra030208	915	0	54.3419	15.7298	up	1.15e-25	5.49e-25	gi|116831107|gb|ABK28508.1||2.20198e-112|unknown [Arabidopsis thaliana]
Bra027865	687	0	54.0305	15.7215	up	1.59e-25	7.58e-25	gi|9279655|dbj|BAB01155.1||9.70896e-19|unnamed protein product [Arabidopsis thaliana]
Bra040997	357	0	53.4062	15.7047	up	3.07e-25	1.45e-24	gi|297799854|ref|XP_002867811.1||7.11909e-31|hypothetical protein ARALYDRAFT_492676 [Arabidopsis lyrata subsp. lyrata]
Bra002679	870	0	52.6963	15.6854	up	1.09e-14	3.55e-14	gi|297796719|ref|XP_002866244.1||6.19327e-85|basic helix-loop-helix family protein [Arabidopsis lyrata subsp. lyrata]
Bra006304	1422	0	50.3713	15.6203	up	1.58e-19	6.21e-19	gi|15242318|ref|NP_197054.1||0|ankyrin repeat family protein [Arabidopsis thaliana]
Bra035004	636	0	47.9817	15.5502	up	4.83e-22	2.07e-21	gi|15239543|ref|NP_200217.1||1.70832e-79|UF3GT (udp-glucose:flavonoid 3-O-glucosyltransferase); transferase, transferring glycosyl groups [Arabidopsis thaliana]
Bra024275	1512	0	45.9026	15.4863	up	8.35e-22	3.55e-21	gi|297794003|ref|XP_002864886.1||0|hypothetical protein ARALYDRAFT_496617 [Arabidopsis lyrata subsp. lyrata]
Bra017370	987	0	45.5366	15.4747	up	1.19e-21	5.02e-21	gi|3420006|gb|AAC63112.1||1.79607e-171|steroid sulfotransferase 2 [Brassica napus]
Bra000099	765	0	42.742	15.3834	up	2.32e-20	9.37e-20	gi|297823769|ref|XP_002879767.1||2.57272e-57|hypothetical protein ARALYDRAFT_482897 [Arabidopsis lyrata subsp. lyrata]
Bra023816	621	0	41.4249	15.3382	up	8.98e-20	3.56e-19	gi|297830982|ref|XP_002883373.1||2.43104e-59|protease inhibitor/seed storage/lipid transfer protein family protein [Arabidopsis lyrata subsp. lyrata]
Bra021130	1230	0	37.6866	15.2018	up	4.79e-18	1.78e-17	gi|297834444|ref|XP_002885104.1||9.65652e-176|predicted protein [Arabidopsis lyrata subsp. lyrata]
Bra003885	468	0	37.3572	15.1891	up	6.73e-18	2.49e-17	gi|297839095|ref|XP_002887429.1||1.09779e-16|predicted protein [Arabidopsis lyrata subsp. lyrata]
Bra006178	444	0	35.1559	15.1015	up	6.96e-17	2.48e-16	gi|206575001|gb|ACI14409.1||9.66047e-82|WRKY75-1 transcription factor [Brassica napus]
Bra026281	867	0	34.7684	15.0855	up	1e-16	3.56e-16	gi|15234385|ref|NP_194540.1||9.41093e-118|AtMYB41 (myb domain protein 41); DNA binding / transcription factor [Arabidopsis thaliana]
Bra011752	258	0	34.4846	15.0737	up	1.38e-16	4.87e-16	gi|297798148|ref|XP_002866958.1||8.20801e-11|hypothetical protein ARALYDRAFT_912617 [Arabidopsis lyrata subsp. lyrata]
Bra014652	1113	0	33.2409	15.0207	up	5.23e-16	1.8e-15	gi|312281991|dbj|BAJ33861.1||0|unnamed protein product [Thellungiella halophila]
Bra032590	540	0	31.9443	14.9633	up	2.03e-15	6.81e-15	gi|297848472|ref|XP_002892117.1||4.64434e-84|hypothetical protein ARALYDRAFT_887407 [Arabidopsis lyrata subsp. lyrata]
Bra025021	972	0	31.9152	14.962	up	2.06e-15	6.89e-15	gi|206575003|gb|ACI14410.1||9.75208e-122|WRKY8-1 transcription factor [Brassica napus]
Bra004298	783	0	31.6329	14.9491	up	2.83e-15	9.44e-15	gi|30023726|gb|AAP13396.1||2.40715e-90|unknown protein [Arabidopsis thaliana]
Bra031321	768	0	31.343	14.9359	up	4.9e-14	1.55e-13	gi|312283493|dbj|BAJ34612.1||1.18173e-118|unnamed protein product [Thellungiella halophila]
Bra016623	273	0	31.0271	14.9212	up	5.47e-15	1.8e-14	gi|297844626|ref|XP_002890194.1||1.05295e-29|hypothetical protein ARALYDRAFT_889088 [Arabidopsis lyrata subsp. lyrata]
Bra026546	885	0	30.3612	14.8899	up	1.09e-14	3.54e-14	gi|297798502|ref|XP_002867135.1||1.30427e-114|predicted protein [Arabidopsis lyrata subsp. lyrata]
Bra013489	762	0	29.1282	14.8301	up	4.11e-14	1.31e-13	gi|297804058|ref|XP_002869913.1||3.78091e-85|late embryogenesis abundant domain-containing protein [Arabidopsis lyrata subsp. lyrata]
Bra007191	333	0	28.8027	14.8139	up	2.91e-13	8.95e-13	gi|15228192|ref|NP_191138.1||9.62939e-07|unknown protein [Arabidopsis thaliana]
Bra019034	189	0	28.7987	14.8137	up	5.78e-14	1.83e-13	gi|297803338|ref|XP_002869553.1||5.48757e-18|hypothetical protein ARALYDRAFT_913767 [Arabidopsis lyrata subsp. lyrata]
Bra006025	825	0	28.4183	14.7945	up	8.34e-14	2.62e-13	gi|297811051|ref|XP_002873409.1||1.915e-16|hypothetical protein ARALYDRAFT_487770 [Arabidopsis lyrata subsp. lyrata]
Bra013175	387	0	28.4138	14.7943	up	8.35e-14	2.62e-13	glycine-rich protein [Arabidopsis thaliana]
Bra020892	1032	0	28.1794	14.7824	up	9.16e-13	2.75e-12	gi|297799924|ref|XP_002867846.1||7.62752e-144|hypothetical protein ARALYDRAFT_492740 [Arabidopsis lyrata subsp. lyrata]
Bra017098	792	0	27.822	14.7639	up	1.61e-13	4.98e-13	gi|297823769|ref|XP_002879767.1||1.40223e-69|hypothetical protein ARALYDRAFT_482897 [Arabidopsis lyrata subsp. lyrata]
Bra021546	423	0	27.2263	14.7327	up	3.1e-13	9.49e-13	gi|297834296|ref|XP_002885030.1||4.83585e-51|hypothetical protein ARALYDRAFT_478845 [Arabidopsis lyrata subsp. lyrata]
Bra005890	441	0	27.2097	14.7318	up	3.12e-13	9.56e-13	gi|297810725|ref|XP_002873246.1||2.34931e-32|hypothetical protein ARALYDRAFT_487437 [Arabidopsis lyrata subsp. lyrata]
Bra032222	252	0	27.2082	14.7318	up	3.12e-13	9.57e-13	gi|297846906|ref|XP_002891334.1||2.83262e-19|hypothetical protein ARALYDRAFT_891486 [Arabidopsis lyrata subsp. lyrata]
Bra038354	222	0	26.9319	14.717	up	4.29e-13	1.31e-12	gi|18409117|ref|NP_564941.1||3.92607e-21|IDA (INFLORESCENCE DEFICIENT IN ABSCISSION); receptor binding [Arabidopsis thaliana]
Bra018027	777	0	26.618	14.7001	up	6.01e-13	1.82e-12	gi|15229055|ref|NP_190461.1||2.06944e-102|AtMYB45 (myb domain protein 45); DNA binding / transcription factor [Arabidopsis thaliana]
Bra017351	762	0	26.2545	14.6803	up	1.63e-10	4.39e-10	gi|297814790|ref|XP_002875278.1||5.06287e-114|hypothetical protein ARALYDRAFT_484339 [Arabidopsis lyrata subsp. lyrata]
Bra034238	447	0	25.2712	14.6252	up	1.8e-10	4.84e-10	gi|18175891|gb|AAL59946.1||4.79928e-52|putative cytochrome P450 protein [Arabidopsis thaliana]
Bra005480	651	0	25.2687	14.6251	up	2.4e-12	7.08e-12	gi|297826825|ref|XP_002881295.1||1.61055e-64|AP2 domain-containing transcription factor family protein [Arabidopsis lyrata subsp. lyrata]
Bra009833	1077	0	24.3306	14.5705	up	6.57e-12	1.9e-11	gi|297808547|ref|XP_002872157.1||4.70151e-168|hypothetical protein ARALYDRAFT_489384 [Arabidopsis lyrata subsp. lyrata]
Bra038160	1086	0	24.0567	14.5542	up	9.03e-12	2.59e-11	gi|297853536|ref|XP_002894649.1||1.34803e-146|hypothetical protein ARALYDRAFT_892826 [Arabidopsis lyrata subsp. lyrata]
Bra022017	726	0	23.7634	14.5365	up	1.25e-11	3.57e-11	gi|297794645|ref|XP_002865207.1||1.96619e-104|hypothetical protein ARALYDRAFT_494372 [Arabidopsis lyrata subsp. lyrata]
Bra021842	2232	0	23.4399	14.5167	up	1.76e-11	4.98e-11	gi|297823095|ref|XP_002879430.1||0|hypothetical protein ARALYDRAFT_482244 [Arabidopsis lyrata subsp. lyrata]
Bra033430	1275	0	23.092	14.4951	up	2.5e-11	7.03e-11	gi|312283097|dbj|BAJ34414.1||0|unnamed protein product [Thellungiella halophila]
Bra009727	369	0	23.0424	14.492	up	2.56e-11	7.18e-11	unknown protein [Arabidopsis thaliana]
Bra030601	2325	0	22.4331	14.4533	up	6.58e-11	1.81e-10	gi|297805672|ref|XP_002870720.1||0|hypothetical protein ARALYDRAFT_493970 [Arabidopsis lyrata subsp. lyrata]
Bra000760	1227	0	21.5325	14.3942	up	1.34e-10	3.63e-10	gi|297809511|ref|XP_002872639.1||0|bile acid:sodium symporter family protein [Arabidopsis lyrata subsp. lyrata]
Bra000744	1977	0	21.499	14.392	up	1.36e-10	3.69e-10	gi|297809413|ref|XP_002872590.1||0|predicted protein [Arabidopsis lyrata subsp. lyrata]
Bra035108	1179	0	20.5317	14.3256	up	3.79e-10	1.01e-09	gi|15219342|ref|NP_178051.1||2.83652e-161|ATMC5 (ARABIDOPSIS THALIANA METACASPASE 5); cysteine-type endopeptidase [Arabidopsis thaliana]
Bra021362	219	0	18.6969	14.1905	up	5.32e-07	1.19e-06	gi|186509714|ref|NP_001118559.1||3.00147e-37|unknown protein [Arabidopsis thaliana]
Bra017010	1563	0	18	14.1357	up	5.5e-08	1.3e-07	gi|15226663|ref|NP_181568.1||0|LAC5 (laccase 5); laccase [Arabidopsis thaliana]
Bra031061	255	0	17.7437	14.115	up	7.78e-09	1.93e-08	gi|297844858|ref|XP_002890310.1||6.93859e-26|hypothetical protein ARALYDRAFT_889331 [Arabidopsis lyrata subsp. lyrata]
Bra012748	417	0	17.6891	14.1106	up	3.23e-07	7.3e-07	gi|297800564|ref|XP_002868166.1||1.67475e-51|hypothetical protein ARALYDRAFT_915171 [Arabidopsis lyrata subsp. lyrata]
Bra004428	468	0	17.0924	14.0611	up	1.54e-08	3.77e-08	gi|15227134|ref|NP_182302.1||1.64935e-72|NF-YB5 (NUCLEAR FACTOR Y, SUBUNIT B5); transcription factor [Arabidopsis thaliana]
Bra037033	981	0	17.0533	14.0578	up	1.57e-08	3.84e-08	gi|75100739|sp|O82637.1|P2C61_ARATH|2.26054e-150|protein phosphatase 2C, putative / PP2C, putative[Arabidopsis thaliana]
Bra018657	1365	0	16.7939	14.0357	up	2.15e-08	5.21e-08	gi|15223122|ref|NP_172287.1||2.34617e-125|ACA7 (ALPHA CARBONIC ANHYDRASE 7); carbonate dehydratase/ zinc ion binding [Arabidopsis thaliana]
Bra031110	450	0	16.7739	14.0339	up	2.17e-08	5.26e-08	gi|297832134|ref|XP_002883949.1||1.14006e-32|hypothetical protein ARALYDRAFT_480462 [Arabidopsis lyrata subsp. lyrata]
Bra030987	528	0	16.7484	14.0317	up	2.2e-08	5.32e-08	gi|3790591|gb|AAC69858.1||9.45406e-18|RING-H2 finger protein RHX1a [Arabidopsis thaliana]
Bra012839	321	0	16.4645	14.0071	up	3.04e-08	7.3e-08	gi|297819874|ref|XP_002877820.1||2.3913e-18|hypothetical protein ARALYDRAFT_348272 [Arabidopsis lyrata subsp. lyrata]
Bra036999	369	0	16.4134	14.0026	up	9.45e-08	2.2e-07	gi|15222816|ref|NP_175995.1||1.74304e-16|glycine-rich protein [Arabidopsis thaliana]
Bra000309	279	0	16.1511	13.9793	up	4.26e-08	1.02e-07	gi|297824337|ref|XP_002880051.1||4.69567e-30|hypothetical protein ARALYDRAFT_483464 [Arabidopsis lyrata subsp. lyrata]
Bra035993	846	0	16.0931	13.9742	up	6e-08	1.42e-07	gi|297791491|ref|XP_002863630.1||4.33646e-112|AT-HSFA6A [Arabidopsis lyrata subsp. lyrata]
Bra012273	2214	0	15.8332	13.9507	up	5.99e-08	1.41e-07	gi|297845108|ref|XP_002890435.1||0|wall-associated kinase 2 [Arabidopsis lyrata subsp. lyrata]
Bra000382	1533	0	15.5453	13.9242	up	0.000358433	0.000646673	gi|297828239|ref|XP_002882002.1||0|predicted protein [Arabidopsis lyrata subsp. lyrata]
Bra032265	294	0	15.5374	13.9235	up	9.48e-08	2.21e-07	gi|18402345|ref|NP_564532.1||1.34383e-29|protease inhibitor/seed storage/lipid transfer protein (LTP) family protein [Arabidopsis thaliana]
Bra030230	387	0	15.4933	13.9194	up	8.5e-08	1.99e-07	hydroxyproline-rich glycoprotein family protein [Arabidopsis thaliana]
Bra040690	1524	0	14.873	13.8604	up	1.67e-07	3.83e-07	gi|15231757|ref|NP_190883.1||0|UGT73D1 (UDP-glucosyl transferase 73D1); UDP-glycosyltransferase/ transferase, transferring hexosyl groups [Arabidopsis thaliana]
Bra019954	636	0	14.8525	13.8584	up	1.68e-07	3.87e-07	gi|297840635|ref|XP_002888199.1||9.18522e-33|hypothetical protein ARALYDRAFT_475354 [Arabidopsis lyrata subsp. lyrata]
Bra010304	1053	0	14.2447	13.7981	up	3.28e-07	7.42e-07	gi|297798962|ref|XP_002867365.1||2.06095e-160|GDSL-motif lipase/hydrolase family protein [Arabidopsis lyrata subsp. lyrata]
Bra029678	1095	0	14.2352	13.7972	up	3.3e-07	7.45e-07	gi|297829336|ref|XP_002882550.1||1.36812e-138|protein binding protein [Arabidopsis lyrata subsp. lyrata]
Bra032911	414	0	14.2231	13.796	up	3.31e-07	7.49e-07	gi|15218686|ref|NP_174170.1||1.6245e-54|GRX480; electron carrier/ protein disulfide oxidoreductase [Arabidopsis thaliana]
Bra006743	1545	0	14.2126	13.7949	up	3.33e-07	7.52e-07	gi|297789311|ref|XP_002862636.1||0|cytochrome P450 [Arabidopsis lyrata subsp. lyrata]
Bra037542	183	0	13.9002	13.7628	up	4.67e-07	1.04e-06	gi|13605742|gb|AAK32864.1|AF361852_1|1.14523e-12|unknown protein [Arabidopsis thaliana]
Bra017372	636	0	13.6124	13.7326	up	6.47e-07	1.44e-06	gi|3420006|gb|AAC63112.1||2.3893e-73|steroid sulfotransferase 2 [Brassica napus]
Bra037676	1185	0	13.6089	13.7323	up	6.48e-07	1.44e-06	gi|15224383|ref|NP_181917.1||0|polygalacturonase, putative / pectinase, putative [Arabidopsis thaliana]
Bra002609	1698	0	13.6079	13.7322	up	6.49e-07	1.44e-06	gi|143343853|sp|Q1PDH6.2|LAC16_ARATH|0|LAC16 (laccase 16); laccase [Arabidopsis thaliana]
Bra038456	267	0	13.6009	13.7314	up	6.51e-07	1.44e-06	gi|297804552|ref|XP_002870160.1||9.58558e-31|hypothetical protein ARALYDRAFT_329873 [Arabidopsis lyrata subsp. lyrata]
Bra008326	915	0	13.5954	13.7308	up	6.52e-07	1.45e-06	gi|15217445|ref|NP_177893.1||4.47196e-116|pathogenesis-related thaumatin family protein [Arabidopsis thaliana]
Bra009508	537	0	13.5913	13.7304	up	6.54e-07	1.45e-06	gi|3650425|dbj|BAA33418.1||3.85418e-99|TFL1 (TERMINAL FLOWER 1); phosphatidylethanolamine binding[Brassica rapa]
Bra027692	747	0	13.314	13.7007	up	9.57e-05	0.000182015	gi|297840029|ref|XP_002887896.1||3.9631e-63|predicted protein [Arabidopsis lyrata subsp. lyrata]
Bra029160	1257	0	13.2895	13.698	up	9.12e-07	2.01e-06	gi|15242182|ref|NP_199989.1||1.87845e-174|AHG1 (ABA-hypersensitive germination 1); catalytic/ protein serine/threonine phosphatase [Arabidopsis thaliana]
Bra016133	420	0	13.285	13.6975	up	9.14e-07	2.01e-06	gi|75262236|sp|Q9C9I8.1|ERF20_ARATH|3.8374e-56|RecName: Full=Ethylene-responsive transcription factor ERF020
Bra010594	255	0	13.2524	13.694	up	9.28e-07	2.04e-06	gi|297798148|ref|XP_002866958.1||2.094e-14|hypothetical protein ARALYDRAFT_912617 [Arabidopsis lyrata subsp. lyrata]
Bra037510	1698	0	12.9676	13.6626	up	1.29e-06	2.8e-06	gi|30695378|ref|NP_199621.2||0|TT10 (TRANSPARENT TESTA 10); copper ion binding / laccase [Arabidopsis thaliana]
Bra025040	726	0	12.9661	13.6625	up	1.29e-06	2.8e-06	gi|297794643|ref|XP_002865206.1||9.47344e-91|hypothetical protein ARALYDRAFT_916829 [Arabidopsis lyrata subsp. lyrata]
Bra011662	315	0	12.6532	13.6272	up	1.8e-06	3.9e-06	gi|297802320|ref|XP_002869044.1||3.44459e-49|hypothetical protein ARALYDRAFT_491020 [Arabidopsis lyrata subsp. lyrata]
Bra013946	231	0	12.6402	13.6257	up	1.82e-06	3.92e-06	gi|15232242|ref|NP_191563.1||3.67195e-06|F-box family protein [Arabidopsis thaliana]
Bra009717	1710	0	12.3693	13.5945	up	2.5e-06	5.34e-06	gi|224581797|gb|ACN58564.1||4.18272e-154|(E)-beta-caryophyllene synthase [Arabidopsis lyrata subsp. petraea]
Bra009224	1038	0	12.3448	13.5916	up	2.53e-06	5.4e-06	gi|312282827|dbj|BAJ34279.1||1.60104e-149|unnamed protein product [Thellungiella halophila]
Bra023055	384	0	12.3313	13.59	up	2.54e-06	5.44e-06	gi|30686707|ref|NP_181163.2||2.06084e-54|auxin-responsive family protein [Arabidopsis thaliana]
Bra017225	228	0	12.3202	13.5887	up	2.55e-06	5.46e-06	gi|15228031|ref|NP_181213.1||3.92629e-16|UGT73C1 (UDP-GLUCOSYL TRANSFERASE 73C1); UDP-glucosyltransferase/ UDP-glycosyltransferase/ cis-zeatin O-beta-D-glucosyltransferase/ trans-zeatin O-beta-D-glucosyltransferase/ transferase, transferring glycosyl groups [Arabidopsis thaliana]
Bra034588	378	0	12.2897	13.5852	up	0.000171375	0.000318697	SBP1 (s-ribonuclease binding protein 1); protein binding / zinc ion binding [Arabidopsis thaliana]
Bra004343	1008	0	12.0189	13.553	up	3.57e-06	7.56e-06	gi|25453204|sp|Q96519.1|PER11_ARATH|0|peroxidase, putative [Arabidopsis thaliana]
Bra025163	1683	0	12.0154	13.5526	up	3.57e-06	7.57e-06	gi|297814802|ref|XP_002875284.1||0|predicted protein [Arabidopsis lyrata subsp. lyrata]
Bra004612	855	0	12.0098	13.5519	up	3.58e-06	7.59e-06	gi|297824069|ref|XP_002879917.1||1.46092e-14|hypothetical protein ARALYDRAFT_903435 [Arabidopsis lyrata subsp. lyrata]
Bra022576	1527	0	11.72	13.5167	up	4.97e-06	1.04e-05	gi|15242265|ref|NP_200018.1||0|MATE efflux protein-related [Arabidopsis thaliana]
Bra007487	618	0	11.708	13.5152	up	5e-06	1.05e-05	gi|15232242|ref|NP_191563.1||1.91392e-40|F-box family protein [Arabidopsis thaliana]
Bra009068	255	0	11.6999	13.5142	up	5.02e-06	1.05e-05	gi|297807029|ref|XP_002871398.1||2.91517e-24|hypothetical protein ARALYDRAFT_487822 [Arabidopsis lyrata subsp. lyrata]
Bra023080	1332	0	11.6644	13.5098	up	5.1e-06	1.07e-05	gi|15228033|ref|NP_181215.1||0|UDP-glucoronosyl/UDP-glucosyl transferase family protein [Arabidopsis thaliana]
Bra025096	969	0	11.4045	13.4773	up	6.99e-06	1.45e-05	gi|116831581|gb|ABK28743.1||8.19364e-161|unknown [Arabidopsis thaliana]
Bra001603	615	0	11.3895	13.4754	up	7.03e-06	1.46e-05	gi|11994339|dbj|BAB02298.1||1.17726e-66|embryonic abundant protein LEA-like [Arabidopsis thaliana]
Bra034519	414	0	11.366	13.4724	up	7.11e-06	1.48e-05	gi|545029|gb|AAC60566.1||5.8317e-20|proline-rich SAC51 [Brassica napus]
Bra031733	2193	0	11.0751	13.435	up	9.88e-06	2.03e-05	gi|240254061|ref|NP_172574.4||0|unknown protein [Arabidopsis thaliana]
Bra018996	279	0	11.0651	13.4337	up	9.93e-06	2.04e-05	gi|186510102|ref|NP_001118635.1||9.79108e-28|unknown protein [Arabidopsis thaliana]
Bra021382	978	0	11.0641	13.4336	up	9.93e-06	2.04e-05	gi|297828760|ref|XP_002882262.1||3.83709e-150|MYB107 (myb domain protein 107); DNA binding / transcription factor [Arabidopsis lyrata subsp. lyrata]
Bra002041	1512	0	11.0461	13.4312	up	1e-05	2.05e-05	gi|297829698|ref|XP_002882731.1||0|glycerol-3-phosphate acyltransferase 5 [Arabidopsis lyrata subsp. lyrata]
Bra038121	3165	244.919	0	-17.9019	down	1.05e-92	1.64e-91	gi|297847738|ref|XP_002891750.1||0|ATPase, coupled to transmembrane movement of substances [Arabidopsis lyrata subsp. lyrata]
Bra034625	381	154.072	0	-17.2332	down	2.23e-72	2.7e-71	gi|51970964|dbj|BAD44174.1||1.99876e-57|hypothetical protein [Arabidopsis thaliana]
Bra013061	327	152.335	0	-17.2169	down	1.3e-71	1.56e-70	gi|15227246|ref|NP_179248.1||5.0772e-45|auxin-responsive protein, putative [Arabidopsis thaliana]
Bra024736	1119	98.41	0	-16.5865	down	2.44e-47	1.96e-46	gi|312282059|dbj|BAJ33895.1||0|unnamed protein product [Thellungiella halophila]
Bra004240	918	41.3922	0	-15.3371	down	1.25e-20	5.13e-20	gi|297813631|ref|XP_002874699.1||1.08166e-50|hypothetical protein ARALYDRAFT_352228 [Arabidopsis lyrata subsp. lyrata]
Bra013008	540	39.6635	0	-15.2755	down	8.49e-20	3.37e-19	gi|89274230|gb|ABD65634.1||3.61425e-28|hypothetical protein 23.t00051 [Brassica oleracea]
Bra005861	549	38.5877	0	-15.2359	down	2.72e-19	1.06e-18	gi|225448449|ref|XP_002270490.1||2.70161e-34|PREDICTED: hypothetical protein [Vitis vinifera]
Bra009129	1194	28.807	0	-14.8141	down	1.33e-14	4.33e-14	gi|15225089|ref|NP_180705.1||7.24971e-96|F-box family protein [Arabidopsis thaliana]
Bra019969	1323	28.5721	0	-14.8023	down	8.68e-12	2.49e-11	gi|297843806|ref|XP_002889784.1||0|hypothetical protein ARALYDRAFT_888258 [Arabidopsis lyrata subsp. lyrata]
Bra026407	738	28.518	0	-14.7996	down	1.92e-14	6.18e-14	gi|196122124|gb|ACG69537.1||9.00551e-145|caleosin CLO1-5 [Brassica napus]
Bra040259	2199	28.218	0	-14.7843	down	1.25e-12	3.72e-12	gi|297852282|ref|XP_002894022.1||0|hypothetical protein ARALYDRAFT_473856 [Arabidopsis lyrata subsp. lyrata]
Bra029451	543	27.1511	0	-14.7287	down	8.92e-14	2.8e-13	unknown protein [Arabidopsis thaliana]
Bra010833	444	26.434	0	-14.6901	down	1.95e-13	6.03e-13	gi|12323523|gb|AAG51735.1|AC068667_14|3.39725e-23|unknown protein; 25451-20507 [Arabidopsis thaliana]
Bra032181	651	26.4334	0	-14.6901	down	1.95e-13	6.03e-13	gi|15240081|ref|NP_196270.1||1.6861e-21|SWAP (Suppressor-of-White-APricot)/surp domain-containing protein [Arabidopsis thaliana]
Bra026015	2244	24.7164	0	-14.5932	down	1.34e-12	4e-12	gi|297844624|ref|XP_002890193.1||3.64724e-140|F-box family protein [Arabidopsis lyrata subsp. lyrata]
Bra009258	831	23.6463	0	-14.5293	down	4.35e-12	1.27e-11	gi|38196012|gb|AAR13692.1||2.57254e-100|Fe2+ dioxygenase-like protein [Brassica oleracea]
Bra007245	423	22.2312	0	-14.4403	down	2.07e-11	5.84e-11	gi|240255655|ref|NP_191201.4||1.07482e-58|unknown protein [Arabidopsis thaliana]
Bra038856	231	21.1817	0	-14.3705	down	6.67e-11	1.83e-10	gi|34365623|gb|AAQ65123.1||2.14771e-14|unknown protein [Arabidopsis thaliana]
Bra010069	1620	20.8813	0	-14.3499	down	3.81e-10	1.01e-09	gi|297793787|ref|XP_002864778.1||0|microtubule associated protein family protein [Arabidopsis lyrata subsp. lyrata]
Bra039361	972	20.8201	0	-14.3457	down	4.08e-08	9.74e-08	gi|15230674|ref|NP_187909.1||1.15465e-114|hAT dimerisation domain-containing protein [Arabidopsis thaliana]
Bra037617	468	20.4962	0	-14.3231	down	1.45e-10	3.91e-10	gi|297838503|ref|XP_002887133.1||2.86606e-08|hypothetical protein ARALYDRAFT_894509 [Arabidopsis lyrata subsp. lyrata]
Bra027855	450	19.8285	0	-14.2753	down	3.11e-10	8.28e-10	gi|116830975|gb|ABK28443.1||7.59407e-53|unknown [Arabidopsis thaliana]
Bra038484	798	18.8184	0	-14.1999	down	1.46e-09	3.78e-09	gi|15235783|ref|NP_193388.1||3.36791e-87|heat shock protein-related [Arabidopsis thaliana]
Bra029579	408	18.7502	0	-14.1946	down	1.01e-09	2.64e-09	gi|297833404|ref|XP_002884584.1||3.69442e-11|hypothetical protein ARALYDRAFT_896770 [Arabidopsis lyrata subsp. lyrata]
Bra038976	237	18.3967	0	-14.1672	down	1.5e-09	3.88e-09	unknown
Bra010645	810	18.067	0	-14.1411	down	3.53e-09	8.94e-09	gi|15236087|ref|NP_195704.1||1.13576e-130|AKN2 (APS-kinase 2); ATP binding / adenylylsulfate kinase/ kinase/ transferase, transferring phosphorus-containing groups [Arabidopsis thaliana]
Bra033162	507	18.0407	0	-14.139	down	2.85e-09	7.24e-09	DRIP1 (DREB2A-INTERACTING PROTEIN 1); protein binding / ubiquitin-protein ligase/ zinc ion binding [Arabidopsis thaliana]
Bra013622	345	17.7594	0	-14.1163	down	2.04e-07	4.67e-07	gi|297803874|ref|XP_002869821.1||1.31588e-32|hypothetical protein ARALYDRAFT_914364 [Arabidopsis lyrata subsp. lyrata]
Bra003562	1185	17.7098	0	-14.1123	down	3.26e-09	8.26e-09	gi|15220119|ref|NP_178152.1||0|aminotransferase class I and II family protein [Arabidopsis thaliana]
Bra022886	501	17.3704	0	-14.0843	down	4.8e-09	1.2e-08	gi|15225233|ref|NP_180795.1||5.00363e-31|ubiquitin family protein [Arabidopsis thaliana]
Bra012400	540	15.9549	0	-13.9617	down	1.45e-06	3.16e-06	gi|89274230|gb|ABD65634.1||2.76733e-28|hypothetical protein 23.t00051 [Brassica oleracea]
Bra025695	1743	15.6541	0	-13.9343	down	3.34e-08	8.02e-08	gi|297844846|ref|XP_002890304.1||0|proton-dependent oligopeptide transport family protein [Arabidopsis lyrata subsp. lyrata]
Bra006923	729	15.3104	0	-13.9022	down	4.93e-08	1.17e-07	gi|225898707|dbj|BAH30484.1||1.3264e-108|hypothetical protein [Arabidopsis thaliana]
Bra011418	186	15.2999	0	-13.9012	down	0.000281922	0.000513341	gi|297832614|ref|XP_002884189.1||1.59325e-14|hypothetical protein ARALYDRAFT_900363 [Arabidopsis lyrata subsp. lyrata]
Bra021093	315	14.9717	0	-13.8699	down	7.26e-08	1.71e-07	gi|145332403|ref|NP_001078158.1||5.19523e-13|unknown protein [Arabidopsis thaliana]
Bra025628	498	14.9485	0	-13.8677	down	7.33e-08	1.72e-07	unknown protein [Arabidopsis thaliana]
Bra026862	492	13.9423	0	-13.7672	down	6.71e-07	1.49e-06	gi|297849810|ref|XP_002892786.1||2.26879e-33|hypothetical protein ARALYDRAFT_312408 [Arabidopsis lyrata subsp. lyrata]
Bra037239	1299	12.8496	0	-13.6494	down	2.42e-06	5.18e-06	gi|240254469|ref|NP_179399.5||0|EDA2 (embryo sac development arrest 2); serine-type peptidase [Arabidopsis thaliana]
Bra014070	768	12.5407	0	-13.6143	down	1.12e-06	2.45e-06	gi|297824221|ref|XP_002879993.1||7.5405e-57|kinase family protein [Arabidopsis lyrata subsp. lyrata]
Bra022519	606	12.5213	0	-13.6121	down	1.13e-06	2.47e-06	gi|116830669|gb|ABK28292.1||2.93339e-22|unknown [Arabidopsis thaliana]
Bra026102	480	12.4924	0	-13.6088	down	1.14e-06	2.5e-06	gi|297850002|ref|XP_002892882.1||2.92909e-27|hypothetical protein ARALYDRAFT_471776 [Arabidopsis lyrata subsp. lyrata]
Bra010134	459	12.1737	0	-13.5715	down	1.67e-06	3.61e-06	gi|30688791|ref|NP_849475.1||5.57769e-06|unknown protein [Arabidopsis thaliana]
Bra018779	651	11.8035	0	-13.5269	down	2.49e-06	5.32e-06	gi|15222068|ref|NP_175346.1||1.43989e-105|zinc finger (C3HC4-type RING finger) family protein [Arabidopsis thaliana]
Bra011191	480	11.4353	0	-13.4812	down	4.23e-06	8.92e-06	gi|297802988|ref|XP_002869378.1||7.44865e-31|predicted protein [Arabidopsis lyrata subsp. lyrata]
Bra037871	177	11.1366	0	-13.443	down	5.38e-06	1.13e-05	protease inhibitor/seed storage/lipid transfer protein (LTP) family protein [Arabidopsis thaliana]
Bra004670	162	11.1236	0	-13.4413	down	5.41e-06	1.13e-05	gi|297827877|ref|XP_002881821.1||1.62776e-22|hypothetical protein ARALYDRAFT_483297 [Arabidopsis lyrata subsp. lyrata]
Bra001095	1479	11.1179	0	-13.4406	down	5.42e-06	1.14e-05	gi|91806377|gb|ABE65916.1||0|pyruvate kinase [Arabidopsis thaliana]
Bra006801	1908	11.1146	0	-13.4402	down	5.43e-06	1.14e-05	gi|312281577|dbj|BAJ33654.1||0|unnamed protein product [Thellungiella halophila]
Bra028576	852	11.114	0	-13.4401	down	5.43e-06	1.14e-05	gi|154550669|gb|ABS83500.1||1.14522e-27|zinc metal ion binding protein [Oryza sativa Japonica Group]
