# Supplementary material for: Transcriptome Analysis of a Female-sterile Mutant (fsm) in Chinese Cabbage (Brassica campestris ssp. pekinensis)
Source: Front Plant Sci. 2017 Apr 10;8:546. doi: 10.3389/fpls.2017.00546 (PMC5385380; doi:10.3389/fpls.2017.00546)
Supplement: TABLE S8 — Significantly enriched GO terms identified in the fsm vs. ‘FT’ comparison (XLS). [file Table_8.XLS]

## Sheet: significantly enriched GO t
GO functional category	GO term	GO term annonation	Genes in category (%)	Corrected P-value
Cellular Component (960 DEGs)	GO:0042995	cell projection	24 (2.5%)	2.72e-08
	GO:0005576	extracellular region	75 (7.8%)	1.42e-05
	GO:0030312	external encapsulating structure	108 (11.2%)	2.67e-05
	GO:0071944	cell periphery	116 (12.1%)	0.00011
	GO:0044421	extracellular region part	11 (1.1%)	0.04038
Molecular Function (1,077 DEGs)	GO:0015291	secondary active transmembrane transporter activity	43 (4.0%)	5.53e-06
	GO:0015166	polyol transmembrane transporter activity	9 (0.8%)	1.06e-05
	GO:0015665	alcohol transmembrane transporter activity	9 (0.8%)	1.06e-05
	GO:1901618	organic hydroxy compound transmembrane transporter activity	9 (0.8%)	1.06e-05
	GO:0015299	solute:hydrogen antiporter activity	14 (1.3%)	6.83e-05
	GO:0015146	pentose transmembrane transporter activity	6 (0.6%)	7.72e-05
	GO:0022804	active transmembrane transporter activity	64 (5.9%)	8.84e-05
	GO:0015149	hexose transmembrane transporter activity	7 (0.6%)	0.00065
	GO:0015298	solute:cation antiporter activity	14 (1.3%)	0.00121
	GO:0022857	transmembrane transporter activity	108 (10.0%)	0.0015
	GO:0033218	amide binding	13 (1.2%)	0.00152
	GO:0042277	peptide binding	13 (1.2%)	0.00152
	GO:0051119	sugar transmembrane transporter activity	15 (1.4%)	0.00179
	GO:0022891	substrate-specific transmembrane transporter activity	93 (8.6%)	0.00188
	GO:0005215	transporter activity	121 (11.2%)	0.00257
	GO:0015145	monosaccharide transmembrane transporter activity	7 (0.6%)	0.00285
	GO:0015078	hydrogen ion transmembrane transporter activity	20 (1.9%)	0.00299
	GO:0015297	antiporter activity	14 (1.3%)	0.00523
	GO:0005402	cation:sugar symporter activity	12 (1.1%)	0.00574
	GO:0022892	substrate-specific transporter activity	103 (9.6%)	0.00602
	GO:0016628	oxidoreductase activity, acting on the CH-CH group of donors, NAD or NADP as acceptor	28 (2.6%)	0.0152
	GO:0034338	carboxylesterase activity	31 (2.9%)	0.01986
	GO:0052689	carboxylic ester hydrolase activity	31 (2.9%)	0.01986
	GO:0001071	nucleic acid binding transcription factor activity	128 (11.9%)	0.02217
	GO:0046527	glucosyltransferase activity	29 (2.7%)	0.02575
	GO:0016758	transferase activity, transferring hexosyl groups	43 (4.0%)	0.03442
	GO:0015144	carbohydrate transmembrane transporter activity	16 (1.5%)	0.04494
	GO:1901476	carbohydrate transporter activity	16 (1.5%)	0.04494
	GO:0005092	GDP-dissociation inhibitor activity	6 (0.6%)	0.04743
	GO:0015075	ion transmembrane transporter activity	66 (6.1%)	0.04942
Biological Process (1,084 DEGs)	GO:0070887	response to chemical stimulus	344 (31.7%)	1e-21
	GO:0006950	response to stress	349 (32.2%)	1.06e-20
	GO:0050896	response to stimulus	572 (52.8%)	8.27e-19
	GO:0010033	response to organic substance	253 (23.3%)	3.44e-18
	GO:1901700	response to oxygen-containing compound	119 (11.0%)	2.98e-14
	GO:0000302	response to reactive oxygen species	30 (2.8%)	1.09e-10
	GO:0009642	response to light intensity	31 (2.9%)	7.97e-10
	GO:0006979	response to oxidative stress	33 (3.0%)	4.13e-09
	GO:0009719	response to endogenous stimulus	194 (17.9%)	2.23e-08
	GO:0071322	response to carbohydrate stimulus	70 (6.5%)	3.13e-08
	GO:0015791	polyol transport	9 (0.8%)	2.39e-06
	GO:0006952	defense response	107 (9.9%)	6.34e-06
	GO:0032870	response to hormone stimulus	173 (16.0%)	9.1e-06
	GO:0009404	toxin metabolic process	16 (1.5%)	9.32e-05
	GO:0015750	pentose transport	6 (0.6%)	0.0003
	GO:0015850	organic hydroxy compound transport	9 (0.8%)	0.00041
	GO:0008645	hexose transport	7 (0.6%)	0.00078
	GO:0015749	monosaccharide transport	7 (0.6%)	0.00078
	GO:0006970	response to osmotic stress	94 (8.7%)	0.00176
	GO:0045229	external encapsulating structure organization	51 (4.7%)	0.00202
	GO:0009628	response to abiotic stimulus	189 (17.4%)	0.0025
	GO:0009607	response to biotic stimulus	90 (8.3%)	0.00278
	GO:0050688	regulation of defense response to virus	5 (0.5%)	0.00452
	GO:0051704	multi-organism process	93 (8.6%)	0.00544
	GO:0002831	regulation of response to biotic stimulus	14 (1.3%)	0.00768
	GO:0043900	regulation of multi-organism process	6 (0.6%)	0.00839
	GO:0071554	cell wall organization or biogenesis	47 (4.3%)	0.009
	GO:0019748	secondary metabolic process	58 (5.4%)	0.01008
	GO:0016128	phytosteroid metabolic process	12 (1.1%)	0.01107
	GO:0009408	response to heat	16 (1.5%)	0.01975
	GO:0009620	response to fungus	18 (1.7%)	0.03018
	GO:0050832	defense response to fungus	18 (1.7%)	0.03018
	GO:0051707	response to other organism	76 (7.0%)	0.03684
	GO:0044765	single-organism transport	127 (11.7%)	0.04301
	GO:0071555	cell wall organization	31 (2.9%)	0.04386
	GO:0009416	response to light stimulus	66 (6.1%)	0.04986
