# Supplementary material for: Transcriptome Analysis of a Female-sterile Mutant (fsm) in Chinese Cabbage (Brassica campestris ssp. pekinensis)
Source: Front Plant Sci. 2017 Apr 10;8:546. doi: 10.3389/fpls.2017.00546 (PMC5385380; doi:10.3389/fpls.2017.00546)
Supplement: TABLE S9 — Primer sequences used for qRT-PCR expression analysis (XLS). [file Table_9.XLS]

## Sheet: Table S9
GeneID	F-baseMean	M-baseMean	Up-Down-Regulation (M vs F)	Primer sequence
				Forward (5′-3′)	Reverse (5′-3′)
Bra026791	1.05004	19.3266	Up	GATGGGAAGCGGGAAGAAT	GTTTAGAAGCAGTTATCAGATGGTAGT
Bra020391	15.3097	1850.33	Up	AAAGATGACGACGCAGAATAAAG	TCAGGGTTGAGGGTGTAGGTG
Bra029154	11.8029	240.997	Up	ACCTTACACACTGGGAAAGATGAAA	GAGTAGCGGGAAATCCAATAAATAG
Bra031065	295.201	6182.29	Up	GTGATGGACTTGGCGAGCA	GGTTTGGGATAGGAGCGATG
Bra022475	14.2783	853.981	Up	TCCAGATGTTCCAAGTCCTAGC	GAGCACGATACGATGAATACCC
Bra000468	5.56438	166.956	Up	ATGTTACGGCGGCGGAG	CTGGGATTCGGGACAGATGA
Bra010052	1.38289	339.178	Up	GGAGACAAACGGTGAAGGC	AAGTAAACAGCAGCAACAGGTAGA
Bra007491	0	7.88256	Up	CGGCAAAGGTGTTGGAGAA	CGGCAAAACTAACGGAAGG
Bra009921	5.92494	152.918	Up	ACTTTCACCTCCCACCCAT	CGTAAGAACACGAACCCACT
Bra012128	0.688883	44.8493	Up	TGGAATCAGTGTCGGAAGC	CGGAGGCGGTGGTGG
Bra001764	289.581	14.5486	Down	ATTGCGATGGCTTATCCTTAT	CTGTTGTAGTCATTTCTGGCTTG
Bra004091	125.173	7.25426	Down	TCCTTGACTCAGCCTTTGCG	GGTGATGACGACGATAGCGA
Bra000438	37168	2101.39	Down	ACAGCCGACGGAAACGAA	AAGTATGACTCTACGGTGAACCTCTC
Bra001269	25792.1	1527.81	Down	AGTTAGCAACCCAATCCTCATC	CACAATAGTTTCACTGCGTCCT
Bra001268	11065.4	667.313	Down	TGGAATCAGTGTCGGAAGC	CGGAGGCGGTGGTGG
Bra019903	2096.1	123.894	Down	CATCCGCCGCCGTATTG	GTGGCTCTTCTTGGGTTCGT
Bra021235	401.273	10.1334	Down	CCACGAAAGAAACTAACCCTGC	GCCCTGGACCATCTCCTGAC
Bra003296	1374.85	22.7656	Down	ATCGCTTGCGGTGTGCT	CAACCAACGAGCCAAGAGC
Actin				CGAAACAACTTACAACTCCA	CTCTTTGCTCATACGGTCA
18S rRNA				GTTCTTAGTTGGTGGAGCGATTT	ACCTGTTATTGCCTCAAACTTCC
